# Supplementary material for: (4-Butyl-1-methyl-1,2,4-triazol-5-yl­idene)[(1,2,5,6-η)-cyclo­octa-1,5-diene](tri­phenyl­phosphane)iridium(I) tetra­fluorido­borate
Source: IUCrdata. 2021 Nov 4;6(Pt 11):x211142. doi: 10.1107/S2414314621011421 (PMC9462289; doi:10.1107/S2414314621011421)
Supplement: Supplementary file 1 [file x-06-x211142-sup1.cif]

##############################################################################
#                                                                            #
# This CIF contains the data for a data article accepted for                 #
# publication in IUCrData. It conforms to the requirements of                #
# Notes for Authors for IUCrData, and has been                               #
# peer reviewed under the auspices of IUCrData.                              #
#                                                                            #
# Full details of the Crystallographic Information File format               #
# are given in the paper "The Crystallographic Information File (CIF):       #
# a New Standard Archive File for Crystallography" by S. R. Hall, F. H.      #
# Allen and I. D. Brown [Acta Cryst. (1991), A47, 655-685].                  #
#                                                                            #
# The current version of the core CIF dictionary is obtainable from          #
# ftp://ftp.iucr.org/pub/cif_core.dic.                                       #
#                                                                            #
# Software is freely available for graphical display of the structure(s)     #
# in this CIF. For information consult the CIF software page                 #
# http://www.iucr.org/resources/cif/software.                                #
#                                                                            #
# This file may be used for bona fide research purposes within the           #
# scientific community so long as proper attribution is given to the data    # 
# article from which it was obtained.                                        #
#                                                                            #
##############################################################################
data_I
_audit_creation_method
;
Olex2 1.3
(compiled 2020.11.12 svn.r5f609507 for OlexSys, GUI svn.r6272)
;
_journal_date_recd_electronic     2021-10-19
_journal_date_accepted     2021-10-28
_journal_name_full     'IUCrData'
_journal_year     2021
_journal_volume     6
_journal_issue     11
_journal_page_first     0
_journal_page_last     0
_journal_paper_category     HM
_journal_paper_doi     10.1107/S2414314621011421
_journal_coeditor_code     WM4155
_publ_contact_author_name
;
Edward Rajaseelan
;
_publ_contact_author_address
;
Department of Chemistry, Millersville University, Millersville, PA 17551, USA
;
_publ_contact_author_email
;
edward.rajaseelan@millersville.edu
;
_publ_section_title
;\
(4-Butyl-1-methyl-1,2,4-triazol-5-ylidene)[(1,2,5,6-\h)-cycloocta-1,5-diene]\
(triphenylphosphane)iridium(I) tetrafluoridoborate
;
_publ_section_title_footnote     .
loop_
    _publ_author_name
    _publ_author_footnote
    _publ_author_address
    'Castaldi, Kassandra T.' .
;
Department of Chemistry, Millersville University, Millersville PA, 17551, USA
;
    'Astashkin, Andrei V.' .
;
Department of Chemistry and Biochemistry, The University of Arizona, Tuscon, AZ
85716, USA
;
    'Albert, Daniel R.' .
;
Department of Chemistry, Millersville University, Millersville PA, 17551, USA
;
    'Rajaseelan, Edward' .
;
Department of Chemistry, Millersville University, Millersville PA, 17551, USA
;
_publ_section_synopsis
;
In the title compound, the iridium(I) atom has a distorted square-planar
coordination environment.
;
_chemical_name_systematic
;\
(4-Butyl-1-methyl-1,2,4-triazol-5-ylidene)[(1,2,5,6-\h)-cycloocta-1,5-diene]\
(triphenylphosphane)iridium(I) tetrafluoridoborate
;
_chemical_name_common     ?
_chemical_formula_moiety     'C33 H40 Ir N3 P +, B F4 -'
_chemical_formula_sum     'C33 H40 B F4 Ir N3 P'
_chemical_formula_iupac     '[Ir (C8 H12) (C7 H13 N3) (C18 H15 P)] B F4'
_chemical_formula_weight     788.66
_chemical_melting_point     ?
_space_group_crystal_system     monoclinic
_space_group_name_H-M_alt     'P 21/c'
_space_group_name_Hall     '-P 2ybc'
loop_
    _space_group_symop_operation_xyz
    'x, y, z'
    '-x, y+1/2, -z+1/2'
    '-x, -y, -z'
    'x, -y-1/2, z-1/2'
_cell_length_a     9.8966(9)
_cell_length_b     16.3247(17)
_cell_length_c     20.0560(19)
_cell_angle_alpha     90
_cell_angle_beta     102.285(4)
_cell_angle_gamma     90
_cell_volume     3166.0(5)
_cell_formula_units_Z     4
_cell_measurement_reflns_used     9226
_cell_measurement_theta_min     2.42
_cell_measurement_theta_max     26.35
_cell_measurement_temperature     100.0
_exptl_crystal_description     irregular
_exptl_crystal_colour     'clear light pink'
_exptl_crystal_size_max     0.31
_exptl_crystal_size_mid     0.21
_exptl_crystal_size_min     0.19
_exptl_crystal_density_diffrn     1.655
_exptl_crystal_density_meas     ?
_exptl_crystal_density_method     ?
_exptl_crystal_F_000     1568
_exptl_absorpt_coefficient_mu     4.319
_exptl_absorpt_correction_type     multi-scan
_exptl_absorpt_process_details
;
(SADABS; Bruker, 2015)
;
_exptl_absorpt_correction_T_min     0.6679
_exptl_absorpt_correction_T_max     0.7454
_diffrn_ambient_temperature     100.0
_diffrn_source     ?
_diffrn_radiation_type     MoK\a
_diffrn_radiation_wavelength     0.71073
_diffrn_measurement_device_type     'Bruker APEXII CCD'
_diffrn_measurement_method     '\f and \w scans'
_diffrn_detector_area_resol_mean     ?
_diffrn_reflns_number     34219
_diffrn_reflns_av_R_equivalents     0.0283
_diffrn_reflns_av_unetI/netI     0.0201
_diffrn_reflns_theta_min     1.624
_diffrn_reflns_theta_max     26.365
_diffrn_reflns_theta_full     25.242
_diffrn_measured_fraction_theta_max     0.998
_diffrn_measured_fraction_theta_full     1.000
_diffrn_reflns_limit_h_min     -9
_diffrn_reflns_limit_h_max     12
_diffrn_reflns_limit_k_min     -20
_diffrn_reflns_limit_k_max     20
_diffrn_reflns_limit_l_min     -25
_diffrn_reflns_limit_l_max     25
_refine_special_details     ?
_reflns_number_total     6457
_reflns_number_gt     5986
_reflns_threshold_expression     'I > 2\s(I)'
_refine_ls_structure_factor_coef     Fsqd
_refine_ls_matrix_type     full
_refine_ls_R_factor_all     0.0198
_refine_ls_R_factor_gt     0.0171
_refine_ls_wR_factor_gt     0.0379
_refine_ls_wR_factor_ref     0.0389
_refine_ls_goodness_of_fit_ref     1.023
_refine_ls_restrained_S_all     1.023
_refine_ls_number_reflns     6457
_refine_ls_number_parameters     390
_refine_ls_number_restraints     0
_refine_ls_hydrogen_treatment     constr
_refine_ls_weighting_scheme     calc
_refine_ls_weighting_details
              'w=1/[\s^2^(Fo^2^)+(0.0154P)^2^+3.1892P] where P=(Fo^2^+2Fc^2^)/3'
_atom_sites_solution_hydrogens     geom
_atom_sites_solution_primary     ?
_atom_sites_solution_secondary     ?
_refine_ls_shift/su_max     0.002
_refine_ls_shift/su_mean     0.000
_refine_diff_density_max     0.883
_refine_diff_density_min     -0.459
_refine_ls_extinction_method     none
_refine_ls_extinction_coef     .
loop_
    _atom_type_symbol
    _atom_type_description
    _atom_type_scat_dispersion_real
    _atom_type_scat_dispersion_imag
    _atom_type_scat_source
    'C' 'C' 0.0033 0.0016
                         'International Tables Vol C Tables 4.2.6.8 and 6.1.1.4'
    'H' 'H' 0.0000 0.0000
                         'International Tables Vol C Tables 4.2.6.8 and 6.1.1.4'
    'B' 'B' 0.0013 0.0007
                         'International Tables Vol C Tables 4.2.6.8 and 6.1.1.4'
    'F' 'F' 0.0171 0.0103
                         'International Tables Vol C Tables 4.2.6.8 and 6.1.1.4'
    'Ir' 'Ir' -1.4442 7.9887
                         'International Tables Vol C Tables 4.2.6.8 and 6.1.1.4'
    'N' 'N' 0.0061 0.0033
                         'International Tables Vol C Tables 4.2.6.8 and 6.1.1.4'
    'P' 'P' 0.1023 0.0942
                         'International Tables Vol C Tables 4.2.6.8 and 6.1.1.4'
_computing_data_collection
;
APEX2 (Bruker, 2015)
;
_computing_cell_refinement
;
SAINT (Bruker, 2015)
;
_computing_data_reduction
;
SAINT (Bruker, 2015)
;
_computing_structure_solution
;
SHELXT (Sheldrick, 2015a)
;
_computing_structure_refinement
;
SHELXL (Sheldrick, 2015b)
;
_computing_molecular_graphics
;
<i>OLEX2</i> (Dolomanov <i>et al.</i>,  2009)
;
_computing_publication_material
;
publCIF (Westrip, 2010)
;
loop_
    _atom_site_type_symbol
    _atom_site_label
    _atom_site_fract_x
    _atom_site_fract_y
    _atom_site_fract_z
    _atom_site_U_iso_or_equiv
    _atom_site_adp_type
    _atom_site_calc_flag
    _atom_site_occupancy
    _atom_site_disorder_assembly
    _atom_site_disorder_group
    Ir Ir1 0.65716(2) 0.26151(2) 0.45405(2) 0.01160(3) Uani d 1 . .
    P P1 0.89650(6) 0.26064(3) 0.46457(3) 0.01218(11) Uani d 1 . .
    F F3 0.71162(17) 0.08389(9) 0.20651(8) 0.0358(4) Uani d 1 . .
    F F4 0.55953(16) 0.17666(10) 0.14868(7) 0.0353(4) Uani d 1 . .
    F F1 0.5266(2) 0.12606(12) 0.24796(9) 0.0503(5) Uani d 1 . .
    F F2 0.70664(17) 0.21312(10) 0.24647(9) 0.0433(4) Uani d 1 . .
    N N1 0.65074(19) 0.44904(11) 0.47394(9) 0.0162(4) Uani d 1 . .
    N N3 0.63018(19) 0.41838(11) 0.36915(9) 0.0161(4) Uani d 1 . .
    N N2 0.6419(2) 0.52330(12) 0.44004(10) 0.0211(4) Uani d 1 . .
    C C19 0.6459(2) 0.38401(13) 0.43264(11) 0.0133(4) Uani d 1 . .
    C C14 1.1314(2) 0.29788(13) 0.56684(11) 0.0173(5) Uani d 1 . .
    H H14 1.179953 0.300731 0.530836 0.021 Uiso calc 1 . .
    C C1 0.9725(2) 0.16434(13) 0.44288(11) 0.0142(4) Uani d 1 . .
    C C7 0.9666(2) 0.33788(14) 0.41425(11) 0.0153(4) Uani d 1 . .
    C C30 0.6753(2) 0.14351(13) 0.50736(11) 0.0164(4) Uani d 1 . .
    H H30 0.772530 0.124875 0.525058 0.020 Uiso calc 1 . .
    C C13 0.9890(2) 0.28236(13) 0.55206(10) 0.0140(4) Uani d 1 . .
    C C27 0.4612(2) 0.26324(14) 0.49000(12) 0.0165(4) Uani d 1 . .
    H H27 0.439383 0.317551 0.508224 0.020 Uiso calc 1 . .
    C C18 0.9175(2) 0.28029(14) 0.60557(11) 0.0169(4) Uani d 1 . .
    H H18 0.820762 0.270299 0.596020 0.020 Uiso calc 1 . .
    C C6 1.0729(2) 0.12075(13) 0.48883(11) 0.0166(4) Uani d 1 . .
    H H6 1.102300 0.139853 0.534351 0.020 Uiso calc 1 . .
    C C2 0.9277(2) 0.13410(14) 0.37611(11) 0.0189(5) Uani d 1 . .
    H H2 0.856611 0.161719 0.344911 0.023 Uiso calc 1 . .
    C C29 0.5865(2) 0.14483(14) 0.56032(11) 0.0191(5) Uani d 1 . .
    H H29A 0.639649 0.170571 0.602525 0.023 Uiso calc 1 . .
    H H29B 0.565779 0.087741 0.571466 0.023 Uiso calc 1 . .
    C C31 0.6252(2) 0.12923(13) 0.43760(11) 0.0173(5) Uani d 1 . .
    H H31 0.694465 0.102954 0.414647 0.021 Uiso calc 1 . .
    C C33 0.3877(2) 0.18133(15) 0.37746(12) 0.0208(5) Uani d 1 . .
    H H33A 0.396562 0.191149 0.329864 0.025 Uiso calc 1 . .
    H H33B 0.289372 0.169226 0.376674 0.025 Uiso calc 1 . .
    C C26 0.4292(2) 0.25843(14) 0.41893(12) 0.0175(5) Uani d 1 . .
    H H26 0.388874 0.309840 0.395824 0.021 Uiso calc 1 . .
    C C10 1.0450(3) 0.46222(16) 0.33383(12) 0.0271(6) Uani d 1 . .
    H H10 1.070139 0.504338 0.306101 0.033 Uiso calc 1 . .
    C C8 0.9513(2) 0.42037(14) 0.42979(11) 0.0174(5) Uani d 1 . .
    H H8 0.914969 0.434381 0.468486 0.021 Uiso calc 1 . .
    C C28 0.4490(2) 0.19174(14) 0.53677(11) 0.0190(5) Uani d 1 . .
    H H28A 0.377662 0.153371 0.512567 0.023 Uiso calc 1 . .
    H H28B 0.417828 0.212455 0.577402 0.023 Uiso calc 1 . .
    C C20 0.6288(2) 0.50151(14) 0.37636(12) 0.0209(5) Uani d 1 . .
    H H20 0.619314 0.539019 0.339443 0.025 Uiso calc 1 . .
    C C21 0.6380(2) 0.37261(15) 0.30676(11) 0.0211(5) Uani d 1 . .
    H H21A 0.619985 0.313956 0.313919 0.025 Uiso calc 1 . .
    H H21B 0.733011 0.377231 0.298694 0.025 Uiso calc 1 . .
    C C12 1.0261(2) 0.31863(15) 0.35861(12) 0.0215(5) Uani d 1 . .
    H H12 1.040077 0.262983 0.347945 0.026 Uiso calc 1 . .
    C C11 1.0647(3) 0.38084(17) 0.31903(12) 0.0275(6) Uani d 1 . .
    H H11 1.105034 0.367323 0.281487 0.033 Uiso calc 1 . .
    C C9 0.9881(2) 0.48205(15) 0.38964(12) 0.0220(5) Uani d 1 . .
    H H9 0.974646 0.537806 0.400139 0.026 Uiso calc 1 . .
    C C4 1.0889(2) 0.02184(14) 0.40176(13) 0.0224(5) Uani d 1 . .
    H H4 1.130025 -0.025843 0.387538 0.027 Uiso calc 1 . .
    C C3 0.9873(2) 0.06395(14) 0.35580(12) 0.0214(5) Uani d 1 . .
    H H3 0.958607 0.044591 0.310313 0.026 Uiso calc 1 . .
    C C25 0.6757(2) 0.44862(14) 0.54844(11) 0.0201(5) Uani d 1 . .
    H H25A 0.770805 0.430993 0.567206 0.030 Uiso calc 1 . .
    H H25B 0.611083 0.410699 0.563228 0.030 Uiso calc 1 . .
    H H25C 0.661787 0.503904 0.564823 0.030 Uiso calc 1 . .
    C C5 1.1299(2) 0.04971(14) 0.46846(12) 0.0208(5) Uani d 1 . .
    H H5 1.197231 0.020093 0.500216 0.025 Uiso calc 1 . .
    C C22 0.5356(2) 0.40274(16) 0.24331(11) 0.0227(5) Uani d 1 . .
    H H22A 0.550364 0.462150 0.237934 0.027 Uiso calc 1 . .
    H H22B 0.556200 0.374777 0.202807 0.027 Uiso calc 1 . .
    C C24 0.2888(3) 0.41824(17) 0.17845(12) 0.0273(6) Uani d 1 . .
    H H24A 0.312914 0.390240 0.139350 0.041 Uiso calc 1 . .
    H H24B 0.299661 0.477499 0.173758 0.041 Uiso calc 1 . .
    H H24C 0.192680 0.405874 0.180060 0.041 Uiso calc 1 . .
    C C15 1.2020(2) 0.30915(14) 0.63392(12) 0.0213(5) Uani d 1 . .
    H H15 1.299068 0.318279 0.643787 0.026 Uiso calc 1 . .
    C C23 0.3847(2) 0.38868(16) 0.24451(12) 0.0246(5) Uani d 1 . .
    H H23A 0.361964 0.418257 0.283794 0.029 Uiso calc 1 . .
    H H23B 0.369070 0.329525 0.250673 0.029 Uiso calc 1 . .
    C C16 1.1305(3) 0.30704(15) 0.68664(12) 0.0242(5) Uani d 1 . .
    H H16 1.178888 0.315308 0.732387 0.029 Uiso calc 1 . .
    C C32 0.4761(2) 0.10623(14) 0.40586(12) 0.0200(5) Uani d 1 . .
    H H32A 0.434297 0.079092 0.440757 0.024 Uiso calc 1 . .
    H H32B 0.475337 0.066578 0.368436 0.024 Uiso calc 1 . .
    B B1 0.6273(3) 0.15018(17) 0.21277(13) 0.0199(5) Uani d 1 . .
    C C17 0.9887(3) 0.29291(15) 0.67276(11) 0.0224(5) Uani d 1 . .
    H H17 0.940288 0.291852 0.708901 0.027 Uiso calc 1 . .
loop_
    _atom_site_aniso_label
    _atom_site_aniso_U_11
    _atom_site_aniso_U_22
    _atom_site_aniso_U_33
    _atom_site_aniso_U_12
    _atom_site_aniso_U_13
    _atom_site_aniso_U_23
    Ir1 0.01031(5) 0.01204(5) 0.01236(4) 0.00107(3) 0.00225(3) 0.00077(3)
    P1 0.0116(3) 0.0132(3) 0.0115(2) 0.0014(2) 0.0020(2) 0.00072(19)
    F3 0.0445(10) 0.0277(8) 0.0356(9) 0.0155(7) 0.0094(7) 0.0015(7)
    F4 0.0410(9) 0.0387(9) 0.0223(8) 0.0116(7) -0.0024(6) 0.0008(6)
    F1 0.0625(12) 0.0533(12) 0.0466(11) -0.0028(9) 0.0373(9) -0.0002(8)
    F2 0.0370(9) 0.0358(9) 0.0489(10) 0.0014(8) -0.0092(8) -0.0191(8)
    N1 0.0179(10) 0.0126(9) 0.0182(9) 0.0020(7) 0.0040(7) 0.0012(7)
    N3 0.0155(9) 0.0157(10) 0.0168(9) 0.0030(7) 0.0025(7) 0.0034(7)
    N2 0.0226(11) 0.0141(10) 0.0263(11) 0.0025(8) 0.0046(8) 0.0044(8)
    C19 0.0094(10) 0.0155(11) 0.0155(10) 0.0022(8) 0.0038(8) 0.0015(8)
    C14 0.0164(11) 0.0128(11) 0.0228(11) 0.0017(9) 0.0044(9) -0.0002(9)
    C1 0.0118(10) 0.0141(11) 0.0176(11) -0.0007(8) 0.0050(8) -0.0002(8)
    C7 0.0096(10) 0.0203(12) 0.0157(10) -0.0006(9) 0.0017(8) 0.0036(8)
    C30 0.0156(11) 0.0113(11) 0.0223(11) 0.0026(9) 0.0042(9) 0.0024(8)
    C13 0.0154(11) 0.0108(10) 0.0145(10) 0.0013(8) 0.0005(8) 0.0008(8)
    C27 0.0100(10) 0.0167(11) 0.0237(11) 0.0015(9) 0.0053(9) -0.0009(9)
    C18 0.0158(11) 0.0165(11) 0.0180(11) 0.0022(9) 0.0023(9) 0.0014(8)
    C6 0.0151(11) 0.0153(11) 0.0190(11) -0.0028(9) 0.0032(9) -0.0004(8)
    C2 0.0159(11) 0.0210(12) 0.0191(11) -0.0009(9) 0.0023(9) 0.0002(9)
    C29 0.0213(12) 0.0177(12) 0.0190(11) -0.0022(9) 0.0060(9) 0.0031(9)
    C31 0.0177(12) 0.0125(11) 0.0232(12) 0.0009(9) 0.0075(9) -0.0003(8)
    C33 0.0164(12) 0.0255(13) 0.0192(11) -0.0038(10) 0.0009(9) -0.0027(9)
    C26 0.0076(10) 0.0182(11) 0.0251(12) 0.0016(8) 0.0000(9) 0.0020(9)
    C10 0.0295(14) 0.0295(14) 0.0220(12) -0.0114(11) 0.0045(10) 0.0085(10)
    C8 0.0130(11) 0.0202(12) 0.0182(11) 0.0002(9) 0.0015(8) 0.0011(9)
    C28 0.0172(12) 0.0213(12) 0.0201(11) -0.0028(9) 0.0078(9) -0.0019(9)
    C20 0.0211(12) 0.0162(12) 0.0254(12) 0.0031(9) 0.0051(10) 0.0070(9)
    C21 0.0222(12) 0.0264(13) 0.0151(11) 0.0065(10) 0.0046(9) 0.0004(9)
    C12 0.0212(12) 0.0238(12) 0.0207(12) -0.0019(10) 0.0073(9) -0.0010(9)
    C11 0.0288(14) 0.0375(15) 0.0188(12) -0.0090(12) 0.0109(10) -0.0013(10)
    C9 0.0203(12) 0.0191(12) 0.0244(12) -0.0036(10) -0.0002(9) 0.0038(9)
    C4 0.0231(13) 0.0139(11) 0.0333(13) 0.0004(9) 0.0131(10) -0.0039(9)
    C3 0.0228(12) 0.0207(12) 0.0222(12) -0.0034(10) 0.0082(10) -0.0063(9)
    C25 0.0235(12) 0.0193(12) 0.0176(11) 0.0017(10) 0.0048(9) -0.0024(9)
    C5 0.0154(11) 0.0166(12) 0.0295(13) 0.0019(9) 0.0028(9) 0.0016(9)
    C22 0.0255(13) 0.0276(13) 0.0152(11) 0.0055(10) 0.0051(9) 0.0029(9)
    C24 0.0248(13) 0.0332(15) 0.0214(12) 0.0077(11) -0.0006(10) -0.0011(10)
    C15 0.0176(12) 0.0147(11) 0.0274(12) 0.0014(9) -0.0048(9) -0.0019(9)
    C23 0.0234(13) 0.0278(14) 0.0211(12) -0.0003(10) 0.0016(10) 0.0019(10)
    C16 0.0282(13) 0.0193(12) 0.0196(11) 0.0029(10) -0.0067(10) -0.0008(9)
    C32 0.0208(12) 0.0185(12) 0.0214(12) -0.0039(9) 0.0064(9) -0.0053(9)
    B1 0.0218(14) 0.0206(13) 0.0173(12) 0.0026(11) 0.0043(10) -0.0017(10)
    C17 0.0282(13) 0.0232(12) 0.0154(11) 0.0021(10) 0.0040(9) 0.0006(9)
_geom_special_details
;
 All esds (except the esd in the dihedral angle between two l.s. planes)
 are estimated using the full covariance matrix.  The cell esds are taken
 into account individually in the estimation of esds in distances, angles
 and torsion angles; correlations between esds in cell parameters are only
 used when they are defined by crystal symmetry.  An approximate (isotropic)
 treatment of cell esds is used for estimating esds involving l.s. planes.
;
loop_
    _geom_bond_atom_site_label_1
    _geom_bond_atom_site_label_2
    _geom_bond_site_symmetry_2
    _geom_bond_distance
    _geom_bond_publ_flag
    Ir1 P1 . 2.3330(6) ?
    Ir1 C19 . 2.043(2) ?
    Ir1 C30 . 2.192(2) ?
    Ir1 C27 . 2.208(2) ?
    Ir1 C31 . 2.197(2) ?
    Ir1 C26 . 2.216(2) ?
    P1 C1 . 1.834(2) ?
    P1 C7 . 1.841(2) ?
    P1 C13 . 1.833(2) ?
    F3 B1 . 1.389(3) ?
    F4 B1 . 1.386(3) ?
    F1 B1 . 1.394(3) ?
    F2 B1 . 1.380(3) ?
    N1 N2 . 1.384(3) ?
    N1 C19 . 1.341(3) ?
    N1 C25 . 1.462(3) ?
    N3 C19 . 1.370(3) ?
    N3 C20 . 1.365(3) ?
    N3 C21 . 1.474(3) ?
    N2 C20 . 1.305(3) ?
    C14 H14 . 0.9500 ?
    C14 C13 . 1.400(3) ?
    C14 C15 . 1.390(3) ?
    C1 C6 . 1.398(3) ?
    C1 C2 . 1.407(3) ?
    C7 C8 . 1.398(3) ?
    C7 C12 . 1.404(3) ?
    C30 H30 . 1.0000 ?
    C30 C29 . 1.515(3) ?
    C30 C31 . 1.401(3) ?
    C13 C18 . 1.406(3) ?
    C27 H27 . 1.0000 ?
    C27 C26 . 1.395(3) ?
    C27 C28 . 1.518(3) ?
    C18 H18 . 0.9500 ?
    C18 C17 . 1.396(3) ?
    C6 H6 . 0.9500 ?
    C6 C5 . 1.389(3) ?
    C2 H2 . 0.9500 ?
    C2 C3 . 1.388(3) ?
    C29 H29A . 0.9900 ?
    C29 H29B . 0.9900 ?
    C29 C28 . 1.546(3) ?
    C31 H31 . 1.0000 ?
    C31 C32 . 1.525(3) ?
    C33 H33A . 0.9900 ?
    C33 H33B . 0.9900 ?
    C33 C26 . 1.516(3) ?
    C33 C32 . 1.543(3) ?
    C26 H26 . 1.0000 ?
    C10 H10 . 0.9500 ?
    C10 C11 . 1.384(4) ?
    C10 C9 . 1.394(4) ?
    C8 H8 . 0.9500 ?
    C8 C9 . 1.386(3) ?
    C28 H28A . 0.9900 ?
    C28 H28B . 0.9900 ?
    C20 H20 . 0.9500 ?
    C21 H21A . 0.9900 ?
    C21 H21B . 0.9900 ?
    C21 C22 . 1.530(3) ?
    C12 H12 . 0.9500 ?
    C12 C11 . 1.392(3) ?
    C11 H11 . 0.9500 ?
    C9 H9 . 0.9500 ?
    C4 H4 . 0.9500 ?
    C4 C3 . 1.392(3) ?
    C4 C5 . 1.389(3) ?
    C3 H3 . 0.9500 ?
    C25 H25A . 0.9800 ?
    C25 H25B . 0.9800 ?
    C25 H25C . 0.9800 ?
    C5 H5 . 0.9500 ?
    C22 H22A . 0.9900 ?
    C22 H22B . 0.9900 ?
    C22 C23 . 1.516(3) ?
    C24 H24A . 0.9800 ?
    C24 H24B . 0.9800 ?
    C24 H24C . 0.9800 ?
    C24 C23 . 1.534(3) ?
    C15 H15 . 0.9500 ?
    C15 C16 . 1.392(4) ?
    C23 H23A . 0.9900 ?
    C23 H23B . 0.9900 ?
    C16 H16 . 0.9500 ?
    C16 C17 . 1.391(3) ?
    C32 H32A . 0.9900 ?
    C32 H32B . 0.9900 ?
    C17 H17 . 0.9500 ?
loop_
    _geom_angle_atom_site_label_1
    _geom_angle_atom_site_label_2
    _geom_angle_atom_site_label_3
    _geom_angle_site_symmetry_1
    _geom_angle_site_symmetry_3
    _geom_angle
    _geom_angle_publ_flag
    C19 Ir1 P1 . . 91.94(6) ?
    C19 Ir1 C30 . . 163.28(8) ?
    C19 Ir1 C27 . . 92.51(8) ?
    C19 Ir1 C31 . . 158.53(9) ?
    C19 Ir1 C26 . . 87.09(8) ?
    C30 Ir1 P1 . . 88.54(6) ?
    C30 Ir1 C27 . . 80.69(8) ?
    C30 Ir1 C31 . . 37.22(8) ?
    C30 Ir1 C26 . . 96.15(8) ?
    C27 Ir1 P1 . . 156.32(6) ?
    C27 Ir1 C26 . . 36.76(8) ?
    C31 Ir1 P1 . . 96.80(6) ?
    C31 Ir1 C27 . . 87.32(8) ?
    C31 Ir1 C26 . . 79.96(8) ?
    C26 Ir1 P1 . . 166.86(6) ?
    C1 P1 Ir1 . . 116.32(7) ?
    C1 P1 C7 . . 103.62(10) ?
    C7 P1 Ir1 . . 116.12(7) ?
    C13 P1 Ir1 . . 112.09(7) ?
    C13 P1 C1 . . 104.27(10) ?
    C13 P1 C7 . . 102.86(10) ?
    N2 N1 C25 . . 119.05(18) ?
    C19 N1 N2 . . 113.57(18) ?
    C19 N1 C25 . . 127.14(19) ?
    C19 N3 C21 . . 124.44(19) ?
    C20 N3 C19 . . 108.08(18) ?
    C20 N3 C21 . . 126.70(19) ?
    C20 N2 N1 . . 102.98(18) ?
    N1 C19 Ir1 . . 130.67(16) ?
    N1 C19 N3 . . 103.41(18) ?
    N3 C19 Ir1 . . 125.92(16) ?
    C13 C14 H14 . . 119.8 ?
    C15 C14 H14 . . 119.8 ?
    C15 C14 C13 . . 120.4(2) ?
    C6 C1 P1 . . 123.34(16) ?
    C6 C1 C2 . . 119.0(2) ?
    C2 C1 P1 . . 117.67(16) ?
    C8 C7 P1 . . 117.78(17) ?
    C8 C7 C12 . . 118.5(2) ?
    C12 C7 P1 . . 123.60(18) ?
    Ir1 C30 H30 . . 114.4 ?
    C29 C30 Ir1 . . 109.27(14) ?
    C29 C30 H30 . . 114.4 ?
    C31 C30 Ir1 . . 71.60(12) ?
    C31 C30 H30 . . 114.4 ?
    C31 C30 C29 . . 124.6(2) ?
    C14 C13 P1 . . 120.85(16) ?
    C14 C13 C18 . . 119.33(19) ?
    C18 C13 P1 . . 119.76(16) ?
    Ir1 C27 H27 . . 113.8 ?
    C26 C27 Ir1 . . 71.92(13) ?
    C26 C27 H27 . . 113.8 ?
    C26 C27 C28 . . 123.9(2) ?
    C28 C27 Ir1 . . 112.53(14) ?
    C28 C27 H27 . . 113.8 ?
    C13 C18 H18 . . 120.0 ?
    C17 C18 C13 . . 120.1(2) ?
    C17 C18 H18 . . 120.0 ?
    C1 C6 H6 . . 119.7 ?
    C5 C6 C1 . . 120.5(2) ?
    C5 C6 H6 . . 119.7 ?
    C1 C2 H2 . . 120.0 ?
    C3 C2 C1 . . 120.1(2) ?
    C3 C2 H2 . . 120.0 ?
    C30 C29 H29A . . 108.9 ?
    C30 C29 H29B . . 108.9 ?
    C30 C29 C28 . . 113.38(18) ?
    H29A C29 H29B . . 107.7 ?
    C28 C29 H29A . . 108.9 ?
    C28 C29 H29B . . 108.9 ?
    Ir1 C31 H31 . . 113.6 ?
    C30 C31 Ir1 . . 71.18(12) ?
    C30 C31 H31 . . 113.6 ?
    C30 C31 C32 . . 124.3(2) ?
    C32 C31 Ir1 . . 113.60(15) ?
    C32 C31 H31 . . 113.6 ?
    H33A C33 H33B . . 107.8 ?
    C26 C33 H33A . . 109.0 ?
    C26 C33 H33B . . 109.0 ?
    C26 C33 C32 . . 113.01(18) ?
    C32 C33 H33A . . 109.0 ?
    C32 C33 H33B . . 109.0 ?
    Ir1 C26 H26 . . 114.1 ?
    C27 C26 Ir1 . . 71.32(12) ?
    C27 C26 C33 . . 125.7(2) ?
    C27 C26 H26 . . 114.1 ?
    C33 C26 Ir1 . . 109.39(15) ?
    C33 C26 H26 . . 114.1 ?
    C11 C10 H10 . . 120.2 ?
    C11 C10 C9 . . 119.6(2) ?
    C9 C10 H10 . . 120.2 ?
    C7 C8 H8 . . 119.5 ?
    C9 C8 C7 . . 121.1(2) ?
    C9 C8 H8 . . 119.5 ?
    C27 C28 C29 . . 112.87(18) ?
    C27 C28 H28A . . 109.0 ?
    C27 C28 H28B . . 109.0 ?
    C29 C28 H28A . . 109.0 ?
    C29 C28 H28B . . 109.0 ?
    H28A C28 H28B . . 107.8 ?
    N3 C20 H20 . . 124.0 ?
    N2 C20 N3 . . 111.9(2) ?
    N2 C20 H20 . . 124.0 ?
    N3 C21 H21A . . 108.9 ?
    N3 C21 H21B . . 108.9 ?
    N3 C21 C22 . . 113.45(19) ?
    H21A C21 H21B . . 107.7 ?
    C22 C21 H21A . . 108.9 ?
    C22 C21 H21B . . 108.9 ?
    C7 C12 H12 . . 119.9 ?
    C11 C12 C7 . . 120.2(2) ?
    C11 C12 H12 . . 119.9 ?
    C10 C11 C12 . . 120.7(2) ?
    C10 C11 H11 . . 119.7 ?
    C12 C11 H11 . . 119.7 ?
    C10 C9 H9 . . 120.0 ?
    C8 C9 C10 . . 119.9(2) ?
    C8 C9 H9 . . 120.0 ?
    C3 C4 H4 . . 120.1 ?
    C5 C4 H4 . . 120.1 ?
    C5 C4 C3 . . 119.9(2) ?
    C2 C3 C4 . . 120.3(2) ?
    C2 C3 H3 . . 119.8 ?
    C4 C3 H3 . . 119.8 ?
    N1 C25 H25A . . 109.5 ?
    N1 C25 H25B . . 109.5 ?
    N1 C25 H25C . . 109.5 ?
    H25A C25 H25B . . 109.5 ?
    H25A C25 H25C . . 109.5 ?
    H25B C25 H25C . . 109.5 ?
    C6 C5 C4 . . 120.2(2) ?
    C6 C5 H5 . . 119.9 ?
    C4 C5 H5 . . 119.9 ?
    C21 C22 H22A . . 108.6 ?
    C21 C22 H22B . . 108.6 ?
    H22A C22 H22B . . 107.6 ?
    C23 C22 C21 . . 114.7(2) ?
    C23 C22 H22A . . 108.6 ?
    C23 C22 H22B . . 108.6 ?
    H24A C24 H24B . . 109.5 ?
    H24A C24 H24C . . 109.5 ?
    H24B C24 H24C . . 109.5 ?
    C23 C24 H24A . . 109.5 ?
    C23 C24 H24B . . 109.5 ?
    C23 C24 H24C . . 109.5 ?
    C14 C15 H15 . . 120.0 ?
    C14 C15 C16 . . 119.9(2) ?
    C16 C15 H15 . . 120.0 ?
    C22 C23 C24 . . 111.7(2) ?
    C22 C23 H23A . . 109.3 ?
    C22 C23 H23B . . 109.3 ?
    C24 C23 H23A . . 109.3 ?
    C24 C23 H23B . . 109.3 ?
    H23A C23 H23B . . 108.0 ?
    C15 C16 H16 . . 119.8 ?
    C17 C16 C15 . . 120.4(2) ?
    C17 C16 H16 . . 119.8 ?
    C31 C32 C33 . . 112.38(19) ?
    C31 C32 H32A . . 109.1 ?
    C31 C32 H32B . . 109.1 ?
    C33 C32 H32A . . 109.1 ?
    C33 C32 H32B . . 109.1 ?
    H32A C32 H32B . . 107.9 ?
    F3 B1 F1 . . 109.5(2) ?
    F4 B1 F3 . . 109.9(2) ?
    F4 B1 F1 . . 107.5(2) ?
    F2 B1 F3 . . 109.5(2) ?
    F2 B1 F4 . . 109.5(2) ?
    F2 B1 F1 . . 110.8(2) ?
    C18 C17 H17 . . 120.1 ?
    C16 C17 C18 . . 119.8(2) ?
    C16 C17 H17 . . 120.1 ?
loop_
    _geom_torsion_atom_site_label_1
    _geom_torsion_atom_site_label_2
    _geom_torsion_atom_site_label_3
    _geom_torsion_atom_site_label_4
    _geom_torsion_site_symmetry_1
    _geom_torsion_site_symmetry_2
    _geom_torsion_site_symmetry_3
    _geom_torsion_site_symmetry_4
    _geom_torsion
    _geom_torsion_publ_flag
    Ir1 P1 C1 C6 . . . . -120.92(17) ?
    Ir1 P1 C1 C2 . . . . 59.92(19) ?
    Ir1 P1 C7 C8 . . . . 64.05(18) ?
    Ir1 P1 C7 C12 . . . . -111.60(18) ?
    Ir1 P1 C13 C14 . . . . -169.45(15) ?
    Ir1 P1 C13 C18 . . . . 13.1(2) ?
    Ir1 C30 C29 C28 . . . . 37.1(2) ?
    Ir1 C30 C31 C32 . . . . -106.2(2) ?
    Ir1 C27 C26 C33 . . . . 100.9(2) ?
    Ir1 C27 C28 C29 . . . . 11.8(2) ?
    Ir1 C31 C32 C33 . . . . 13.0(2) ?
    P1 C1 C6 C5 . . . . -177.65(17) ?
    P1 C1 C2 C3 . . . . 176.41(18) ?
    P1 C7 C8 C9 . . . . -173.12(17) ?
    P1 C7 C12 C11 . . . . 173.78(18) ?
    P1 C13 C18 C17 . . . . 176.94(17) ?
    N1 N2 C20 N3 . . . . -0.5(2) ?
    N3 C21 C22 C23 . . . . -66.4(3) ?
    N2 N1 C19 Ir1 . . . . 178.98(15) ?
    N2 N1 C19 N3 . . . . -1.4(2) ?
    C19 N1 N2 C20 . . . . 1.2(2) ?
    C19 N3 C20 N2 . . . . -0.3(3) ?
    C19 N3 C21 C22 . . . . 143.0(2) ?
    C14 C13 C18 C17 . . . . -0.6(3) ?
    C14 C15 C16 C17 . . . . 0.6(4) ?
    C1 P1 C7 C8 . . . . -167.13(17) ?
    C1 P1 C7 C12 . . . . 17.2(2) ?
    C1 P1 C13 C14 . . . . 63.90(19) ?
    C1 P1 C13 C18 . . . . -113.56(18) ?
    C1 C6 C5 C4 . . . . 0.8(3) ?
    C1 C2 C3 C4 . . . . 1.8(3) ?
    C7 P1 C1 C6 . . . . 110.38(19) ?
    C7 P1 C1 C2 . . . . -68.78(19) ?
    C7 P1 C13 C14 . . . . -44.0(2) ?
    C7 P1 C13 C18 . . . . 138.53(18) ?
    C7 C8 C9 C10 . . . . -1.8(3) ?
    C7 C12 C11 C10 . . . . -0.1(4) ?
    C30 C29 C28 C27 . . . . -32.8(3) ?
    C30 C31 C32 C33 . . . . 95.6(3) ?
    C13 P1 C1 C6 . . . . 3.0(2) ?
    C13 P1 C1 C2 . . . . -176.11(17) ?
    C13 P1 C7 C8 . . . . -58.73(19) ?
    C13 P1 C7 C12 . . . . 125.61(19) ?
    C13 C14 C15 C16 . . . . -1.6(3) ?
    C13 C18 C17 C16 . . . . -0.4(4) ?
    C6 C1 C2 C3 . . . . -2.8(3) ?
    C2 C1 C6 C5 . . . . 1.5(3) ?
    C29 C30 C31 Ir1 . . . . 101.1(2) ?
    C29 C30 C31 C32 . . . . -5.1(3) ?
    C31 C30 C29 C28 . . . . -43.4(3) ?
    C26 C27 C28 C29 . . . . 94.6(3) ?
    C26 C33 C32 C31 . . . . -33.8(3) ?
    C8 C7 C12 C11 . . . . -1.8(3) ?
    C28 C27 C26 Ir1 . . . . -105.4(2) ?
    C28 C27 C26 C33 . . . . -4.6(3) ?
    C20 N3 C19 Ir1 . . . . -179.37(16) ?
    C20 N3 C19 N1 . . . . 1.0(2) ?
    C20 N3 C21 C22 . . . . -48.3(3) ?
    C21 N3 C19 Ir1 . . . . -8.9(3) ?
    C21 N3 C19 N1 . . . . 171.45(19) ?
    C21 N3 C20 N2 . . . . -170.5(2) ?
    C21 C22 C23 C24 . . . . -178.4(2) ?
    C12 C7 C8 C9 . . . . 2.8(3) ?
    C11 C10 C9 C8 . . . . -0.2(4) ?
    C9 C10 C11 C12 . . . . 1.1(4) ?
    C3 C4 C5 C6 . . . . -1.9(4) ?
    C25 N1 N2 C20 . . . . 176.05(19) ?
    C25 N1 C19 Ir1 . . . . 4.7(3) ?
    C25 N1 C19 N3 . . . . -175.69(19) ?
    C5 C4 C3 C2 . . . . 0.6(4) ?
    C15 C14 C13 P1 . . . . -175.91(17) ?
    C15 C14 C13 C18 . . . . 1.6(3) ?
    C15 C16 C17 C18 . . . . 0.4(4) ?
    C32 C33 C26 Ir1 . . . . 37.6(2) ?
    C32 C33 C26 C27 . . . . -42.9(3) ?
loop_
    _geom_hbond_atom_site_label_D
    _geom_hbond_atom_site_label_H
    _geom_hbond_atom_site_label_A
    _geom_hbond_site_symmetry_A
    _geom_hbond_distance_DH
    _geom_hbond_distance_HA
    _geom_hbond_distance_DA
    _geom_hbond_angle_DHA
    _geom_hbond_publ_flag
    C2 H2 F2 . 0.95 2.36 3.285(3) 165.2 yes
    C20 H20 F1 2_655 0.95 2.47 3.329(3) 150.4 yes
    C25 H25B F4 4_566 0.98 2.37 3.245(3) 148.7 yes
_shelx_space_group_comment
;
The symmetry employed for this shelxl refinement is uniquely defined
by the following loop, which should always be used as a source of
symmetry information in preference to the above space-group names.
They are only intended as comments.
;
_shelx_estimated_absorpt_T_min     0.348
_shelx_estimated_absorpt_T_max     0.494
_shelx_hkl_file
;
   1   0   0 1391.66   34.10
   1   0   0 1210.68   33.50
   1   0   0 1254.07   33.50
   2   0   0  752.82   21.10
   2   0   0  720.63   20.10
   2   0   0  753.42   20.20
   3   0   0 8456.95  230.48
   3   0   0 8105.69  229.28
   3   0   0 9999.00  238.98
   4   0   0 2562.44   66.69
   4   0   0 2489.15   66.69
   4   0   0 2503.55   68.59
   5   0   0  212.78    7.80
   5   0   0  208.18    7.10
   5   0   0  206.08    7.80
   5   0   0  201.78    9.50
   6   0   0 1513.05   45.30
   6   0   0 1560.34   41.60
  -6   0   0 1508.05   39.80
   6   0   0 1563.64   42.50
  -6   0   0 1508.45   39.80
   6   0   0 1566.84   42.50
  -7   0   0 1087.39   28.10
   7   0   0 1056.49   31.00
   7   0   0 1084.09   31.10
   7   0   0 1068.09   34.30
   7   0   0 1072.89   30.00
  -7   0   0 1053.49   28.10
   8   0   0    5.10    4.50
  -8   0   0    8.20    1.10
   8   0   0    8.60    2.30
   8   0   0    4.80    2.90
   8   0   0    2.70    2.80
  -8   0   0    6.70    1.10
   9   0   0  930.21   31.60
   9   0   0 1070.59   35.30
   9   0   0 1017.10   30.20
   9   0   0  971.30   30.20
  10   0   0  620.14   25.60
  10   0   0  591.44   20.30
  10   0   0  567.94   20.30
  11   0   0  140.09    8.80
  11   0   0  135.39   13.10
  11   0   0  131.19    9.00
  12   0   0  120.09   10.20
  12   0   0  131.19   14.60
   0  -1   0   -6.60    0.30
  -1  -1   0 4298.17  113.09
   1  -1   0 4332.67  113.19
   1  -1   0 4155.68  112.79
  -1  -1   0 4218.28  113.29
   1  -1   0 4570.34  115.29
   1   1   0 4220.18  112.29
   1   1   0 4142.69  112.89
   1   1   0 4408.76  112.99
   1   1   0 4535.95  112.89
   2  -1   0 3799.42   99.49
   2  -1   0 3958.10   99.79
  -2  -1   0 3861.41   99.89
   2  -1   0 3594.54  100.09
  -2  -1   0 3779.72  100.09
   2   1   0 3760.92  100.19
   2   1   0 3970.70   99.49
   2   1   0 3927.81   99.09
   2   1   0 3785.82   98.99
   2   1   0 3791.92  100.29
  -3  -1   0  264.57    7.30
  -3  -1   0  273.67    7.30
   3  -1   0  271.37    8.60
   3  -1   0  259.67    9.60
   3  -1   0  238.38    8.00
   3   1   0  265.87    8.50
   3   1   0  272.87    8.10
   3   1   0  274.07    9.60
   4  -1   0 3481.85   89.89
  -4  -1   0 3293.37   86.29
   4  -1   0 3364.96   88.19
   4  -1   0 3474.35   87.69
  -4  -1   0 3351.26   87.49
   4   1   0 3361.16   87.49
   4   1   0 3342.67   87.99
   4   1   0 3008.40   89.39
   4   1   0 3381.16   87.49
   5  -1   0 1691.83   49.60
  -5  -1   0 1742.53   45.40
   5  -1   0 1792.52   47.80
  -5  -1   0 1719.53   45.50
   5  -1   0 1728.63   47.10
   5   1   0 1783.62   47.60
   5   1   0 1767.12   46.90
   5   1   0 1746.93   49.70
   5   1   0 1728.53   47.00
   6  -1   0  228.88   11.30
   6  -1   0  241.38    8.10
  -6  -1   0  249.28    7.10
   6  -1   0  249.68    9.50
  -6  -1   0  243.78    7.20
   6  -1   0  255.67    9.10
   6   1   0  234.68    8.50
   6   1   0  249.88    9.40
   6   1   0  254.37   11.70
   6   1   0  258.37    9.00
   7  -1   0  514.15   18.80
   7  -1   0  454.05   13.90
  -7  -1   0  453.15   12.70
   7  -1   0  454.75   15.40
   7  -1   0  467.35   15.10
  -7  -1   0  438.66   12.80
   7   1   0  452.75   14.80
   7   1   0  458.65   18.20
   7   1   0  452.25   15.40
   7   1   0  445.06   14.40
  -8  -1   0 1421.46   37.30
   8  -1   0 1401.66   40.40
   8  -1   0 1380.66   38.40
   8  -1   0 1417.76   39.90
   8  -1   0 1433.16   44.20
  -8  -1   0 1346.37   37.10
   8   1   0 1385.06   39.00
   8   1   0 1470.25   44.40
  -8   1   0 1345.67   36.30
   8   1   0 1424.36   39.70
   8   1   0 1395.96   40.30
  -8   1   0 1356.56   36.60
   9  -1   0  227.08   10.30
   9  -1   0  251.67   11.10
   9  -1   0  244.88   13.70
   9   1   0  222.58   14.00
   9   1   0  237.98   10.90
   9   1   0  241.48    9.60
   9   1   0  249.38   10.30
  10  -1   0  164.28    9.30
  10  -1   0  136.79    8.50
  10  -1   0  146.89   11.50
  10   1   0  133.29    8.80
  10   1   0  151.38    8.30
  10   1   0  167.68   12.10
  11  -1   0  461.65   22.20
  11  -1   0  473.15   17.70
  11  -1   0  472.45   17.80
  11   1   0  460.25   22.90
  11   1   0  452.95   18.00
  12  -1   0  519.05   25.20
  12  -1   0  459.45   18.40
  12   1   0  458.95   24.30
  12   1   0  473.05   19.00
   0  -2   0 5615.04  149.39
   0   2   0 5756.82  148.79
   0   2   0 5707.33  149.88
  -1  -2   0  563.54   15.30
  -1  -2   0  575.74   15.30
   1  -2   0  571.34   15.70
   1   2   0  563.84   15.30
   1   2   0  571.84   15.60
   1   2   0  559.74   15.30
  -2  -2   0   55.89    2.40
   2  -2   0   59.09    2.40
   2  -2   0   57.59    3.10
   2  -2   0   55.49    3.50
  -2  -2   0   58.29    2.30
   2   2   0   55.99    2.20
   2   2   0   56.09    2.20
   2   2   0   59.29    3.00
   2   2   0   59.39    2.00
  -3  -2   0 1025.10   26.80
   3  -2   0 1011.60   28.00
   3  -2   0 1014.10   29.00
   3  -2   0 1010.70   27.20
  -3  -2   0 1023.70   26.80
   3   2   0 1039.60   28.20
   3   2   0 1002.10   26.40
   3   2   0  987.10   26.40
   3   2   0 1000.60   26.90
   3   2   0  978.70   27.80
   4  -2   0  983.70   28.90
   4  -2   0  992.90   26.60
  -4  -2   0  974.10   25.90
  -4  -2   0  959.00   25.80
   4  -2   0  938.61   27.40
   4   2   0  991.80   27.40
   4   2   0  986.70   26.30
   4   2   0  977.50   26.90
   4   2   0  918.11   28.70
   5  -2   0  111.19    5.00
  -5  -2   0  118.39    4.20
  -5  -2   0  127.69    4.20
   5  -2   0  120.09    5.90
   5  -2   0  114.19    6.70
   5   2   0  134.49    7.20
   5   2   0  111.59    4.80
   5   2   0  124.69    5.90
   5   2   0  119.19    5.30
   6  -2   0  817.72   26.10
  -6  -2   0  776.02   21.40
   6  -2   0  784.42   23.80
  -6  -2   0  806.82   21.40
   6  -2   0  801.22   22.90
   6   2   0  799.82   22.90
   6   2   0  784.62   23.60
   6   2   0  784.42   22.50
   6   2   0  717.93   25.60
   7  -2   0  446.96   15.20
   7  -2   0  466.05   18.00
   7  -2   0  431.36   13.00
   7  -2   0  424.06   14.20
  -7  -2   0  422.76   12.50
  -7  -2   0  423.46   12.50
   7   2   0  430.66   14.20
   7   2   0  438.36   14.00
   7   2   0  409.76   17.10
   7   2   0  445.86   15.10
   8  -2   0   12.00    3.40
  -8  -2   0   15.20    1.90
   8  -2   0   11.70    3.40
  -8  -2   0   14.20    2.00
   8  -2   0   13.90    5.40
   8   2   0   13.40    3.70
   8   2   0    9.50    2.70
   8   2   0   15.00    2.90
   8   2   0   15.80    5.40
   9  -2   0 1082.69   36.50
   9  -2   0 1086.39   31.80
   9  -2   0 1039.10   32.50
   9   2   0 1064.49   36.60
   9   2   0  979.40   32.00
   9   2   0 1102.69   31.20
   9   2   0 1068.19   31.20
  10  -2   0  354.16   18.80
  10  -2   0  358.66   14.80
  10  -2   0  358.46   14.30
  10   2   0  390.56   19.40
  10   2   0  342.67   14.80
  11  -2   0   25.40    8.30
  11  -2   0   30.10    5.20
  11  -2   0   30.90    5.90
  11   2   0   24.70    5.60
  11   2   0   27.40    8.40
   0  -3   0   -3.00    0.70
   0   3   0   -2.50    0.80
   0   3   0   -1.20    0.70
  -1  -3   0 1233.98   32.50
   1  -3   0 1207.18   32.80
  -1  -3   0 1220.08   32.40
   1   3   0 1205.28   32.40
   1   3   0 1198.38   32.40
   1   3   0 1266.07   32.60
   2  -3   0  216.78    7.50
   2  -3   0  215.68    8.10
  -2  -3   0  219.58    6.80
  -2  -3   0  225.28    6.80
   2   3   0  223.88    5.90
   2   3   0  223.08    6.70
   2   3   0  228.08    7.40
   2   3   0  214.28    6.70
   3  -3   0   51.59    3.70
  -3  -3   0   44.60    2.50
  -3  -3   0   48.00    2.50
   3  -3   0   47.80    2.50
   3  -3   0   51.89    3.50
   3   3   0   48.60    2.20
   3   3   0   51.09    2.00
   3   3   0   47.90    2.20
   3   3   0   52.49    3.10
   3   3   0   44.90    3.20
  -4  -3   0 2088.19   53.89
   4  -3   0 2094.69   55.49
   4  -3   0 1968.40   56.59
   4  -3   0 2005.90   54.09
  -4  -3   0 2110.89   53.79
   4   3   0 2097.59   53.59
   4   3   0 2051.09   53.09
   4   3   0 2013.70   55.09
   4   3   0 2065.59   54.79
   4   3   0 2100.39   53.09
   4   3   0 1877.01   56.49
   5  -3   0 1512.55   44.20
  -5  -3   0 1516.65   40.50
   5  -3   0 1501.55   41.00
   5  -3   0 1550.44   42.60
  -5  -3   0 1528.25   40.40
   5   3   0 1461.75   42.10
   5   3   0 1574.14   41.80
   5   3   0 1432.66   43.90
   5   3   0 1575.34   40.60
  -6  -3   0   68.79    3.30
   6  -3   0   73.09    6.60
   6  -3   0   79.69    5.40
  -6  -3   0   74.89    3.50
   6  -3   0   75.89    4.20
   6   3   0   75.49    6.70
   6   3   0   73.49    5.20
   6   3   0   77.29    4.50
   6   3   0   71.89    3.80
   7  -3   0  139.99    7.50
   7  -3   0  131.29    5.10
  -7  -3   0  130.89    5.20
   7  -3   0  129.19    9.20
   7  -3   0  128.99    6.20
  -7  -3   0  127.19    5.00
   7   3   0  139.79    6.70
   7   3   0  125.99    9.10
   7   3   0  134.79    5.80
   7   3   0  134.59    6.90
   8  -3   0 1123.99   34.00
   8  -3   0 1141.39   37.10
   8  -3   0 1157.98   32.50
  -8  -3   0 1100.19   30.90
   8   3   0 1152.28   32.80
   8   3   0 1131.99   31.80
   8   3   0 1100.29   33.70
   8   3   0 1080.29   36.90
   9  -3   0   70.39    6.80
   9  -3   0   74.39    6.10
   9  -3   0   75.39    9.00
   9   3   0   64.79    6.80
   9   3   0   60.29    4.70
   9   3   0   61.89    9.00
  10  -3   0  122.49    8.60
  10  -3   0  116.09    7.80
  10  -3   0  116.79   11.60
  10   3   0  110.59   12.20
  10   3   0  107.29    8.40
  11  -3   0  437.26   22.30
  11  -3   0  406.96   16.30
  11  -3   0  418.56   17.50
  11   3   0  486.85   23.10
  11   3   0  418.86   17.60
   0  -4   0 1504.75   39.70
   0   4   0 1473.25   39.80
   0   4   0 1511.65   39.50
  -1  -4   0   11.60    1.10
  -1  -4   0   21.80    1.90
   1  -4   0   19.40    2.00
   1   4   0   10.00    1.60
   1   4   0   12.70    1.50
   1   4   0   13.20    1.60
  -2  -4   0  487.85   14.00
   2  -4   0  477.75   14.70
  -2  -4   0  474.35   14.00
   2   4   0  502.35   13.90
   2   4   0  481.45   13.80
   2   4   0  484.35   14.40
   2   4   0  499.75   14.50
  -3  -4   0 1622.84   43.00
  -3  -4   0 1580.04   43.00
   3  -4   0 1583.54   45.10
   3  -4   0 1610.84   44.20
   3   4   0 1577.44   43.80
   3   4   0 1634.74   42.70
   3   4   0 1644.94   41.80
   3   4   0 1605.94   42.70
   3   4   0 1658.43   43.80
   4  -4   0 1128.39   30.60
  -4  -4   0 1109.59   30.80
   4  -4   0 1095.99   33.40
  -4  -4   0 1130.09   30.70
   4  -4   0 1116.19   32.30
   4   4   0 1143.69   30.10
   4   4   0 1103.59   33.60
   4   4   0 1154.48   31.70
   4   4   0 1161.28   32.00
   4   4   0 1126.49   29.90
   4   4   0 1186.18   30.20
  -5  -4   0  157.38    5.70
   5  -4   0  163.68    8.60
  -5  -4   0  153.08    5.80
   5  -4   0  144.99    5.80
   5  -4   0  170.98    7.60
   5   4   0  158.98    4.70
   5   4   0  159.48    4.70
   5   4   0  139.99    8.30
   5   4   0  155.48    6.70
   5   4   0  145.99    6.80
   5   4   0  151.88    5.20
   6  -4   0 1127.69   30.40
  -6  -4   0 1073.99   29.90
  -6  -4   0 1117.29   29.90
   6  -4   0 1077.79   34.20
   6  -4   0 1048.30   32.10
   6   4   0 1096.79   31.30
   6   4   0 1099.29   34.30
   6   4   0 1030.60   31.60
   6   4   0 1102.99   29.60
   7  -4   0  388.06   17.00
   7  -4   0  411.36   13.30
  -7  -4   0  417.56   12.60
   7  -4   0  410.46   15.10
   7   4   0  412.86   12.50
   7   4   0  410.36   17.40
   7   4   0  391.56   14.70
   7   4   0  397.06   13.90
  -8  -4   0    2.40    1.80
   8  -4   0    0.20    3.10
   8  -4   0    0.10    2.60
   8  -4   0    0.00    4.50
   8   4   0    2.10    2.00
   8   4   0    0.50    2.70
   8   4   0   -1.30    4.30
   8   4   0    3.80    3.40
   9  -4   0 1265.67   41.50
   9  -4   0 1303.17   35.80
   9  -4   0 1223.18   37.70
   9   4   0 1156.78   37.10
   9   4   0 1191.98   41.00
  10  -4   0  312.67   12.50
  10  -4   0  312.97   17.70
  10  -4   0  301.87   14.10
  10   4   0  316.27   17.90
  10   4   0  283.17   13.70
  11  -4   0   47.70    7.00
  11  -4   0   38.00    9.00
  11  -4   0   32.90    5.50
  11   4   0   34.30    8.00
  11   4   0   39.60    6.60
   0  -5   0    1.70    1.30
   0   5   0   -2.00    1.10
   0   5   0   -1.50    1.10
  -1  -5   0 1668.43   42.90
   1  -5   0 1635.34   43.90
  -1   5   0 1623.54   42.90
   1   5   0 1593.24   43.60
   1   5   0 1621.24   44.50
   1   5   0 1654.23   43.70
   2  -5   0  736.13   21.70
  -2  -5   0  747.73   21.00
  -2  -5   0  749.82   21.00
   2   5   0  728.33   20.80
   2   5   0  750.52   20.90
   2   5   0  759.42   21.40
   2   5   0  761.62   21.50
  -3  -5   0    1.00    1.30
   3  -5   0    3.40    2.00
  -3  -5   0    1.60    1.20
   3   5   0   11.20    2.40
   3   5   0    1.60    1.00
   3   5   0    2.80    1.40
   3   5   0    2.10    1.30
  -4  -5   0 1761.22   49.00
   4  -5   0 1832.12   51.99
  -4  -5   0 1849.21   49.10
   4  -5   0 1850.31   50.69
   4   5   0 1881.41   49.99
   4   5   0 1815.32   48.50
   4   5   0 1776.12   48.40
   4   5   0 1848.81   50.19
   4   5   0 1873.81   47.40
  -5  -5   0 1683.73   47.20
   5  -5   0 1744.53   49.20
  -5  -5   0 1730.73   47.90
   5  -5   0 1758.02   50.79
   5   5   0 1787.82   45.90
   5   5   0 1808.42   51.09
   5   5   0 1766.62   46.20
   5   5   0 1776.32   48.80
   5   5   0 1710.53   48.30
   5   5   0 1762.82   46.20
   6  -5   0   99.19    7.80
  -6  -5   0  101.59    4.90
   6  -5   0  103.59    6.70
   6   5   0  107.39    4.00
   6   5   0  119.19    8.40
   6   5   0  110.59    3.40
   6   5   0  114.49    3.40
   6   5   0   99.69    6.10
   6   5   0  103.59    6.10
   7  -5   0  186.08   11.20
  -7  -5   0  182.78    7.30
   7  -5   0  206.88    7.90
   7  -5   0  190.28    9.70
   7   5   0  196.78    9.40
   7   5   0  178.58    8.50
   7   5   0  205.28    6.70
   7   5   0  170.18   11.00
   8  -5   0 1099.49   36.40
   8  -5   0 1066.19   30.90
   8  -5   0 1102.09   33.70
   8   5   0 1127.79   33.30
   8   5   0  988.90   35.90
   9  -5   0   89.59   10.50
   9  -5   0  105.49    6.50
   9  -5   0   95.39    8.70
   9   5   0   85.79    8.00
   9   5   0  101.09   10.60
  10  -5   0   99.29    7.10
  10  -5   0  108.89    9.00
  10  -5   0   99.19   11.70
  10   5   0  109.39    9.30
  10   5   0  115.09   12.00
  11  -5   0  390.36   17.30
  11  -5   0  376.76   20.80
  11   5   0  372.26   16.90
  11   5   0  399.16   21.50
   0  -6   0 2339.37   61.29
   0   6   0 2266.07   61.39
   0   6   0 2341.77   61.09
   1  -6   0  705.93   20.50
  -1  -6   0  723.03   19.50
  -1   6   0  719.73   19.40
  -1   6   0  676.13   19.90
   1   6   0  699.83   20.10
   1   6   0  724.63   20.20
  -1   6   0  703.03   19.90
  -2  -6   0  483.95   14.70
   2  -6   0  510.85   15.50
   2   6   0  471.85   14.60
   2   6   0  504.25   15.10
  -3  -6   0 1374.26   37.20
   3  -6   0 1353.36   38.30
  -3  -6   0 1346.07   37.20
   3   6   0 1364.16   37.90
   3   6   0 1348.67   36.90
   3   6   0 1377.16   37.90
  -4  -6   0  596.74   18.30
   4  -6   0  662.53   20.00
   4   6   0  611.54   19.20
   4   6   0  620.14   17.80
   4   6   0  632.24   19.40
  -5  -6   0  574.64   17.40
   5  -6   0  613.04   19.40
   5   6   0  590.34   16.40
   5   6   0  590.94   18.70
   5   6   0  522.85   20.40
   5   6   0  591.64   16.50
   5   6   0  567.04   18.40
   6  -6   0  764.32   24.20
   6  -6   0  745.43   25.90
  -6  -6   0  761.32   22.00
   6   6   0  732.03   23.10
   6   6   0  749.13   23.60
   6   6   0  756.42   20.30
   6   6   0  707.53   25.70
   6   6   0  747.43   20.40
   7  -6   0  619.34   21.20
  -7  -6   0  609.34   18.50
   7  -6   0  605.44   22.80
   7   6   0  580.04   22.90
   7   6   0  609.74   20.60
   8  -6   0    1.00    3.60
   8  -6   0    5.50    4.00
   8   6   0    5.40    5.10
   8   6   0    6.40    3.90
   9  -6   0  565.14   21.80
   9  -6   0  595.04   25.00
   9   6   0  582.44   21.40
   9   6   0  650.03   25.80
  10  -6   0  320.87   18.50
  10  -6   0  348.67   15.80
  10   6   0  308.77   18.40
  10   6   0  344.67   15.40
  11  -6   0   48.80   10.00
  11  -6   0   43.30    7.50
  11   6   0   43.90    6.60
  11   6   0   47.80   10.10
   0  -7   0    4.30    1.60
   0   7   0    2.00    1.30
   0   7   0   -1.90    1.40
  -1  -7   0 2441.96   63.09
   1  -7   0 2388.86   64.09
  -1   7   0 2425.76   63.49
   1   7   0 2313.97   63.69
  -1   7   0 2321.47   63.59
  -1   7   0 2427.66   62.99
   1   7   0 2482.75   63.79
   1   7   0 2343.17   63.59
   2  -7   0  776.52   22.60
   2   7   0  751.02   21.70
   2   7   0  768.12   22.10
   2   7   0  727.93   21.50
   3  -7   0  160.38    7.40
   3   7   0  148.39    6.10
   3   7   0  157.18    6.90
   3   7   0  158.68    6.10
  -4  -7   0  875.81   25.20
   4  -7   0  873.91   26.50
   4   7   0  878.51   24.50
   4   7   0  857.71   25.90
   4   7   0  869.01   24.50
   5  -7   0 1694.43   47.60
  -5  -7   0 1657.73   45.60
   5   7   0 1646.04   44.50
   5   7   0 1637.54   46.70
   6  -7   0   92.59    7.00
   6   7   0   92.29    7.50
   6   7   0   88.39    6.00
   6   7   0   91.19    4.00
   7  -7   0   78.19    7.40
   7   7   0   74.39    6.60
   7   7   0   76.49    3.20
   7   7   0   91.59    8.00
   8  -7   0 1013.50   34.90
   8  -7   0 1017.10   32.50
   8   7   0  984.50   35.00
   8   7   0  997.00   31.70
   9  -7   0  198.88   14.00
   9  -7   0  195.18   11.60
   9   7   0  201.78   10.60
   9   7   0  175.18   12.70
  10  -7   0   56.59    7.90
  10  -7   0   63.79   10.30
  10   7   0   73.89    8.20
  10   7   0   69.79   10.70
  11  -7   0  263.77   14.50
  11  -7   0  242.28   17.60
  11   7   0  269.07   18.10
  11   7   0  236.28   13.80
   0  -8   0 1500.85   41.40
   0   8   0 1551.64   41.20
   0   8   0 1510.55   41.60
  -1  -8   0  718.13   19.90
   1  -8   0  690.53   20.90
   1   8   0  734.63   20.60
  -1   8   0  709.83   19.80
  -1   8   0  672.63   20.40
   1   8   0  681.03   20.60
   2  -8   0   62.79    4.60
  -2   8   0   58.69    3.60
   2   8   0   53.39    3.80
   2   8   0   53.99    4.00
  -2   8   0   55.89    3.00
   3  -8   0  977.70   29.00
   3   8   0  962.50   28.40
   3   8   0  978.10   27.60
   4  -8   0 1010.40   30.80
   4   8   0 1026.00   28.70
   4   8   0 1022.70   30.10
   5  -8   0  188.28    9.20
   5  -8   0  195.48    6.80
   5   8   0  196.18    8.40
   5   8   0  189.18    8.70
   5   8   0  181.88    7.20
   6  -8   0  366.96   14.70
   6   8   0  341.67   13.90
   6   8   0  390.56   12.20
   6   8   0  364.36   11.60
   6   8   0  395.56   17.20
   7  -8   0 1101.59   34.60
   7   8   0 1096.89   36.90
   7   8   0 1080.59   29.60
   7   8   0 1097.19   33.60
   8  -8   0    4.20    4.20
   8   8   0    5.90    4.30
   8   8   0   -1.30    5.20
   9  -8   0  376.26   17.10
   9   8   0  382.76   16.00
   9   8   0  392.06   20.00
  10  -8   0  296.67   15.40
  10   8   0  304.27   15.00
  10   8   0  289.87   18.20
  11  -8   0   74.19    9.50
  11   8   0   74.29    9.10
  11   8   0   65.19   11.70
   0  -9   0   -1.40    1.70
   0   9   0   -0.60    1.80
   0   9   0    2.00    1.50
   1  -9   0 1135.29   32.70
  -1  -9   0 1149.78   31.60
   1   9   0 1195.38   32.40
   1   9   0 1127.19   32.40
  -1   9   0 1140.09   31.50
  -1   9   0 1147.19   32.40
   2  -9   0  682.73   21.20
  -2   9   0  656.73   20.10
   2   9   0  691.83   20.50
  -2   9   0  678.53   19.20
   2   9   0  688.33   20.60
   3  -9   0   99.19    6.30
  -3   9   0   86.69    4.60
   3   9   0   84.09    5.50
   3   9   0   96.49    5.10
   4  -9   0  321.87   12.60
   4   9   0  322.27   11.90
   4   9   0  300.67   10.80
   5  -9   0 1269.77   33.50
   5  -9   0 1207.88   37.20
   5   9   0 1246.98   34.50
   5   9   0 1211.18   36.50
   6  -9   0   62.19    6.80
   6   9   0   57.89    6.10
   6   9   0   51.89    3.80
   7  -9   0   84.59    8.20
   7   9   0   86.09    4.30
   7   9   0   84.99    6.60
   7   9   0   90.19    9.50
   8  -9   0  674.33   24.40
   8   9   0  655.53   23.40
   8   9   0  651.23   26.80
   9  -9   0  120.79   10.70
   9   9   0  109.99   12.50
   9   9   0  124.99   10.20
  10  -9   0  111.59   10.70
  10   9   0  107.19   12.60
  10   9   0  112.59   10.20
   0 -10   0  816.32   23.60
   0  10   0  804.52   23.20
   0  10   0  783.02   23.80
   1 -10   0  145.39    7.10
  -1 -10   0  151.48    6.20
   1  10   0  162.98    7.10
   1  10   0  154.88    6.80
  -1  10   0  150.78    6.00
  -1  10   0  160.08    7.00
   2 -10   0   74.59    5.40
  -2  10   0   70.69    4.60
   2  10   0   70.49    4.90
   2  10   0   74.29    4.80
  -2  10   0   71.19    3.80
   3 -10   0  924.61   28.00
   3  10   0  881.61   26.40
  -3  10   0  888.51   26.20
   3  10   0  894.01   27.10
  -3  10   0  928.01   25.10
   4 -10   0  609.34   21.10
   4  10   0  633.64   20.40
   4  10   0  640.24   19.20
  -4  10   0  604.54   18.80
   5 -10   0   72.69    7.10
   5  10   0   66.69    6.10
  -5  10   0   78.79    4.60
   5  10   0   69.29    4.60
   6 -10   0  388.76   16.60
   6  10   0  423.26   13.50
  -6  10   0  427.16   13.50
   6  10   0  403.76   15.60
   7 -10   0  407.36   16.90
   7  10   0  350.96   18.40
  -7  10   0  384.66   12.60
   7  10   0  392.86   15.90
   8 -10   0    7.80    5.10
   8  10   0    4.30    3.40
   8  10   0    6.10    6.10
   9 -10   0  476.05   20.20
   9  10   0  465.25   19.10
   9  10   0  432.96   22.40
  10 -10   0  237.78   14.80
  10  10   0  242.98   16.20
  10  10   0  246.98   14.00
   0 -11   0   -0.50    1.70
   0  11   0    1.60    2.30
   0  11   0    0.00    1.90
   1 -11   0  984.10   29.30
  -1 -11   0  985.00   28.10
  -1  11   0 1013.70   29.10
  -1  11   0  987.50   28.00
   1  11   0  999.00   28.90
   1  11   0  984.60   29.10
   2 -11   0  273.37   11.30
   2  11   0  275.47   10.70
  -2  11   0  284.97   10.70
   2  11   0  271.77   10.60
  -2  11   0  291.37    9.50
   3 -11   0  253.27   11.10
   3  11   0  267.07   10.40
  -3  11   0  268.27   10.10
  -3  11   0  271.17    8.90
   3  11   0  275.27   11.00
   4 -11   0  505.15   18.40
  -4  11   0  507.95   16.20
   4  11   0  493.75   17.30
   4  11   0  495.15   16.30
   5 -11   0  562.54   20.20
   5  11   0  526.25   17.30
   5  11   0  545.25   19.00
  -5  11   0  552.44   17.30
   6 -11   0  117.39    9.00
   6  11   0  119.29    6.30
  -6  11   0  116.99    6.10
   6  11   0  118.69    8.40
   7 -11   0   73.99    8.40
   7  11   0   85.99    5.10
   7  11   0   84.19   10.60
   7  11   0   81.79    7.90
  -7  11   0   85.79    5.20
   8 -11   0  428.86   18.20
   8  11   0  467.55   18.20
   8  11   0  351.66   20.10
   9 -11   0   88.99   10.30
   9  11   0   91.39   12.10
   9  11   0  104.69    9.40
  10 -11   0   61.79    9.40
  10  11   0   50.39    8.20
  10  11   0   68.59   11.70
   0 -12   0  416.26   14.20
   0  12   0  435.16   14.10
   0  12   0  405.06   14.50
  -1 -12   0  239.18    8.90
   1 -12   0  222.98    9.80
  -1  12   0  251.47    8.90
  -1  12   0  233.58    9.70
   1  12   0  227.78    9.40
   1  12   0  231.98    9.80
   2 -12   0   60.49    5.80
  -2  12   0   59.39    4.00
   2  12   0   52.79    5.10
   2  12   0   61.49    5.30
  -2  12   0   73.49    5.10
   3 -12   0  406.96   15.50
   3  12   0  387.66   14.10
   3  12   0  382.16   14.60
  -3  12   0  430.46   14.30
  -3  12   0  407.16   12.60
   4 -12   0  151.58    8.80
  -4  12   0  151.58    6.10
  -4  12   0  147.09    7.30
   4  12   0  149.99    8.50
   4  12   0  163.78    7.80
   5 -12   0    4.70    3.40
   5  12   0   15.00    3.50
   5  12   0   13.00    3.70
  -5  12   0   10.90    3.10
   6 -12   0  179.38   11.30
   6  12   0  185.88   10.60
   6  12   0  193.18    8.20
  -6  12   0  185.28    8.30
   7 -12   0  110.89   10.40
   7  12   0  109.79    6.10
   7  12   0  117.29    8.30
  -7  12   0  107.89    6.30
   8 -12   0   -0.70    5.20
   8  12   0    0.10    6.20
   8  12   0    5.80    4.90
   9 -12   0  173.88   13.10
   9  12   0  191.38   15.70
   9  12   0  183.88   12.30
   0 -13   0    4.00    2.40
   0  13   0   -0.30    2.60
   0  13   0    4.10    2.50
   1 -13   0  112.19    7.10
  -1  13   0  123.09    6.00
   1  13   0  103.49    6.30
  -1  13   0  115.09    6.80
   1  13   0  118.49    7.00
   2 -13   0   40.10    5.20
   2  13   0   57.49    5.30
  -2  13   0   56.09    5.20
   2  13   0   44.00    5.00
  -2  13   0   48.50    3.80
   3 -13   0   11.20    4.10
   3  13   0   10.40    3.40
  -3  13   0    9.10    2.30
  -3  13   0    7.10    2.90
   3  13   0    6.40    3.10
   4 -13   0   80.29    7.80
  -4  13   0   87.69    4.60
   4  13   0   96.39    6.40
  -4  13   0   89.09    6.30
   4  13   0   88.69    7.50
   5 -13   0  200.48   11.90
   5  13   0  231.48    9.80
   5  13   0  238.38   11.50
  -5  13   0  219.98    9.50
   6 -13   0    0.20    4.50
  -6  13   0    0.80    2.50
   6  13   0    1.50    4.20
   6  13   0    2.70    2.90
   7 -13   0   21.70    6.30
   7  13   0   29.80    5.40
   7  13   0   46.40    4.70
   8 -13   0  190.18   13.10
   8  13   0  178.38   11.90
   8  13   0  196.78   15.60
   9 -13   0   64.29    9.60
   9  13   0   62.89    8.70
   9  13   0   57.59   11.40
   0 -14   0  337.27   12.80
   0  14   0  350.16   13.60
   0  14   0  369.16   12.90
   1 -14   0  134.49    8.00
   1  14   0  131.59    7.50
   1  14   0  124.79    7.60
  -1  14   0  131.39    6.60
  -1  14   0  133.59    7.60
   2 -14   0    5.60    3.40
  -2  14   0    6.20    3.00
   2  14   0    4.40    3.00
  -2  14   0    5.70    2.40
   2  14   0   -0.20    3.10
   3 -14   0   76.09    7.30
   3  14   0   52.89    5.90
   3  14   0   69.19    6.20
  -3  14   0   58.99    5.70
  -3  14   0   70.39    4.50
   4 -14   0  157.68   10.20
   4  14   0  167.18    8.70
  -4  14   0  167.88    8.40
   4  14   0  165.88    9.40
   5 -14   0   24.60    5.90
   5  14   0   13.00    3.60
   5  14   0   16.80    4.90
  -5  14   0   18.40    3.80
   6 -14   0  113.49   10.40
   6  14   0  115.19    6.90
   6  14   0  103.89    8.00
  -6  14   0  108.09    7.00
   7 -14   0  140.69   11.70
   7  14   0  168.28    8.30
   7  14   0  177.18   11.30
   8 -14   0    6.70    6.10
   8  14   0    0.50    6.80
   8  14   0    8.10    5.60
   0 -15   0    2.00    3.10
   0  15   0    2.00    2.90
   0  15   0    4.30    3.20
   1 -15   0   72.29    6.70
   1  15   0   62.49    6.20
   1  15   0   64.49    5.80
  -1  15   0   65.09    6.20
  -1  15   0   70.69    5.60
   2 -15   0  181.68    9.90
  -2  15   0  196.58    9.60
   2  15   0  203.38    9.60
  -2  15   0  177.48    7.90
   2  15   0  186.68    9.60
   3 -15   0    1.20    3.90
   3  15   0    5.00    3.80
  -3  15   0    1.50    2.60
   3  15   0    0.30    3.20
  -3  15   0    1.60    2.90
   4 -15   0   77.89    8.20
  -4  15   0   70.29    6.40
   4  15   0   75.79    7.50
   4  15   0   79.39    6.80
   5 -15   0  368.26   16.80
   5  15   0  364.96   15.70
  -5  15   0  364.76   14.20
   5  15   0  361.36   14.40
   6 -15   0   -1.60    5.00
   6  15   0    4.50    4.90
  -6  15   0    7.60    3.30
   6  15   0    3.10    3.10
   7 -15   0   10.50    6.40
   7  15   0   10.00    3.40
   7  15   0   20.70    5.90
   8 -15   0  332.97   18.00
   8  15   0  328.97   16.70
   8  15   0  326.17   20.80
   0  16   0  250.77   11.70
   0  16   0  254.27   10.80
   1 -16   0   67.89    6.80
   1  16   0   59.19    6.20
  -1  16   0   67.89    5.70
  -1  16   0   74.19    6.80
   1  16   0   82.99    6.80
   2 -16   0   16.80    4.60
   2  16   0   14.20    4.10
  -2  16   0   12.50    3.10
  -2  16   0    6.60    3.80
   2  16   0   11.00    4.00
   3 -16   0   44.50    6.70
   3  16   0   54.29    6.10
   3  16   0   56.69    6.40
  -3  16   0   62.49    6.30
   4 -16   0  206.48   12.20
   4  16   0  210.08   11.20
   4  16   0  189.78   10.20
  -4  16   0  206.58   10.20
   5 -16   0    8.80    5.40
   5  16   0   13.00    5.10
  -5  16   0   11.50    4.10
   5  16   0    7.80    3.80
   6 -16   0   38.80    7.90
  -6  16   0   45.90    5.70
   6  16   0   53.49    7.70
   6  16   0   50.79    5.70
   7 -16   0  106.49   11.50
   7  16   0  108.19    7.60
   7  16   0  116.59   10.70
   0  17   0    6.20    3.50
   0  17   0    5.70    3.80
   1 -17   0   31.60    5.50
  -1  17   0   30.00    4.40
   1  17   0   32.20    5.20
   1  17   0   26.00    5.00
  -1  17   0   26.20    4.90
   2 -17   0   63.29    7.40
   2  17   0   50.59    6.10
  -2  17   0   61.09    6.50
   2  17   0   68.19    6.90
   3 -17   0    5.10    4.60
   3  17   0   10.20    4.30
  -3  17   0    9.40    3.90
   3  17   0   10.00    4.30
   4 -17   0   39.20    6.90
   4  17   0   36.90    5.60
  -4  17   0   43.20    5.70
   4  17   0   31.60    5.90
   5 -17   0   83.69    9.70
   5  17   0   89.69    9.00
  -5  17   0   83.89    7.60
   5  17   0   92.29    7.70
   6 -17   0   17.20    6.60
  -6  17   0   12.10    3.90
   6  17   0   10.70    5.80
   6  17   0   11.20    4.00
   0  18   0   86.39    7.90
   0  18   0   82.99    7.00
   1  18   0   23.90    4.50
   1  18   0   14.00    4.70
  -1  18   0   21.80    5.00
   2 -18   0   21.10    5.60
   2  18   0   20.20    4.80
  -2  18   0   15.90    4.60
   2  18   0   24.80    5.20
   3 -18   0   13.30    5.80
   3  18   0   22.00    5.20
  -3  18   0   16.50    4.60
   3  18   0   16.80    5.30
   4 -18   0   62.39    8.30
  -4  18   0   62.89    7.00
   4  18   0   48.50    6.40
   4  18   0   49.40    7.00
   5 -18   0    7.40    6.70
   5  18   0   12.20    4.30
  -5  18   0   15.80    4.80
   5  18   0   11.10    5.40
   0  19   0    6.70    4.30
   0  19   0    9.60    4.60
   1  19   0   20.60    5.00
   1  19   0   10.20    4.00
  -1  19   0   15.20    4.80
   2 -19   0   38.60    6.80
  -2  19   0   43.50    6.10
   2  19   0   37.70    6.10
   2  19   0   33.40    5.80
   3 -19   0    5.20    5.60
  -3  19   0    7.80    4.20
   3  19   0    3.90    4.30
   3  19   0   12.70    4.60
   4 -19   0   10.80    6.00
   4  19   0   20.40    5.10
  -4  19   0   18.90    5.20
   4  19   0   13.70    5.80
   0  20   0    2.20    4.30
   1  20   0   16.40    4.50
   1  20   0   16.70    5.10
  -1  20   0   19.20    5.40
   2  20   0   11.40    4.90
   2  20   0   10.10    4.40
  -2  20   0   18.30    5.00
  12   0  -1    1.20    4.40
  12   0  -1    7.30    7.40
  11   0  -1    3.20    6.50
  11   0  -1    0.80    3.70
  11   0  -1   -0.80    3.80
  10   0  -1    1.00    5.70
  10   0  -1    0.60    3.20
  10   0  -1    1.70    3.60
   9   0  -1    1.50    4.80
   9   0  -1    4.20    3.80
   9   0  -1    5.30    2.90
   8   0  -1    2.60    4.40
  -8   0   1   -1.00    0.80
   8   0  -1   -0.50    2.60
   8   0  -1    1.80    2.40
  -7   0   1    0.20    0.70
   7   0  -1   -0.90    2.20
   7   0  -1    2.10    2.40
  -7   0   1    1.00    0.80
   7   0  -1    0.10    1.50
   7   0  -1    1.10    3.60
   6   0  -1    0.50    1.40
   6   0  -1    1.30    3.00
   6   0  -1    1.10    2.10
  -6   0   1    0.10    0.60
   6   0  -1   -1.80    2.00
  -6   0   1   -0.50    0.60
   5   0  -1    0.00    1.70
   5   0  -1    1.10    2.00
  -5   0   1    0.10    0.40
   5   0  -1   -0.40    1.50
  -5   0   1   -1.10    0.40
   4   0  -1    2.30    1.40
   4   0  -1    3.70    1.60
  -4   0   1    1.00    0.30
   4   0  -1    0.60    1.70
  -4   0   1    0.80    0.30
   3   0  -1   -0.70    1.50
   3   0  -1   -1.20    1.20
   3   0  -1   -2.80    1.30
   2   0  -1   -0.10    0.90
   2   0  -1    0.30    0.80
   2   0  -1    2.70    1.00
   1   0  -1    0.30    0.40
   1   0  -1    0.00    0.20
   1   0  -1   -0.40    0.70
  -1   0   1    0.10    0.30
   1   0  -1   -0.30    0.50
   1   0   1    2.10    0.60
   1   0   1    0.50    0.50
  -1   0  -1    0.70    0.20
   1   0   1   -0.10    0.70
   2   0   1   -4.30    1.00
   2   0   1   -5.00    1.30
   2   0   1   -0.60    1.10
   3   0   1    2.00    1.20
   3   0   1    0.30    1.10
   3   0   1    2.20    1.80
   4   0   1    4.10    1.50
   4   0   1    0.30    2.10
   4   0   1    1.90    1.40
   4   0   1   -1.50    1.20
   5   0   1   -0.30    1.60
  -5   0  -1    0.10    0.30
   5   0   1   -0.70    1.30
  -5   0  -1   -0.50    0.30
   5   0   1   -0.10    2.40
   5   0   1   -1.00    1.60
   6   0   1   -1.60    1.40
   6   0   1    0.60    2.90
  -6   0  -1   -0.80    0.40
   6   0   1   -1.10    1.50
   6   0   1    1.90    1.90
  -6   0  -1   -0.10    0.50
   7   0   1   -3.10    2.10
  -7   0  -1    0.20    0.70
   7   0   1    4.50    2.00
   7   0   1    2.60    2.80
  -7   0  -1    0.10    0.70
   7   0   1    1.90    2.30
   8   0   1   -1.70    1.90
   8   0   1    2.70    2.40
   8   0   1   -1.50    4.00
   8   0   1   -0.20    2.60
  -8   0  -1    1.80    0.90
   9   0   1    0.60    3.10
   9   0   1   -4.50    4.60
   9   0   1   -1.20    2.70
   9   0   1   -1.30    2.10
  10   0   1    3.50    5.80
  10   0   1    2.10    3.60
  10   0   1    1.80    3.20
  11   0   1   -3.10    6.10
  11   0   1    3.20    4.10
  11   0   1    1.60    4.20
  12  -1  -1    6.80    7.60
  12  -1  -1   -3.70    4.80
  12  -1  -1   -3.60    3.90
  12   1  -1    3.80    4.60
  12   1  -1    4.60    5.80
  11  -1  -1   -3.50    3.30
  11  -1  -1   -1.80    3.70
  11  -1  -1   -1.50    6.20
  11   1  -1   -3.10    6.10
  11   1  -1    5.60    4.30
  10  -1  -1   26.60    5.00
  10  -1  -1   33.40    7.90
  10  -1  -1   32.70    5.10
  10   1  -1   25.70    4.40
  10   1  -1   24.10    5.00
  10   1  -1   32.10    7.90
   9  -1  -1   38.20    5.00
   9  -1  -1   42.60    5.10
   9  -1  -1   37.30    7.20
   9   1  -1   45.80    5.00
   9   1  -1   31.70    6.20
   9   1  -1   42.60    5.50
   8  -1  -1   18.30    2.60
   8  -1  -1   15.20    4.60
   8  -1  -1   16.30    3.50
  -8  -1   1   17.40    1.70
   8  -1  -1   11.70    3.40
   8   1  -1   16.70    5.40
   8   1  -1   18.50    3.90
  -8   1   1   14.70    1.20
   8   1  -1   18.50    3.50
   7  -1  -1   97.29    4.40
   7  -1  -1   88.29    7.80
  -7  -1   1   96.19    3.50
   7  -1  -1   96.19    6.10
  -7  -1   1   91.99    3.70
   7  -1  -1  106.39    5.80
   7   1  -1  106.69    5.00
  -7   1   1   98.99    2.80
   7   1  -1  104.39    5.70
   7   1  -1  101.19    5.60
   7   1  -1   97.79    8.00
  -7   1   1   95.09    2.90
  -6  -1   1  201.28    6.00
   6  -1  -1  200.48    7.30
  -6  -1   1  201.98    6.20
   6  -1  -1  201.48    7.90
   6  -1  -1  196.78    9.90
   6  -1  -1  198.08    8.30
   6   1  -1  196.58    8.20
   6   1  -1  215.28   10.50
   6   1  -1  216.08    7.50
   6   1  -1  195.88    7.80
  -5  -1   1   29.10    1.70
  -5  -1   1   27.60    1.50
   5  -1  -1   30.00    2.90
   5  -1  -1   35.00    4.30
   5  -1  -1   20.70    2.90
   5   1  -1   32.30    4.40
   5   1  -1   30.40    2.70
   5   1  -1   32.10    3.30
   5   1  -1   26.50    2.80
   4  -1  -1  225.38    7.50
   4  -1  -1  228.08    9.30
  -4  -1   1  214.38    6.20
  -4  -1   1  223.78    6.40
   4  -1  -1  224.78    7.90
   4   1  -1  196.48    8.90
   4   1  -1  234.68    7.50
   4   1  -1  216.98    7.70
  -3  -1   1  955.80   24.70
   3  -1  -1  886.21   26.90
   3  -1  -1  929.31   25.50
   3  -1  -1  952.00   25.90
  -3  -1   1  923.31   24.60
   3   1  -1  958.60   25.80
   3   1  -1  930.81   25.30
   3   1  -1  975.90   27.10
  -2  -1   1   61.69    2.10
  -2  -1   1   61.19    2.20
   2  -1  -1   65.79    3.30
   2  -1  -1   61.49    2.90
   2  -1  -1   63.19    2.60
   2   1  -1   60.59    2.80
   2   1  -1   76.19    3.60
   2   1  -1   63.59    2.40
   2   1  -1   63.69    2.00
   2   1  -1   59.79    2.00
   1  -1  -1   80.79    2.30
   1  -1  -1   81.99    3.10
  -1  -1   1   76.19    2.50
   1  -1  -1   80.59    2.80
   1   1  -1   85.09    2.70
   1   1  -1   78.19    2.40
   1   1  -1   81.99    2.50
  -1   1   1   79.29    2.40
   0  -1   1  303.37    7.60
   0  -1   1  297.37    7.40
   0  -1  -1  235.48    7.60
   0   1  -1  267.57    7.40
  -1  -1  -1    1.80    0.40
   1  -1   1    2.20    0.80
   1  -1   1    1.60    0.80
   1  -1   1    3.60    0.40
   1   1   1    3.50    0.80
  -1   1  -1    3.20    0.50
  -1   1  -1    2.60    0.30
   1   1   1    2.00    0.40
   1   1   1    1.40    0.50
   2  -1   1    4.40    1.30
   2  -1   1    9.40    1.90
  -2  -1  -1    7.20    0.80
  -2  -1  -1    4.70    0.70
   2  -1   1    6.70    1.10
   2   1   1    7.70    1.00
   2   1   1    3.80    0.50
   2   1   1    7.20    1.80
   2   1   1    3.70    0.50
   2   1   1    6.30    1.40
  -3  -1  -1  316.87    8.60
   3  -1   1  296.17    9.30
  -3  -1  -1  309.47    8.50
   3  -1   1  333.07   11.00
   3  -1   1  304.87    9.80
   3   1   1  310.47    9.30
   3   1   1  319.07   10.80
   3   1   1  310.07    9.70
   4  -1   1    7.90    1.70
   4  -1   1    6.80    2.20
  -4  -1  -1    5.60    0.80
   4  -1   1    5.70    1.80
  -4  -1  -1    7.00    0.80
   4   1   1    6.40    1.80
   4   1   1    9.70    2.60
   4   1   1   10.80    1.70
   4   1   1    6.60    1.60
   5  -1   1  218.48    7.60
   5  -1   1  245.88    8.30
   5  -1   1  231.58    8.70
  -5  -1  -1  234.48    6.70
  -5  -1  -1  236.48    6.70
   5  -1   1  220.38   10.10
   5   1   1  230.18    8.10
   5   1   1  234.08    8.60
   5   1   1  226.58   10.20
   5   1   1  229.68    8.10
   6  -1   1   31.20    3.50
   6  -1   1   32.10    3.70
  -6  -1  -1   32.50    1.80
   6  -1   1   32.60    5.00
  -6  -1  -1   31.20    1.80
   6  -1   1   35.50    2.70
   6   1   1   31.40    3.60
   6   1   1   32.80    3.30
   6   1   1   34.20    4.80
   6   1   1   36.60    3.40
   7  -1   1   19.50    3.30
   7  -1   1   13.90    3.90
   7  -1   1   20.20    3.20
   7  -1   1   18.10    2.50
  -7  -1  -1   17.10    1.50
  -7  -1  -1   16.90    1.50
   7   1   1   21.20    4.90
   7   1   1   17.30    2.80
   7   1   1   21.20    3.50
   7   1   1   17.10    2.90
   8  -1   1   56.29    5.20
  -8  -1  -1   44.60    2.70
   8  -1   1   51.19    4.00
   8  -1   1   64.99    5.20
   8  -1   1   49.60    7.30
   8   1   1   52.59    7.00
   8   1   1   57.49    4.80
  -8   1  -1   50.19    1.90
   8   1   1   59.29    4.80
   8   1   1   53.89    5.30
   9  -1   1    5.00    5.40
   9  -1   1   -1.40    2.80
   9  -1   1   -1.70    3.30
   9   1   1    0.50    2.70
   9   1   1    2.00    5.00
   9   1   1    6.40    3.60
   9   1   1    0.60    2.40
  10  -1   1   41.80    5.50
  10  -1   1   28.50    5.00
  10  -1   1   34.90    8.20
  10   1   1   33.20    8.20
  10   1   1   36.00    4.80
  10   1   1   37.50    5.50
  11  -1   1   -1.70    6.30
  11  -1   1    3.00    3.80
  11  -1   1    2.40    3.50
  11   1   1   16.20    4.80
  11   1   1   11.00    7.10
  12  -2  -1   18.70    8.30
  12  -2  -1   11.40    5.20
  12  -2  -1    8.60    4.50
  12   2  -1    9.90    7.80
  12   2  -1    4.10    5.10
  11  -2  -1   14.10    5.00
  11  -2  -1   12.40    7.20
  11  -2  -1   15.30    5.00
  11   2  -1   15.30    5.10
  11   2  -1   13.90    7.50
  10  -2  -1    4.50    6.10
  10  -2  -1    2.80    3.90
  10  -2  -1    8.50    3.80
  10   2  -1    6.40    3.40
  10   2  -1   10.00    6.40
  10   2  -1    7.10    3.40
   9  -2  -1   17.90    3.80
   9  -2  -1   19.10    6.20
   9  -2  -1   21.50    4.30
   9   2  -1   29.80    6.70
   9   2  -1   19.70    3.70
   9   2  -1   16.60    4.30
   8  -2  -1   59.79    5.30
  -8  -2   1   66.89    3.30
   8  -2  -1   69.49    6.30
   8  -2  -1   72.09    8.50
   8   2  -1   56.19    7.70
   8   2  -1   63.79    4.70
   8   2  -1   58.79    5.90
   7  -2  -1   83.59    5.70
   7  -2  -1   99.89    8.00
   7  -2  -1   81.89    5.10
  -7  -2   1   82.39    3.50
   7  -2  -1   84.89    4.50
  -7  -2   1   82.39    3.70
   7   2  -1   79.79    5.60
   7   2  -1   68.69    7.10
   7   2  -1   84.19    4.80
   7   2  -1   72.19    4.50
   6  -2  -1    0.00    1.70
  -6  -2   1    1.10    1.00
   6  -2  -1   -0.20    2.00
  -6  -2   1   -1.10    0.80
   6  -2  -1   -1.00    2.10
   6   2  -1   -0.40    1.50
   6   2  -1    0.90    1.40
   6   2  -1    0.10    2.20
   6   2  -1    0.30    1.60
   5  -2  -1  103.99    4.90
   5  -2  -1  105.89    6.40
  -5  -2   1  112.99    3.90
   5  -2  -1  119.59    5.80
  -5  -2   1  106.99    4.00
   5   2  -1  109.49    4.70
   5   2  -1  113.09    4.90
   5   2  -1  105.89    5.20
   5   2  -1  120.69    7.10
   4  -2  -1  329.87   10.30
  -4  -2   1  331.07    9.60
  -4  -2   1  331.07    9.50
   4  -2  -1  338.07   12.40
   4  -2  -1  336.97   11.00
   4   2  -1  341.77   10.10
   4   2  -1  326.87   12.30
   4   2  -1  352.96   11.00
   4   2  -1  325.67   10.40
  -3  -2   1   12.40    1.30
   3  -2  -1   15.90    1.70
  -3  -2   1   13.60    1.20
   3  -2  -1   17.50    2.30
   3  -2  -1   14.20    2.60
   3   2  -1   12.80    2.50
   3   2  -1   18.70    1.50
   3   2  -1   17.40    2.00
   3   2  -1   12.80    1.00
   3   2  -1   13.50    1.10
  -2  -2   1  180.48    5.30
   2  -2  -1  177.98    6.70
   2  -2  -1  178.98    6.00
   2   2  -1  178.38    5.30
   2   2  -1  166.48    5.20
   2   2  -1  185.58    6.00
   2   2  -1  181.38    5.20
   1  -2  -1  266.97    7.80
   1  -2  -1  247.18    7.20
  -1  -2   1  258.67    7.40
   1   2  -1  271.47    7.60
   1   2  -1  258.57    7.40
  -1   2   1  258.47    7.30
   0  -2  -1   60.39    2.30
   0  -2   1   57.99    2.30
   0  -2   1   54.39    2.30
   0  -2  -1   62.09    2.40
   0   2   1   58.89    2.30
   0   2  -1   55.59    2.30
   0   2  -1   55.89    2.00
   1  -2   1  221.28    7.10
  -1  -2  -1  229.58    6.70
  -1   2  -1  227.28    6.20
   1   2   1  233.48    7.00
   1   2   1  238.38    6.70
   1   2   1  228.48    6.60
  -1   2  -1  232.18    6.50
  -2  -2  -1  193.48    5.90
   2  -2   1  190.78    6.70
  -2  -2  -1  190.38    6.00
   2  -2   1  207.88    5.90
   2  -2   1  190.58    7.20
   2   2   1  204.08    6.70
   2   2   1  203.28    5.90
   2   2   1  200.78    5.60
   2   2   1  198.28    5.80
  -3  -2  -1  398.86   11.20
   3  -2   1  394.16   12.40
  -3  -2  -1  401.56   11.30
   3  -2   1  412.26   11.50
   3  -2   1  400.86   13.30
   3   2   1  413.36   11.30
   3   2   1  382.86   13.30
   3   2   1  409.06   12.20
   3   2   1  401.46   10.80
   3   2   1  400.26   10.80
   3   2   1  414.36   12.30
  -4  -2  -1    0.00    0.80
  -4  -2  -1   -0.10    0.80
   4  -2   1    0.90    2.20
   4  -2   1    0.40    1.70
   4  -2   1   -0.10    1.30
   4   2   1    1.10    1.70
   4   2   1    0.50    1.70
   4   2   1    2.20    1.50
   4   2   1    2.60    1.10
   5  -2   1    3.20    2.00
  -5  -2  -1    1.40    0.90
  -5  -2  -1    1.10    0.90
   5  -2   1    2.20    1.70
   5  -2   1    2.80    2.70
   5   2   1    3.60    1.40
   5   2   1    1.80    2.00
   5   2   1   -0.70    2.50
   5   2   1    2.90    1.70
  -6  -2  -1    1.60    1.00
   6  -2   1    0.50    3.00
   6  -2   1    1.40    1.30
  -6  -2  -1    0.00    0.90
   6  -2   1    1.10    2.30
   6  -2   1    1.70    1.80
   6   2   1   -0.30    1.60
   6   2   1   -2.20    1.40
   6   2   1   -0.50    2.80
   6   2   1    0.20    2.10
  -7  -2  -1    5.20    1.40
   7  -2   1    6.90    3.20
   7  -2   1    9.00    1.90
  -7  -2  -1    7.80    1.40
   7  -2   1    5.00    2.90
   7  -2   1    5.80    2.30
   7   2   1    8.80    2.30
   7   2   1    8.20    4.20
   7   2   1    5.80    2.20
   7   2   1    3.80    2.80
   8  -2   1   64.29    5.00
   8  -2   1   65.39    6.00
   8  -2   1   66.49    4.10
  -8  -2  -1   67.69    3.50
   8  -2   1   72.39    8.50
   8   2   1   68.79    8.50
   8   2   1   62.79    4.80
   8   2   1   69.69    6.10
   8   2   1   67.69    5.10
   9  -2   1   18.70    6.30
   9  -2   1   19.50    3.80
   9  -2   1   15.10    4.40
   9   2   1   15.60    3.50
   9   2   1   20.20    4.50
   9   2   1   14.70    3.30
   9   2   1    8.50    5.40
  10  -2   1   25.00    6.40
  10  -2   1   30.30    5.20
  10  -2   1   32.80    4.80
  10   2   1   24.50    4.20
  10   2   1   24.80    7.50
  10   2   1   24.00    5.00
  11  -2   1    8.80    4.20
  11  -2   1   13.20    4.60
  11  -2   1   16.80    7.50
  11   2   1   17.50    7.60
  11   2   1   14.80    5.10
  12  -3  -1    6.40    7.40
  12  -3  -1    3.60    4.20
  12  -3  -1    3.10    4.60
  12   3  -1    7.60    8.00
  12   3  -1    4.40    5.30
  11  -3  -1   -2.00    6.00
  11  -3  -1    7.10    3.90
  11  -3  -1    6.70    4.90
  11   3  -1   -2.10    4.10
  11   3  -1   -1.30    6.50
  10  -3  -1    0.00    3.60
  10  -3  -1   -1.10    5.50
  10  -3  -1   -0.60    3.00
  10   3  -1    2.40    5.70
  10   3  -1   -4.10    3.70
   9  -3  -1   80.99    5.90
   9  -3  -1   73.09    9.40
   9  -3  -1   68.29    6.80
   9   3  -1   68.19    9.20
   9   3  -1   64.79    5.20
   9   3  -1   71.29    7.00
   8  -3  -1    2.00    2.40
   8  -3  -1    3.50    4.50
   8  -3  -1    2.70    3.10
   8   3  -1    2.10    2.10
   8   3  -1    1.40    4.40
   8   3  -1    5.80    2.80
   7  -3  -1    3.90    2.20
   7  -3  -1   -1.40    3.50
   7  -3  -1    1.60    2.60
  -7  -3   1    2.50    1.20
   7   3  -1    0.00    1.60
   7   3  -1    0.50    3.50
   7   3  -1    0.10    2.00
   6  -3  -1   54.89    4.00
   6  -3  -1   48.00    5.80
  -6  -3   1   58.79    2.90
   6  -3  -1   49.30    4.70
  -6  -3   1   53.99    3.10
   6   3  -1   45.30    5.40
   6   3  -1   51.89    3.80
   6   3  -1   53.59    4.10
   6   3  -1   51.59    3.40
   5  -3  -1  205.48    7.60
   5  -3  -1  232.28   10.30
  -5  -3   1  217.98    7.10
  -5  -3   1  217.28    6.90
   5  -3  -1  220.98    8.80
   5   3  -1  223.68    8.60
   5   3  -1  219.38    8.00
   5   3  -1  205.78    9.90
   5   3  -1  219.68    7.20
   4  -3  -1   10.30    2.90
   4  -3  -1   10.80    2.40
  -4  -3   1   10.60    1.40
  -4  -3   1    6.60    1.40
   4  -3  -1   10.90    1.80
   4   3  -1    9.90    2.90
   4   3  -1    8.40    1.00
   4   3  -1    8.90    1.80
   4   3  -1   10.60    1.40
   4   3  -1    8.70    1.00
   4   3  -1   10.30    2.30
   3  -3  -1  317.27   10.70
  -3  -3   1  323.17    9.60
   3  -3  -1  319.17   11.40
  -3  -3   1  334.77    9.80
   3   3  -1  350.06   11.80
   3   3  -1  331.07    9.40
   3   3  -1  333.17   10.60
   3   3  -1  327.97    9.50
   3   3  -1  323.57    9.30
   3   3  -1  334.67   10.30
   2  -3  -1    5.90    1.60
   2  -3  -1    7.50    1.90
  -2  -3   1    6.60    1.10
   2   3  -1    6.10    1.10
   2   3  -1    5.50    1.40
   2   3  -1    7.20    0.80
   2   3  -1    6.50    1.10
   1  -3  -1  183.38    6.10
   1   3  -1  191.08    6.00
  -1   3   1  186.58    5.70
   1   3  -1  185.68    5.90
   0  -3  -1   14.80    1.40
   0  -3   1   14.30    1.40
   0  -3   1   16.70    1.50
   0  -3  -1   12.10    1.30
   0   3  -1   15.50    1.50
   0   3   1   14.80    1.40
   0   3  -1   16.50    1.30
   1  -3   1  352.96   10.40
  -1  -3  -1  343.07    9.20
  -1  -3  -1  347.67   10.00
   1   3   1  341.87    9.90
   1   3   1  347.37   10.00
  -1   3  -1  344.27    9.70
   1   3   1  343.77   10.10
   2  -3   1   34.50    2.90
  -2  -3  -1   43.60    2.30
   2  -3   1   40.30    3.30
  -2  -3  -1   43.00    2.40
   2   3   1   41.80    2.70
   2   3   1   47.70    2.40
   2   3   1   43.20    2.70
   2   3   1   42.30    2.20
   3  -3   1   11.40    1.30
   3  -3   1    9.70    2.30
   3  -3   1   14.00    2.10
  -3  -3  -1   10.80    1.40
  -3  -3  -1   13.20    1.50
   3   3   1   12.50    1.00
   3   3   1    6.10    1.70
   3   3   1   10.60    2.00
   3   3   1   11.10    1.10
   3   3   1   12.80    2.40
   3   3   1   11.20    1.20
   4  -3   1    2.80    2.30
   4  -3   1    1.90    1.20
  -4  -3  -1    1.20    1.00
   4  -3   1    2.10    1.80
  -4  -3  -1    0.50    1.00
   4   3   1    0.70    0.60
   4   3   1    0.20    1.80
   4   3   1    2.70    1.00
   4   3   1    1.90    2.20
   4   3   1    1.50    0.60
   4   3   1    2.50    1.50
   5  -3   1   17.10    3.70
  -5  -3  -1   15.90    1.80
   5  -3   1   15.60    2.90
   5  -3   1   14.40    2.10
  -5  -3  -1   14.80    1.70
   5   3   1   16.60    3.70
   5   3   1   17.50    2.60
   5   3   1   15.40    2.90
   5   3   1   14.70    1.80
   6  -3   1   27.60    3.70
  -6  -3  -1   20.20    2.00
   6  -3   1   17.40    2.40
  -6  -3  -1   21.10    2.10
   6  -3   1   18.80    2.00
   6  -3   1   24.50    4.70
   6   3   1   18.00    4.30
   6   3   1   23.00    3.10
   6   3   1   24.10    2.40
   6   3   1   21.00    3.10
   7  -3   1    4.50    3.10
   7  -3   1    1.90    1.40
  -7  -3  -1    4.90    1.50
   7  -3   1    2.30    2.90
   7  -3   1    0.70    1.90
  -7  -3  -1    2.80    1.30
   7   3   1    4.00    2.50
   7   3   1    2.60    2.80
   7   3   1    4.80    1.90
   7   3   1    2.60    3.00
  -8  -3  -1    3.80    1.80
   8  -3   1    7.10    2.70
   8  -3   1   11.00    5.10
   8  -3   1    8.80    3.40
   8   3   1    2.40    3.20
   8   3   1    3.40    2.90
   8   3   1   12.60    4.40
   8   3   1    7.00    2.40
   9  -3   1   51.59    8.30
   9  -3   1   57.49    6.40
   9  -3   1   51.49    5.30
   9   3   1   55.29    5.50
   9   3   1   53.09    6.20
   9   3   1   54.79    5.40
   9   3   1   47.70    8.20
  10  -3   1   51.89    6.80
  10  -3   1   49.40    5.60
  10  -3   1   38.20    8.10
  10   3   1   39.20    5.90
  10   3   1   37.70    7.70
  11  -3   1    7.40    3.70
  11  -3   1    3.80    5.10
  11  -3   1   14.40    5.20
  11   3   1    0.90    6.30
  11   3   1    7.70    4.70
  11  -4  -1   31.50    6.50
  11  -4  -1   26.80    4.80
  11  -4  -1   25.80    8.30
  11   4  -1   27.80    6.10
  11   4  -1   32.00    8.70
  10  -4  -1    6.10    3.90
  10  -4  -1    4.50    4.20
  10  -4  -1    9.60    6.40
  10   4  -1    9.30    4.60
  10   4  -1    7.70    6.40
   9  -4  -1    3.20    5.20
   9  -4  -1    6.30    3.40
   9  -4  -1    6.20    4.00
   9   4  -1    5.10    3.90
   9   4  -1    2.20    5.30
   8  -4  -1   77.09    5.20
   8  -4  -1   77.99    7.00
   8  -4  -1   76.19    8.70
   8   4  -1   79.39    4.60
   8   4  -1   76.39    6.80
   8   4  -1   64.79    8.30
   7  -4  -1   22.70    4.20
   7  -4  -1   39.60    6.30
   7  -4  -1   30.00    3.40
   7   4  -1   30.90    4.40
   7   4  -1   42.10    6.40
   7   4  -1   33.40    3.00
  -6  -4   1    2.50    1.30
   6  -4  -1    1.20    2.60
   6  -4  -1   -0.60    1.60
  -6  -4   1    2.50    1.50
   6  -4  -1    2.10    3.10
   6   4  -1    4.00    1.50
   6   4  -1    1.30    3.20
   6   4  -1    0.80    2.50
   5  -4  -1    2.50    2.30
  -5  -4   1    1.70    1.20
   5  -4  -1    3.10    2.40
   5  -4  -1    1.60    1.50
  -5  -4   1    0.90    1.30
   5   4  -1    2.40    1.20
   5   4  -1    3.70    1.90
   5   4  -1   -0.80    2.50
   5   4  -1   -0.70    1.60
   5   4  -1    1.70    0.80
   5   4  -1    2.20    0.80
   4  -4  -1    7.60    2.40
  -4  -4   1    7.40    1.50
  -4  -4   1    4.70    1.40
   4  -4  -1    4.30    2.60
   4   4  -1    4.30    1.10
   4   4  -1    6.70    2.80
   4   4  -1    6.00    1.20
   4   4  -1    3.80    1.00
   4   4  -1    4.50    1.70
  -3  -4   1    0.70    1.20
   3  -4  -1    0.20    1.70
   3  -4  -1    0.80    2.00
   3   4  -1    0.80    1.00
   3   4  -1   -0.30    1.60
   3   4  -1   -1.90    0.90
   3   4  -1   -0.20    0.60
  -2  -4   1  189.88    6.20
   2  -4  -1  195.18    6.80
  -2   4   1  185.38    5.80
   2   4  -1  185.08    6.50
   2   4  -1  179.28    6.00
   2   4  -1  175.38    6.00
   1  -4  -1   28.70    2.40
   1   4  -1   26.50    1.90
   1   4  -1   28.40    2.10
  -1   4   1   26.50    1.90
   1   4  -1   32.50    2.10
   0  -4   1  478.65   13.50
   0  -4   1  474.45   13.50
   0  -4  -1  483.65   13.40
   0  -4  -1  462.75   13.50
   0   4  -1  482.45   13.20
   0   4  -1  472.05   13.50
   0   4   1  472.15   13.40
  -1  -4  -1   26.70    2.10
   1  -4   1   27.50    2.40
  -1  -4  -1   22.60    1.40
   1   4   1   25.20    2.30
   1   4   1   22.50    2.00
   1   4   1   27.00    1.90
   1   4   1   24.50    2.20
  -1   4  -1   25.30    1.30
  -1   4  -1   29.70    2.00
   2  -4   1  278.27    9.50
  -2  -4  -1  285.07    8.80
  -2  -4  -1  279.47    8.80
   2   4   1  295.37    9.30
   2   4   1  277.27    9.20
   2   4   1  288.37    8.70
   2   4   1  274.57    8.60
  -3  -4  -1   82.29    3.60
   3  -4   1   74.19    4.50
  -3  -4  -1   80.69    3.60
   3  -4   1   86.49    5.20
   3   4   1   85.69    3.50
   3   4   1   80.89    3.30
   3   4   1   81.89    4.40
   3   4   1   85.39    4.10
   4  -4   1   33.00    2.20
   4  -4   1   27.10    3.40
   4  -4   1   31.40    3.90
  -4  -4  -1   29.20    2.40
  -4  -4  -1   26.50    2.40
   4   4   1   32.80    2.00
   4   4   1   33.10    4.30
   4   4   1   33.50    1.60
   4   4   1   34.70    3.60
   4   4   1   36.10    3.40
   4   4   1   30.70    1.90
  -5  -4  -1   39.40    2.80
   5  -4   1   41.60    5.10
   5  -4   1   33.40    2.70
  -5  -4  -1   39.20    2.70
   5  -4   1   40.20    4.30
   5   4   1   41.40    2.20
   5   4   1   42.80    4.00
   5   4   1   39.30    1.70
   5   4   1   38.20    1.70
   5   4   1   44.90    4.10
   5   4   1   46.40    4.60
   6  -4   1   62.59    3.90
  -6  -4  -1   52.09    3.30
   6  -4   1   59.69    3.40
  -6  -4  -1   52.09    3.30
   6  -4   1   50.69    6.20
   6  -4   1   57.29    5.30
   6   4   1   61.89    5.30
   6   4   1   58.09    3.10
   6   4   1   61.09    6.30
   6   4   1   55.19    4.80
   7  -4   1    4.20    3.20
  -7  -4  -1    1.00    1.50
   7  -4   1    2.70    1.40
   7  -4   1    0.30    2.70
   7  -4   1   -0.80    2.00
   7   4   1    4.80    4.00
   7   4   1    0.20    2.00
   7   4   1    1.70    1.50
   7   4   1    1.10    2.20
   8  -4   1   71.09    6.60
  -8  -4  -1   61.49    4.10
   8  -4   1   60.09    4.70
   8  -4   1   80.49    9.10
   8   4   1   80.29    6.80
   8   4   1   69.69    4.20
   8   4   1   59.39    5.60
   8   4   1   81.29    9.10
   9  -4   1   33.00    7.30
   9  -4   1   28.20    4.30
   9  -4   1   31.00    5.30
   9   4   1   22.90    4.50
   9   4   1   30.00    5.40
   9   4   1   30.90    7.20
  10  -4   1    1.50    4.40
  10  -4   1    6.50    6.10
  10  -4   1    0.30    2.90
  10   4   1    0.20    6.00
  10   4   1    1.50    3.30
  11  -4   1   39.70    9.20
  11  -4   1   54.49    7.30
  11  -4   1   36.00    5.20
  11   4   1   45.70    9.70
  11   4   1   47.70    6.90
  11  -5  -1    3.80    6.80
  11  -5  -1    9.80    4.90
  11   5  -1    6.80    5.10
  11   5  -1   -2.10    4.90
  10  -5  -1   23.30    6.80
  10  -5  -1   30.10    5.90
  10   5  -1   23.80    4.90
  10   5  -1   19.20    7.30
   9  -5  -1  136.69   11.60
   9  -5  -1  119.69    9.00
   9   5  -1  144.89    8.50
   9   5  -1  126.09   11.50
   8  -5  -1    5.70    3.70
   8  -5  -1    4.00    4.80
   8   5  -1    3.50    3.60
   8   5  -1    6.70    5.00
   7  -5  -1  108.99    7.40
   7  -5  -1  101.59    7.90
   7   5  -1  111.99    4.70
   7   5  -1  111.59    8.90
   7   5  -1  110.29    7.10
   6  -5  -1  280.27   11.10
   6  -5  -1  258.37   12.50
   6   5  -1  274.77    7.60
   6   5  -1  250.67   10.70
   6   5  -1  259.57   12.30
   6   5  -1  268.47    7.60
   6   5  -1  266.77    8.30
  -5  -5   1  185.18    7.20
   5  -5  -1  188.28    8.30
   5  -5  -1  184.98    9.20
   5   5  -1  171.28    7.90
   5   5  -1  174.58    5.80
   5   5  -1  177.58    5.90
   5   5  -1  176.88    5.70
   5   5  -1  197.28    9.80
  -4  -5   1   14.80    2.10
   4  -5  -1   13.10    2.90
   4  -5  -1   17.00    3.20
   4   5  -1   15.00    2.80
   4   5  -1   16.10    1.80
   4   5  -1   15.30    1.80
   4   5  -1   16.20    1.30
  -3  -5   1  179.98    6.40
   3  -5  -1  175.98    7.30
   3   5  -1  180.68    6.90
   3   5  -1  180.38    6.10
   3   5  -1  167.68    6.00
   3   5  -1  173.48    5.10
   2  -5  -1   25.70    2.80
  -2  -5   1   20.90    2.10
   2   5  -1   24.90    2.20
  -2   5   1   24.90    2.00
   2   5  -1   27.40    2.60
   2   5  -1   25.20    2.20
   1  -5  -1  169.48    6.40
   1   5  -1  179.58    6.30
  -1   5   1  176.08    6.00
   1   5  -1  191.38    6.30
   0  -5  -1 1930.31   50.19
   0  -5  -1 1835.22   50.19
   0  -5   1 1913.31   50.29
   0  -5   1 1932.01   50.29
   0   5   1 1861.01   50.09
   0   5  -1 1946.61   49.90
   0   5  -1 1836.42   50.29
  -1  -5  -1  185.08    5.60
   1  -5   1  183.18    6.60
  -1  -5  -1  182.58    6.40
  -1   5  -1  186.98    6.30
   1   5   1  171.58    6.40
   1   5   1  180.28    6.40
   1   5   1  177.08    6.50
  -1   5  -1  186.88    5.50
   1   5   1  193.38    6.70
  -2  -5  -1    5.60    1.60
   2  -5   1    1.30    1.80
  -2  -5  -1    4.30    1.50
   2   5   1    4.00    1.50
   2   5   1    4.10    1.60
   2   5   1    4.70    1.40
   2   5   1    3.20    1.40
  -2   5  -1    5.10    1.30
   3  -5   1  256.47    9.40
  -3  -5  -1  249.58    8.30
  -3  -5  -1  242.88    8.30
   3   5   1  265.87    9.10
   3   5   1  253.37    9.10
   3   5   1  242.38    8.00
   3   5   1  248.08    7.90
   4  -5   1  155.18    7.40
   4  -5   1  161.08    8.20
  -4  -5  -1  149.19    5.90
  -4  -5  -1  162.28    6.10
   4   5   1  157.88    5.50
   4   5   1  156.88    5.40
   4   5   1  150.28    6.70
   4   5   1  156.68    6.80
   5  -5   1   52.79    5.50
   5  -5   1   45.30    4.60
  -5  -5  -1   38.20    3.20
   5   5   1   46.00    2.50
   5   5   1   46.10    4.20
   5   5   1   43.30    2.40
   5   5   1   47.30    4.70
   5   5   1   62.19    5.80
   6  -5   1  148.09    7.80
   6  -5   1  127.29    8.20
   6  -5   1  131.39    5.60
  -6  -5  -1  142.19    5.90
   6   5   1  141.29    4.00
   6   5   1  127.89    6.80
   6   5   1  125.09    8.80
   6   5   1  141.59    4.00
   6   5   1  130.49    6.90
  -7  -5  -1   13.60    2.40
   7  -5   1   13.50    3.80
   7  -5   1   13.20    4.80
   7  -5   1   12.10    2.60
   7   5   1   19.00    4.60
   7   5   1   12.40    3.20
   7   5   1   12.20    3.20
  -8  -5  -1   10.00    2.40
   8  -5   1   11.60    2.70
   8  -5   1   14.00    4.30
   8  -5   1   16.50    5.60
   8   5   1    4.90    3.10
   8   5   1   12.90    3.50
   8   5   1    7.80    5.30
   9  -5   1  124.69    9.10
  -9  -5  -1  133.29    6.60
   9  -5   1  134.99    7.30
   9  -5   1  135.69   11.50
   9   5   1  143.09   10.90
   9   5   1  145.29    9.20
   9   5   1  131.09    8.30
  10  -5   1   24.40    4.30
  10  -5   1   13.00    5.50
  10  -5   1   10.70    6.60
  10   5   1   25.20    5.60
  10   5   1   12.20    5.70
  11  -5   1    3.00    4.60
  11  -5   1    6.10    6.90
  11   5   1   10.20    5.40
  11   5   1    7.10    7.10
  11  -6  -1   83.79    9.20
  11  -6  -1   78.09   10.80
  11   6  -1   82.89    9.10
  11   6  -1   80.99   12.00
  10  -6  -1  128.59   12.50
  10  -6  -1  138.39   10.30
  10   6  -1  123.79   12.60
  10   6  -1  124.29    9.70
   9  -6  -1    7.20    5.80
   9  -6  -1    3.20    4.20
   9   6  -1    0.40    5.50
   9   6  -1    2.40    4.10
   8  -6  -1  141.69   11.10
   8  -6  -1  153.18    9.50
   8   6  -1  165.68    9.30
   8   6  -1  150.48   10.50
   7  -6  -1  136.19    9.90
   7  -6  -1  127.19    8.30
   7   6  -1  132.59    3.70
   7   6  -1  130.49    3.70
   7   6  -1  123.19    7.30
  -7   6   1  129.79    4.60
   7   6  -1  138.19    9.30
   6  -6  -1   -0.10    3.50
   6  -6  -1   -2.10    2.70
   6   6  -1    2.50    2.90
   6   6  -1    1.70    0.90
   6   6  -1    0.90    3.40
   6   6  -1   -0.60    1.10
   6   6  -1   -0.20    1.10
   5  -6  -1  154.18    8.10
   5   6  -1  164.48    7.70
   5   6  -1  159.08    5.70
   5   6  -1  149.59    9.10
   5   6  -1  166.48    4.90
   4  -6  -1  254.27    9.90
   4   6  -1  241.68    6.70
   4   6  -1  223.38    7.80
   4   6  -1  238.38    9.30
  -3  -6   1  157.38    6.00
   3  -6  -1  153.18    7.00
   3   6  -1  153.18    6.40
   3   6  -1  152.18    5.80
   3   6  -1  153.78    4.60
  -3   6   1  151.28    5.40
   2  -6  -1  632.84   18.70
  -2  -6   1  612.84   17.90
  -2   6   1  625.54   17.50
   2   6  -1  602.34   17.80
   2   6  -1  620.44   18.20
   1  -6  -1 1061.89   29.60
   1   6  -1 1078.99   29.20
  -1   6   1 1083.69   28.80
  -1   6   1 1051.79   29.10
   1   6  -1 1050.09   29.30
   0  -6  -1  159.48    5.80
   0  -6   1  164.68    5.90
   0   6   1  162.28    5.80
   0   6  -1  149.69    5.90
   0   6  -1  162.58    5.50
   0   6   1  153.48    6.00
  -1  -6  -1  253.97    8.60
   1  -6   1  248.28    8.80
  -1  -6  -1  266.17    7.90
   1   6   1  266.37    8.90
   1   6   1  265.97    8.70
  -1   6  -1  252.97    8.40
  -1   6  -1  259.67    7.70
   1   6   1  253.57    8.60
   2  -6   1  222.68    8.60
  -2  -6  -1  223.58    8.00
   2   6   1  228.78    8.40
  -2   6  -1  246.28    7.70
   2   6   1  223.98    8.30
   2   6   1  237.68    8.00
  -3  -6  -1   59.79    3.50
  -3  -6  -1   55.79    3.60
   3  -6   1   55.99    4.10
   3   6   1   61.69    4.20
   3   6   1   63.09    3.40
   3   6   1   59.79    3.80
  -4  -6  -1  423.66   13.10
   4  -6   1  397.86   14.40
   4   6   1  410.06   12.40
   4   6   1  417.36   13.90
   4   6   1  415.56   14.00
   5  -6   1  306.07   12.20
  -5  -6  -1  296.37   10.40
   5   6   1  328.67   12.00
   5   6   1  336.97   13.70
   5   6   1  307.47    9.50
   5   6   1  312.27   11.60
   5   6   1  308.27    9.60
   6  -6   1   38.20    5.60
   6  -6   1   50.79    5.40
  -6  -6  -1   40.00    3.60
   6   6   1   42.50    2.30
   6   6   1   44.30    2.40
   6   6   1   40.50    6.10
   6   6   1   40.20    4.50
   6   6   1   46.20    5.10
  -7  -6  -1   -1.40    1.90
   7  -6   1    5.30    4.40
   7  -6   1    2.30    3.30
   7   6   1   -0.60    2.60
   7   6   1   -1.90    3.90
   7   6   1   -2.40    2.90
   8  -6   1  226.18   11.50
   8  -6   1  239.08   13.80
  -8  -6  -1  217.08    8.90
   8   6   1  220.18   10.40
   8   6   1  232.98   13.80
   8   6   1  229.48   11.30
   9  -6   1   14.20    4.90
   9  -6   1   15.00    6.20
   9   6   1   11.00    4.60
   9   6   1   10.50    6.10
  10  -6   1    4.70    6.30
  10  -6   1    0.40    4.30
  10   6   1    3.50    4.60
  10   6   1    2.30    6.10
  11  -6   1   97.79    9.90
  11  -6   1   99.99   12.80
  11   6   1   99.69    9.60
  11   6   1  112.49   13.50
  11  -7  -1   12.50    6.50
  11  -7  -1   17.10    8.00
  11   7  -1   15.00    8.00
  11   7  -1   14.90    5.90
  10  -7  -1   64.69    8.30
  10  -7  -1   68.29    9.80
  10   7  -1   67.39    7.90
  10   7  -1   63.29   10.30
   9  -7  -1  319.57   14.90
   9  -7  -1  312.97   17.20
   9   7  -1  306.37   17.30
   9   7  -1  282.27   13.30
   8  -7  -1  163.28   10.10
   8  -7  -1  157.98   11.80
   8   7  -1  148.09    9.30
   8   7  -1  147.89   10.70
   7  -7  -1  196.98   10.40
   7  -7  -1  202.38   11.60
  -7   7   1  187.78    6.70
   7   7  -1  166.48   11.50
   7   7  -1  219.58   10.30
   7   7  -1  195.78    6.20
   6  -7  -1  256.77   11.50
  -6   7   1  251.07    8.10
   6   7  -1  270.47   12.80
   6   7  -1  235.38   10.40
   6   7  -1  253.77    8.20
   5  -7  -1  272.87   11.40
  -5   7   1  271.37    8.60
   5   7  -1  273.07   10.90
   5   7  -1  249.48    8.80
   5   7  -1  285.97    9.60
   4  -7  -1  561.24   18.50
   4   7  -1  595.34   15.10
  -4   7   1  571.84   16.30
   4   7  -1  568.04   18.10
   4   7  -1  539.65   16.60
   4   7  -1  559.34   16.70
   3  -7  -1 1094.79   31.40
   3   7  -1 1063.29   30.00
   3   7  -1 1116.09   30.80
   3   7  -1 1062.69   29.90
  -3   7   1 1060.99   29.50
   2  -7  -1   23.60    3.10
   2   7  -1   23.90    2.80
   2   7  -1   18.20    2.40
   2   7  -1   22.60    2.50
  -2   7   1   22.20    2.20
   1  -7  -1   15.90    2.50
  -1  -7   1   17.90    2.30
   1   7  -1   20.10    2.20
  -1   7   1   25.10    2.30
   1   7  -1   15.90    2.30
  -1   7   1   16.30    2.10
   1   7  -1   23.60    2.60
   0  -7  -1 2128.49   56.39
   0  -7   1 2180.88   56.59
   0   7  -1 2125.79   55.99
   0   7   1 2145.39   56.29
   0   7  -1 2074.39   56.49
   0   7  -1 2048.70   56.49
   0   7   1 2093.69   56.59
  -1  -7  -1    5.70    1.80
   1  -7   1   10.70    2.20
  -1  -7  -1    8.30    1.50
  -1   7  -1    9.10    1.40
   1   7   1    8.60    1.80
   1   7   1    7.40    1.90
  -1   7  -1    7.50    1.80
   1   7   1    6.90    1.90
  -2  -7  -1   43.80    3.60
   2  -7   1   47.40    3.90
  -2   7  -1   42.10    2.20
  -2   7  -1   40.30    3.10
   2   7   1   38.50    3.20
   2   7   1   44.50    2.80
   2   7   1   47.60    3.70
   2   7   1   44.60    3.90
  -3  -7  -1  191.18    7.50
   3  -7   1  193.88    8.40
   3   7   1  190.98    7.80
   3   7   1  198.28    7.20
   3   7   1  200.68    7.90
  -3   7  -1  187.08    6.80
   3   7   1  186.78    6.90
  -4  -7  -1  197.78    7.60
   4  -7   1  199.88    6.60
   4  -7   1  187.48    8.80
   4   7   1  190.48    8.30
   4   7   1  188.48    7.10
   4   7   1  180.18    6.90
   4   7   1  197.58    8.50
   5  -7   1    4.70    1.30
   5  -7   1    3.20    2.90
  -5  -7  -1   -0.70    1.80
   5   7   1    2.50    2.80
   5   7   1    7.90    2.80
   5   7   1    4.10    1.80
   6  -7   1   68.49    6.50
   6  -7   1   74.19    3.40
  -6  -7  -1   71.89    4.60
   6   7   1   60.19    7.30
   6   7   1   71.49    3.50
   6   7   1   75.79    6.50
   6   7   1   67.69    5.50
   6   7   1   71.29    4.80
   7  -7   1  196.08   10.90
  -7  -7  -1  226.68    8.90
   7   7   1  247.58   13.50
   7   7   1  227.68   10.40
   7   7   1  236.78    6.80
   7   7   1  212.98   10.70
  -8  -7  -1   28.30    3.80
   8  -7   1   34.10    5.90
   8  -7   1   31.30    7.20
   8   7   1   36.40    5.60
   8   7   1   29.10    6.90
   9  -7   1   97.09   11.20
   9  -7   1   87.09    8.70
   9   7   1   81.19   10.70
   9   7   1   81.19    7.60
  10  -7   1   66.09   10.40
  10  -7   1   68.89    8.50
  10   7   1   72.79   10.80
  10   7   1   58.19    7.50
  11  -7   1   16.50    8.00
  11  -7   1   20.50    6.20
  11   7   1   18.20    6.20
  11   7   1   25.10    8.70
  11  -8  -1  162.18   12.20
  11   8  -1  162.18   11.70
  11   8  -1  138.69   13.00
  10  -8  -1  109.69   10.40
  10   8  -1  101.59    9.80
  10   8  -1  122.79   12.90
   9  -8  -1   12.10    5.30
   9   8  -1    7.90    6.20
   9   8  -1   10.40    4.10
   8  -8  -1  278.07   13.80
   8   8  -1  284.47   15.90
   8   8  -1  289.47   13.20
   7  -8  -1  317.87   14.50
   7   8  -1  338.27   10.50
   7   8  -1  358.16   16.40
   7   8  -1  347.47   14.20
   6  -8  -1   54.49    6.20
   6   8  -1   41.90    3.10
   6   8  -1   46.50    5.20
   6   8  -1   50.39    6.70
   6   8  -1   50.89    3.40
   5  -8  -1  326.67   13.00
   5   8  -1  330.57   12.70
   5   8  -1  327.97   10.80
   4  -8  -1 1311.07   37.30
   4   8  -1 1272.37   36.60
   4   8  -1 1269.37   33.20
   4   8  -1 1249.18   35.20
   3  -8  -1   44.20    4.60
   3   8  -1   43.90    4.10
   3   8  -1   41.20    3.50
   2  -8  -1  502.55   16.60
   2   8  -1  555.64   16.30
   2   8  -1  501.75   15.90
   1  -8  -1 1575.04   42.50
   1   8  -1 1566.34   42.00
  -1   8   1 1522.45   41.50
  -1   8   1 1507.05   42.10
   1   8  -1 1537.55   42.20
   0  -8   1   37.60    3.40
   0  -8  -1   40.00    3.30
   0   8   1   31.20    3.20
   0   8  -1   35.70    3.30
   0   8   1   40.30    3.20
   0   8  -1   37.60    2.80
  -1  -8  -1  151.88    5.50
   1  -8   1  144.99    6.50
   1   8   1  148.19    6.20
  -1   8  -1  142.59    6.10
  -1   8  -1  148.59    5.30
   1   8   1  146.79    6.30
  -2  -8  -1  479.05   15.30
   2  -8   1  508.15   16.10
  -2   8  -1  500.55   13.90
   2   8   1  494.35   15.60
  -2   8  -1  485.25   15.00
   2   8   1  473.25   15.10
  -3  -8  -1  118.69    5.90
   3  -8   1  125.99    6.80
   3   8   1  130.19    6.50
  -3   8  -1  120.49    5.40
   3   8   1  118.99    5.80
   3   8   1  114.69    6.30
  -4  -8  -1   94.99    5.20
   4  -8   1   89.69    6.20
  -4   8  -1   83.39    4.30
   4   8   1   89.09    5.40
   4   8   1   94.19    5.80
   4   8   1   77.39    4.50
   5  -8   1  268.37    8.60
  -5  -8  -1  266.47   10.00
   5  -8   1  278.57   11.50
  -5   8  -1  262.37    8.90
   5   8   1  254.27    9.60
   5   8   1  260.37   10.80
   5   8   1  266.87    9.20
   5   8   1  271.67   11.00
   6  -8   1  127.19    8.40
  -6  -8  -1  132.69    6.60
   6   8   1  132.19    5.50
   6   8   1  134.59    7.70
  -6   8  -1  133.29    5.40
   6   8   1  140.29   10.10
   6   8   1  123.89    7.90
   7  -8   1    2.90    3.90
  -7  -8  -1    0.70    2.50
   7   8   1    3.60    4.80
  -7   8  -1    1.10    1.50
   7   8   1    3.50    3.80
   7   8   1    1.50    1.40
   8  -8   1  272.37   13.40
   8   8   1  250.17   12.50
   8   8   1  258.27   14.60
   9  -8   1  117.99   10.20
   9   8   1   93.29    9.80
   9   8   1   89.39    8.20
  10  -8   1    4.50    5.20
  10   8   1   -0.20    4.80
  10   8   1    2.30    6.70
  10  -9  -1   61.19    8.60
  10   9  -1   35.20    9.20
  10   9  -1   35.30    7.00
   9  -9  -1  502.55   20.40
   9   9  -1  484.45   18.90
   9   9  -1  453.65   21.80
   8  -9  -1   12.60    5.20
   8   9  -1   16.90    5.00
   8   9  -1   15.50    5.50
   7  -9  -1   33.20    5.80
   7   9  -1   29.40    7.00
   7   9  -1   32.10    5.50
   7   9  -1   38.70    3.10
   6  -9  -1  397.86   15.80
   6   9  -1  374.16   12.30
   6   9  -1  383.26   14.60
   5  -9  -1  130.09    8.20
   5   9  -1  136.59    6.00
   5   9  -1  131.59    7.70
   4  -9  -1  268.67   11.00
   4   9  -1  272.87   10.70
   4   9  -1  253.87    7.20
   4   9  -1  255.27    9.40
   3  -9  -1  700.03   21.90
   3   9  -1  702.83   21.30
   3   9  -1  671.33   20.60
   2  -9  -1  195.18    8.30
   2   9  -1  192.18    7.70
  -2   9   1  180.48    6.70
   2   9  -1  186.28    7.50
  -2   9   1  190.18    7.40
   1  -9  -1    9.50    2.40
   1   9  -1   12.10    2.40
  -1   9   1    8.30    2.00
   1   9  -1   10.30    2.40
  -1   9   1    5.20    2.10
   0  -9   1 1100.69   30.40
   0  -9  -1 1083.39   30.20
   0   9   1 1061.69   30.00
   0   9  -1 1065.09   29.70
   0   9  -1 1063.19   30.40
   0   9   1 1060.09   30.50
   1  -9   1   98.49    5.40
  -1  -9  -1   90.89    4.30
   1   9   1   88.89    5.00
  -1   9  -1   93.69    5.00
  -1   9  -1  100.59    4.20
   1   9   1   88.69    4.80
   2  -9   1    6.80    2.60
  -2   9  -1    6.50    1.40
   2   9   1    2.00    2.10
   2   9   1    3.10    2.10
  -2   9  -1    8.20    2.30
   3  -9   1  378.76   13.80
  -3   9  -1  381.26   11.00
   3   9   1  384.36   13.40
   3   9   1  378.06   12.50
  -3   9  -1  348.47   12.00
  -4  -9  -1  437.86   14.60
   4  -9   1  441.76   16.00
  -4   9  -1  416.26   13.60
   4   9   1  440.76   14.00
   4   9   1  426.86   15.20
   5  -9   1   13.70    4.10
  -5  -9  -1    6.60    2.70
   5  -9   1   10.80    2.00
   5   9   1   14.00    3.70
  -5   9  -1    7.60    2.20
   5   9   1    8.80    2.20
   6  -9   1  218.98   11.40
   6   9   1  231.18    8.20
   6   9   1  215.38   10.70
  -6   9  -1  231.38    8.30
   7  -9   1  234.88   12.40
  -7   9  -1  244.18    8.50
   7   9   1  240.38   11.70
   7   9   1  249.78   14.40
   7   9   1  225.48    8.10
   8  -9   1  109.69    8.70
   8   9   1  146.49   12.20
   8   9   1  135.79    9.50
   9  -9   1  126.99   10.70
   9   9   1  137.29   12.80
   9   9   1  144.79   10.30
  10  -9   1  159.08   12.10
  10   9   1  141.69   11.20
  10   9   1  181.78   15.20
  10 -10  -1  153.78   12.30
  10  10  -1  141.99   14.20
  10  10  -1  142.29   11.30
   9 -10  -1    4.50    5.30
   9  10  -1   -0.10    4.70
   9  10  -1    5.10    5.20
   8 -10  -1  355.26   16.50
   8  10  -1  459.55   17.20
   8  10  -1  354.96   18.70
   7 -10  -1   99.59    9.40
   7  10  -1  104.29    7.60
   7  10  -1  127.59    5.60
   7  10  -1  117.49   11.00
   6 -10  -1   -1.90    3.60
   6  10  -1    1.70    2.20
   6  10  -1   -3.60    3.30
   5 -10  -1  524.65   19.20
   5  10  -1  535.55   16.60
   5  10  -1  523.35   18.20
   4 -10  -1  788.72   25.70
   4  10  -1  811.72   23.80
   4  10  -1  785.62   21.30
   4  10  -1  827.42   25.10
   3 -10  -1    9.30    2.80
   3  10  -1   11.50    2.70
   3  10  -1    5.90    2.70
  -3  10   1    6.30    2.10
   2 -10  -1   21.60    3.50
   2  10  -1   25.70    3.30
  -2  10   1   24.30    3.00
  -2  10   1   21.90    2.40
   2  10  -1   20.80    2.80
   1 -10  -1  579.74   17.70
  -1  10   1  539.45   16.50
  -1  10   1  528.95   17.20
   1  10  -1  547.55   17.30
   1  10  -1  552.04   16.90
   0 -10   1   70.89    4.60
   0 -10  -1   62.39    4.20
   0  10  -1   57.49    4.40
   0  10   1   67.69    4.20
   0  10  -1   75.19    4.20
   0  10   1   64.19    4.60
  -1 -10  -1  198.38    7.20
   1 -10   1  191.28    8.20
  -1  10  -1  182.28    7.80
   1  10   1  193.38    8.10
   1  10   1  198.98    8.00
  -1  10  -1  188.08    6.90
   2 -10   1  173.48    8.20
   2  10   1  178.68    7.90
   2  10   1  163.88    7.50
  -2  10  -1  172.78    7.40
  -2  10  -1  185.38    6.30
   3 -10   1  111.09    7.00
  -3  10  -1  112.69    4.40
  -3  10  -1   99.69    5.40
   3  10   1  106.59    6.00
   3  10   1  103.39    5.80
   4 -10   1  222.78   10.60
  -4  10  -1  201.58    8.30
   4  10   1  206.38    9.70
   4  10   1  227.48    8.80
   5 -10   1  345.67   14.70
   5 -10   1  368.16   11.50
   5  10   1  356.36   14.10
  -5  10  -1  354.66   12.00
   5  10   1  358.96   12.20
   6 -10   1   99.49    8.20
   6  10   1   99.89    7.70
   6  10   1   94.89    5.30
  -6  10  -1  101.99    5.30
   7 -10   1   36.50    6.50
   7  10   1   37.20    6.00
   7  10   1   40.50    3.50
   7  10   1   43.00    7.40
  -7  10  -1   46.20    3.90
   8 -10   1  409.86   17.80
   8  10   1  372.76   19.80
   8  10   1  400.46   16.40
   9 -10   1  137.29   11.90
   9  10   1  136.69   13.20
   9  10   1  121.29   10.40
  10 -10   1   18.80    6.70
  10  10   1   18.30    8.30
  10  10   1   15.90    6.20
  10 -11  -1   79.89    9.90
  10  11  -1   52.69    9.60
  10  11  -1   50.19    7.20
   9 -11  -1  405.16   19.10
   9  11  -1  404.46   18.00
   9  11  -1  430.16   22.10
   8 -11  -1   18.30    6.10
   8  11  -1   24.90    7.80
   8  11  -1   20.50    5.70
   7 -11  -1  197.38   11.80
   7  11  -1  187.98    7.80
   7  11  -1  204.18   11.10
   7  11  -1  166.28   13.30
   6 -11  -1  306.87   14.50
   6  11  -1  311.27   13.70
   6  11  -1  336.27   11.40
   5 -11  -1  284.37   12.60
   5  11  -1  269.07   12.00
  -5  11   1  274.47   10.10
   5  11  -1  272.57   10.40
   4 -11  -1  114.89    7.90
   4  11  -1  110.39    6.30
  -4  11   1  112.49    5.90
   4  11  -1  127.19    7.40
   3 -11  -1  361.16   14.40
  -3  11   1  375.56   13.00
   3  11  -1  372.76   13.70
   3  11  -1  386.86   13.30
  -3  11   1  395.46   12.20
   2 -11  -1  229.68   10.30
   2  11  -1  250.27   10.00
  -2  11   1  257.07    9.80
   2  11  -1  268.07   10.00
  -2  11   1  260.87    9.00
   1 -11  -1  107.29    6.20
  -1  11   1  114.29    5.40
   1  11  -1  108.99    5.80
  -1  11   1  113.99    6.20
   1  11  -1  121.89    5.90
   0 -11  -1  724.03   21.80
   0 -11   1  728.53   21.90
   0  11  -1  733.73   21.40
   0  11  -1  712.73   22.10
   0  11   1  703.83   22.10
   0  11   1  746.23   21.80
  -1 -11  -1  334.37   11.20
   1 -11   1  330.97   12.40
   1  11   1  352.26   12.30
  -1  11  -1  333.97   11.90
   1  11   1  325.57   11.90
  -1  11  -1  351.26   11.10
   2 -11   1   -0.20    2.50
  -2  11  -1    1.40    1.50
   2  11   1    2.70    2.40
  -2  11  -1    0.80    2.00
   2  11   1   -1.70    2.40
   3 -11   1  687.23   22.80
   3  11   1  711.83   22.30
   3  11   1  694.23   21.50
  -3  11  -1  686.93   21.20
  -3  11  -1  700.63   19.70
   4 -11   1  417.26   15.90
   4  11   1  398.76   15.10
  -4  11  -1  427.46   14.10
  -4  11  -1  421.26   12.40
   4  11   1  413.96   14.20
   5 -11   1   12.90    4.60
  -5  11  -1   14.80    2.80
   5  11   1   14.00    3.00
   5  11   1   10.70    4.00
   6 -11   1  424.06   17.30
  -6  11  -1  453.45   14.40
   6  11   1  430.26   14.30
   6  11   1  415.66   16.80
   7 -11   1  331.47   15.90
   7  11   1  338.27   14.70
   7  11   1  373.46   18.90
  -7  11  -1  343.67   12.10
   8 -11   1    8.80    5.30
   8  11   1    9.60    6.80
   8  11   1   11.60    5.20
   9 -11   1  286.77   16.00
   9  11   1  284.57   15.00
   9  11   1  314.77   18.80
  10 -11   1  272.87   16.10
  10  11   1  286.07   15.40
  10  11   1  275.97   18.90
   9 -12  -1   20.70    6.80
   9  12  -1   15.40    8.00
   9  12  -1   28.50    6.90
   8 -12  -1  389.36   17.80
   8  12  -1  376.96   16.50
   8  12  -1  299.07   18.80
   7 -12  -1  168.28   11.60
   7  12  -1  193.18   11.10
   7  12  -1  183.58    8.20
  -7  12   1  198.08    8.40
   6 -12  -1   28.60    5.90
   6  12  -1   32.90    5.10
   6  12  -1   15.80    3.40
  -6  12   1   21.30    3.30
   5 -12  -1  604.84   22.30
   5  12  -1  614.84   21.30
  -5  12   1  616.04   19.50
   5  12  -1  635.74   19.70
   4 -12  -1  977.90   31.50
   4  12  -1  975.90   29.40
  -4  12   1 1035.70   28.10
   4  12  -1  987.50   30.50
  -4  12   1  991.90   29.30
   3 -12  -1    8.10    3.60
   3  12  -1    9.30    3.00
  -3  12   1    4.30    2.80
   3  12  -1    8.90    3.20
  -3  12   1    9.10    2.20
   2 -12  -1   93.39    6.50
  -2  12   1  102.79    5.20
  -2  12   1   96.19    5.90
   2  12  -1  104.99    6.20
   2  12  -1   88.59    5.80
   1 -12  -1 1011.90   29.50
  -1  12   1  977.40   28.20
   1  12  -1  975.20   29.20
  -1  12   1  983.80   29.10
   1  12  -1  959.10   28.60
   0 -12  -1   47.00    4.50
   0 -12   1   52.69    4.70
   0  12   1   47.30    4.80
   0  12   1   53.69    4.60
   0  12  -1   50.89    4.30
   0  12  -1   48.20    4.70
   1 -12   1  348.07   13.10
  -1 -12  -1  355.16   12.00
  -1  12  -1  358.66   11.70
   1  12   1  352.46   12.80
  -1  12  -1  359.76   12.90
   1  12   1  357.26   12.90
   2 -12   1  458.95   16.60
  -2  12  -1  473.85   15.90
   2  12   1  446.26   15.80
  -2  12  -1  492.15   14.30
   2  12   1  455.55   16.00
   3 -12   1   35.60    5.20
   3  12   1   29.10    4.40
  -3  12  -1   32.10    3.90
  -3  12  -1   31.80    2.80
   3  12   1   28.40    3.90
   4 -12   1  207.98   10.90
   4  12   1  190.58   10.00
  -4  12  -1  224.18    9.10
   4  12   1  210.48    9.10
  -4  12  -1  198.48    7.10
   5 -12   1  935.31   30.60
   5  12   1  945.11   27.80
   5  12   1  929.71   29.70
  -5  12  -1  922.31   27.50
   6 -12   1  118.39    9.60
   6  12   1  125.89    6.90
  -6  12  -1  135.29    6.80
   6  12   1  134.79    9.20
   7 -12   1   17.40    5.00
   7  12   1   24.90    5.10
   7  12   1   11.90    3.00
   8 -12   1  414.76   18.50
   8  12   1  423.66   21.80
   8  12   1  425.76   18.30
   9 -12   1  230.48   14.50
   9  12   1  216.08   12.50
   9  12   1  212.38   16.60
   9 -13  -1  385.26   19.00
   9  13  -1  352.66   21.30
   9  13  -1  357.56   17.40
   8 -13  -1   17.00    6.30
   8  13  -1   28.30    6.50
   8  13  -1   21.60    8.10
   7 -13  -1  185.38   12.30
  -7  13   1  176.88    8.60
   7  13  -1  184.98    8.40
   7  13  -1  187.68   11.40
   6 -13  -1  443.76   17.80
  -6  13   1  426.16   14.70
   6  13  -1  401.96   14.60
   6  13  -1  401.06   16.40
   5 -13  -1  165.58   10.60
   5  13  -1  176.38    8.40
  -5  13   1  167.88    7.00
   5  13  -1  171.28    9.80
  -5  13   1  168.38    8.10
   4 -13  -1  166.08   10.10
  -4  13   1  169.48    8.50
  -4  13   1  190.68    7.20
   4  13  -1  170.78    9.30
   4  13  -1  169.28    8.80
   3 -13  -1  720.53   24.10
   3  13  -1  730.93   22.90
   3  13  -1  708.13   23.10
  -3  13   1  729.03   22.70
  -3  13   1  720.33   21.30
   2 -13  -1  128.29    7.70
   2  13  -1  123.69    7.00
  -2  13   1  117.89    6.00
  -2  13   1  130.89    7.20
   2  13  -1  132.39    7.30
   1 -13  -1   80.79    5.90
  -1  13   1   94.79    6.20
   1  13  -1   94.49    6.30
   1  13  -1   88.79    5.60
  -1  13   1   88.69    5.20
   0 -13  -1 1029.40   30.30
   0 -13   1 1019.80   30.50
   0  13   1 1033.20   30.30
   0  13   1 1062.29   31.00
   0  13  -1 1045.60   31.00
   0  13  -1 1022.80   29.80
   1 -13   1  225.98   10.10
  -1 -13  -1  226.78    8.90
  -1  13  -1  239.88    8.80
   1  13   1  223.38    9.70
  -1  13  -1  239.98   10.10
   1  13   1  232.48   10.10
   2 -13   1    5.50    3.40
   2  13   1    8.40    3.20
   2  13   1    7.60    3.30
  -2  13  -1   10.90    2.20
  -2  13  -1    6.80    2.90
   3 -13   1  220.38   10.90
  -3  13  -1  250.47    8.50
   3  13   1  253.27   11.10
  -3  13  -1  243.68   10.40
   3  13   1  245.68   10.50
   4 -13   1  558.74   20.80
  -4  13  -1  602.74   19.20
   4  13   1  603.14   19.40
   4  13   1  559.64   20.20
   5 -13   1   23.90    5.60
  -5  13  -1   31.40    4.10
   5  13   1   24.80    4.00
   5  13   1   24.00    5.20
   6 -13   1   67.99    8.30
  -6  13  -1   78.69    5.70
   6  13   1   81.79    8.20
   6  13   1   86.79    5.80
   7 -13   1  481.25   20.30
   7  13   1  458.25   15.60
   7  13   1  474.65   18.80
   8 -13   1   23.40    6.00
   8  13   1   31.90    9.00
   8  13   1   19.70    6.10
   9 -13   1  131.59   12.60
   9  13   1  146.49   12.10
   9  13   1  151.58   15.00
   8 -14  -1  369.66   18.80
   8  14  -1  408.06   22.20
   8  14  -1  368.46   17.50
   7 -14  -1   92.89   10.10
   7  14  -1   92.79    6.40
   7  14  -1  104.09    9.50
   6 -14  -1   -3.20    4.60
   6  14  -1   -0.50    2.70
   6  14  -1   -2.80    4.10
  -6  14   1   -4.20    2.70
   5 -14  -1  414.16   17.80
   5  14  -1  398.76   16.60
  -5  14   1  434.96   15.40
   5  14  -1  433.46   15.50
   4 -14  -1  569.34   21.20
  -4  14   1  581.24   19.30
   4  14  -1  582.64   19.40
   4  14  -1  567.64   20.10
  -4  14   1  571.24   17.60
   3 -14  -1    7.40    3.90
  -3  14   1    4.10    2.20
   3  14  -1    3.10    3.10
  -3  14   1    4.20    3.00
   3  14  -1    3.20    3.20
   2 -14  -1  192.58   10.20
  -2  14   1  202.98    8.30
   2  14  -1  185.18    9.10
   2  14  -1  201.28    9.50
  -2  14   1  188.48    9.20
   1 -14  -1  620.14   21.40
   1  14  -1  670.43   21.80
  -1  14   1  675.23   20.70
  -1  14   1  673.53   21.70
   1  14  -1  684.53   21.20
   0 -14  -1  139.59    7.20
   0  14   1  133.59    7.30
   0  14  -1  139.39    7.90
   0  14  -1  138.49    6.90
   0  14   1  123.99    7.70
  -1 -14  -1  428.46   14.30
   1 -14   1  402.46   15.40
  -1  14  -1  435.66   14.10
   1  14   1  414.06   15.10
  -1  14  -1  420.46   15.40
   1  14   1  445.76   15.70
   2 -14   1  180.48    9.70
  -2  14  -1  186.38    7.60
   2  14   1  195.28    9.40
   2  14   1  193.68    9.40
  -2  14  -1  189.28    9.10
   3 -14   1  107.79    8.20
  -3  14  -1  111.79    7.00
   3  14   1  105.99    7.20
   3  14   1  111.29    7.60
  -3  14  -1  119.19    5.40
   4 -14   1  271.87   13.60
   4  14   1  302.87   13.20
   4  14   1  279.67   11.90
  -4  14  -1  310.57   12.10
   5 -14   1  438.26   18.20
  -5  14  -1  440.36   15.80
   5  14   1  444.96   17.70
   5  14   1  476.15   16.20
   6 -14   1  202.58   12.00
   6  14   1  221.28    9.90
  -6  14  -1  233.68   10.00
   6  14   1  197.58   11.80
   7 -14   1   20.10    6.70
   7  14   1   14.10    5.70
   7  14   1   27.80    4.10
   8 -14   1  333.77   17.40
   8  14   1  290.77   19.30
   8  14   1  316.17   16.00
   8 -15  -1  112.19   11.80
   8  15  -1   99.79   10.30
   8  15  -1  101.69   13.50
   7 -15  -1  153.88   12.10
   7  15  -1  133.09   10.60
   7  15  -1  141.69    7.80
   6 -15  -1  274.07   14.80
   6  15  -1  252.17   13.40
  -6  15   1  264.47   11.40
   6  15  -1  277.87   11.50
   5 -15  -1  155.58   10.90
  -5  15   1  146.69    8.20
   5  15  -1  142.49    9.60
   5  15  -1  146.09    8.80
   4 -15  -1  132.29    9.70
  -4  15   1  145.19    8.40
   4  15  -1  110.09    7.70
   4  15  -1  126.49    8.60
   3 -15  -1  693.13   24.20
   3  15  -1  703.93   23.10
   3  15  -1  680.93   23.10
  -3  15   1  681.93   21.20
  -3  15   1  756.22   23.40
   2 -15  -1  151.48    9.40
  -2  15   1  152.18    7.50
  -2  15   1  153.78    8.60
   2  15  -1  153.98    8.40
   2  15  -1  146.99    8.60
   1 -15  -1   64.59    6.10
   1  15  -1   74.79    6.60
  -1  15   1   63.49    5.40
  -1  15   1   59.09    6.00
   1  15  -1   59.79    5.40
   0 -15  -1 1008.70   30.50
   0  15  -1  983.30   31.00
   0  15   1 1040.20   31.30
   0  15   1 1006.20   30.40
   0  15  -1 1041.10   30.00
   1 -15   1  328.67   13.70
   1  15   1  356.86   14.00
  -1  15  -1  360.96   13.90
   1  15   1  340.07   13.40
  -1  15  -1  352.56   12.30
   2 -15   1    0.00    3.40
   2  15   1   -0.30    3.10
  -2  15  -1    0.10    2.10
  -2  15  -1    1.40    3.10
   2  15   1    1.30    3.20
   3 -15   1  524.35   19.90
   3  15   1  522.35   19.10
  -3  15  -1  533.85   18.50
   3  15   1  543.25   18.80
   4 -15   1  632.64   22.90
   4  15   1  621.14   21.80
   4  15   1  597.24   20.60
  -4  15  -1  596.84   20.40
   5 -15   1    2.50    5.00
   5  15   1   13.10    3.80
   5  15   1   11.90    4.90
  -5  15  -1   10.10    3.30
   6 -15   1  248.98   14.50
   6  15   1  253.87   13.50
  -6  15  -1  272.77   11.40
   6  15   1  248.28   11.20
   7 -15   1  433.46   20.00
   7  15   1  420.36   18.70
   7  15   1  435.66   15.50
   8 -15   1   30.30    8.10
   8  15   1   17.60    8.80
   8  15   1   17.80    6.60
   7 -16  -1  192.68   13.80
   7  16  -1  189.68    9.70
   7  16  -1  185.78   12.30
   6 -16  -1   -1.50    3.90
   6  16  -1   -1.90    4.30
   6  16  -1    1.20    3.20
  -6  16   1   -1.00    3.30
   5 -16  -1  657.13   25.10
  -5  16   1  670.73   22.50
   5  16  -1  689.23   22.60
   5  16  -1  676.23   24.10
   4 -16  -1  664.33   24.10
   4  16  -1  606.74   22.40
   4  16  -1  666.73   22.30
  -4  16   1  648.44   21.90
   3 -16  -1    5.20    4.30
   3  16  -1    0.50    3.40
   3  16  -1    0.20    3.40
  -3  16   1    1.20    3.10
   2 -16  -1  340.27   14.30
   2  16  -1  347.87   13.60
  -2  16   1  321.37   12.30
  -2  16   1  346.07   14.00
   2  16  -1  326.47   13.80
   1 -16  -1  807.02   26.40
  -1  16   1  811.72   25.20
   1  16  -1  818.02   26.60
  -1  16   1  821.52   26.50
   1  16  -1  842.72   25.80
   0 -16  -1  142.09    8.10
   0  16   1  143.69    8.70
   0  16  -1  140.49    8.60
   0  16  -1  130.59    7.50
   0  16   1  139.99    7.70
   1 -16   1  668.93   22.70
   1  16   1  669.33   22.60
  -1  16  -1  674.33   20.80
   1  16   1  645.74   22.00
  -1  16  -1  657.83   22.20
   2 -16   1  602.04   21.30
   2  16   1  559.14   20.30
   2  16   1  601.74   20.50
  -2  16  -1  574.74   20.30
   3 -16   1  260.67   13.70
   3  16   1  265.07   12.50
   3  16   1  277.87   12.30
  -3  16  -1  271.57   12.00
   4 -16   1  167.18   11.10
   4  16   1  166.78    9.30
   4  16   1  150.68    9.90
  -4  16  -1  134.29    8.50
   5 -16   1  978.30   33.10
   5  16   1  975.70   30.10
  -5  16  -1  942.31   29.90
   5  16   1  964.00   31.90
   6 -16   1  122.69   11.50
  -6  16  -1  107.69    7.60
   6  16   1   99.39    7.20
   6  16   1   88.59    9.30
   7 -16   1  -10.50    5.40
   7  16   1    3.20    4.20
   7  16   1    8.70    3.40
   6 -17  -1  373.66   18.40
   6  17  -1  351.86   16.70
   6  17  -1  363.36   14.60
  -6  17   1  377.26   15.10
   5 -17  -1  315.37   15.90
  -5  17   1  293.17   13.20
   5  17  -1  280.57   14.70
   5  17  -1  297.47   13.10
   4 -17  -1  129.19   10.30
  -4  17   1  126.79    8.40
   4  17  -1  117.49    8.90
   4  17  -1  140.79    8.90
   3 -17  -1  403.06   17.20
   3  17  -1  401.66   16.10
   3  17  -1  402.56   16.10
  -3  17   1  417.46   16.10
   2 -17  -1  277.17   13.00
  -2  17   1  275.67   12.50
  -2  17   1  253.67   10.90
   2  17  -1  269.47   12.60
   2  17  -1  291.47   12.50
   1 -17  -1   58.79    6.60
  -1  17   1   80.49    7.30
   1  17  -1   61.79    6.60
  -1  17   1   62.49    6.00
   1  17  -1   73.29    6.30
   0 -17  -1  825.52   26.40
   0  17   1  847.82   27.50
   0  17  -1  852.51   26.00
   0  17   1  823.22   26.30
   0  17  -1  836.92   27.40
   1  17   1  599.94   20.70
   1  17   1  553.74   19.80
  -1  17  -1  574.54   20.50
   2 -17   1    4.30    4.00
   2  17   1    5.10    3.70
  -2  17  -1    6.70    3.80
   2  17   1    0.80    4.00
   3 -17   1  582.04   21.60
   3  17   1  530.15   20.20
   3  17   1  543.75   20.00
  -3  17  -1  572.94   20.10
   4 -17   1  709.83   26.00
  -4  17  -1  689.23   23.60
   4  17   1  695.13   24.80
   4  17   1  723.43   24.00
   5 -17   1   -5.70    5.10
   5  17   1    4.80    3.70
  -5  17  -1    2.20    3.90
   5  17   1    3.30    4.90
   6 -17   1  185.58   13.80
   6  17   1  231.18   10.90
   6  17   1  201.38   12.90
  -6  17  -1  247.58   11.20
   5 -18  -1  357.46   17.50
  -5  18   1  325.57   14.70
   5  18  -1  329.87   14.50
   5  18  -1  375.06   16.40
   4 -18  -1  537.95   21.70
   4  18  -1  525.25   19.70
   4  18  -1  519.85   20.20
  -4  18   1  547.25   19.80
   3 -18  -1    4.80    4.80
  -3  18   1   -2.00    3.40
   3  18  -1   -3.30    3.60
   3  18  -1    3.60    3.90
   2 -18  -1  154.58   10.00
   2  18  -1  150.48    9.10
  -2  18   1  173.18   10.10
   2  18  -1  167.58   10.00
   1 -18  -1  487.55   18.30
   1  18  -1  480.85   18.30
  -1  18   1  527.65   19.10
   1  18  -1  470.75   17.60
   0  18  -1   78.19    6.50
   0  18  -1   62.39    7.10
   0  18   1   65.89    7.00
   1  18   1  379.56   15.90
   1  18   1  364.96   15.00
  -1  18  -1  414.76   16.20
   2 -18   1  388.16   16.80
   2  18   1  397.46   16.30
   2  18   1  402.96   16.20
  -2  18  -1  419.96   16.50
   3 -18   1  261.77   13.60
   3  18   1  247.28   12.60
  -3  18  -1  240.18   11.90
   3  18   1  232.38   12.00
   4 -18   1  184.08   12.20
  -4  18  -1  170.98   10.40
   4  18   1  174.78   11.10
   4  18   1  170.28   10.20
   5 -18   1  507.45   21.80
   5  18   1  502.75   18.80
   5  18   1  490.75   20.40
  -5  18  -1  513.65   19.10
   4 -19  -1   68.69    9.10
   4  19  -1   92.99    8.60
  -4  19   1   74.49    7.60
   4  19  -1   76.09    8.30
   3 -19  -1  361.16   16.60
  -3  19   1  365.16   15.90
   3  19  -1  355.46   15.50
   3  19  -1  355.96   15.70
   2 -19  -1  139.99    9.70
   2  19  -1  133.69    9.30
   2  19  -1  133.69    9.40
  -2  19   1  131.99    9.40
   1  19  -1   18.20    5.00
  -1  19   1   16.60    4.90
   1  19  -1   11.70    4.30
   0  19   1  602.74   22.20
   0  19  -1  590.74   22.10
   0  19   1  634.34   21.30
   1  19   1  267.27   12.60
   1  19   1  294.27   13.70
  -1  19  -1  282.47   13.50
   2  19   1   -0.60    3.80
   2  19   1    2.20    3.90
  -2  19  -1    2.80    4.30
   3 -19   1  230.48   13.30
   3  19   1  240.58   12.90
  -3  19  -1  219.08   11.80
   3  19   1  227.98   12.10
   4 -19   1  428.76   19.00
  -4  19  -1  370.06   16.30
   4  19   1  413.16   17.70
   4  19   1  405.66   16.70
   2 -20  -1  253.47   13.90
   2  20  -1  257.37   13.20
   2  20  -1  272.57   12.70
  -2  20   1  255.67   13.10
   1  20  -1  368.96   16.60
  -1  20   1  413.56   17.10
   0  20  -1   69.29    7.90
   0  20   1   73.19    8.00
   1  20   1  213.18   12.20
   1  20   1  218.98   11.40
  -1  20  -1  228.98   12.30
  -2  20  -1  287.17   13.70
   2  20   1  247.28   13.40
   2  20   1  269.17   13.50
  12   0  -2  942.11   31.30
  12   0  -2  950.20   37.50
  11   0  -2   48.20    6.10
  11   0  -2   47.00    6.40
  11   0  -2   53.39    9.80
  10   0  -2  280.67   12.40
  10   0  -2  265.57   15.40
  10   0  -2  270.37   12.10
   9   0  -2 2406.66   72.69
   9   0  -2 2464.15   68.19
   9   0  -2 2521.55   68.29
  -8   0   2  478.75   13.50
   8   0  -2  495.25   16.60
   8   0  -2  476.15   16.60
   8   0  -2  513.85   20.40
   7   0  -2  460.95   15.00
  -7   0   2  443.86   12.20
   7   0  -2  440.76   17.80
   7   0  -2  422.46   14.80
   6   0  -2 2261.17   67.09
  -6   0   2 2474.25   62.09
   6   0  -2 2479.25   64.59
   6   0  -2 2342.97   64.49
   5   0  -2 2553.54   68.19
  -5   0   2 2658.03   66.19
   5   0  -2 2477.45   68.09
   5   0  -2 2530.25   70.49
  -4   0   2  334.17    8.80
   4   0  -2  280.87   11.60
   4   0  -2  327.07   10.40
   4   0  -2  339.07   10.40
  -3   0   2 1874.11   49.50
   3   0  -2 1920.51   50.69
   3   0  -2 1932.31   50.59
   3   0  -2 1911.51   51.99
   2   0  -2 1009.40   27.80
  -2   0   2 1002.00   26.40
   2   0  -2 1012.30   27.10
   2   0  -2  988.00   26.30
   2   0  -2 1039.40   27.10
  -1   0   2  828.32   21.70
   1   0  -2  842.42   21.90
   1   0  -2  808.22   21.60
   1   0  -2  813.82   22.20
   1   0  -2  807.72   21.90
   0   0  -2 5069.69  133.79
   0   0   2 5182.48  134.19
   1   0   2 2361.36   62.59
   1   0   2 2291.67   62.89
  -1   0  -2 2539.95   63.49
   1   0   2 2457.25   63.09
  -2   0  -2  409.16   10.80
   2   0   2  407.16   11.60
   2   0   2  410.16   11.60
   2   0   2  376.86   12.20
   3   0   2 1902.11   51.39
  -3   0  -2 1955.80   50.49
   3   0   2 2087.49   52.89
  -3   0  -2 1871.21   50.39
   3   0   2 1884.41   51.39
   4   0   2 5194.98  140.69
   4   0   2 5785.12  142.89
  -4   0  -2 5364.26  140.29
  -4   0  -2 5282.47  139.89
   4   0   2 5394.56  140.59
   4   0   2 5377.56  140.79
  -5   0  -2  945.61   24.90
   5   0   2  928.11   26.90
   5   0   2  940.71   27.00
   5   0   2  951.40   26.60
  -5   0  -2  970.00   24.90
   5   0   2  967.50   29.30
   6   0   2  149.49    9.00
   6   0   2  164.58    7.00
  -6   0  -2  169.98    4.90
   6   0   2  154.78    7.00
   6   0   2  160.08    6.60
  -6   0  -2  171.98    4.80
  -7   0  -2 1553.44   41.10
   7   0   2 1564.84   43.90
   7   0   2 1535.15   47.20
   7   0   2 1556.74   43.30
   7   0   2 1636.84   44.10
  -7   0  -2 1577.74   41.20
   8   0   2  368.26   12.80
   8   0   2  347.27   16.60
  -8   0  -2  371.96   10.50
   8   0   2  381.66   13.80
   8   0   2  387.46   13.60
   9   0   2  304.27   12.20
   9   0   2  298.67   16.00
   9   0   2  282.57   11.90
   9   0   2  299.87   11.20
  10   0   2  769.52   24.40
  10   0   2  748.13   24.50
  10   0   2  718.73   29.20
  11   0   2  184.98   14.80
  11   0   2  181.58   10.80
  12  -1  -2   44.50    6.50
  12  -1  -2   57.09    7.20
  12  -1  -2   55.09   10.80
  12   1  -2   54.09   10.70
  12   1  -2   55.39    7.50
  11  -1  -2  462.15   17.70
  11  -1  -2  423.96   22.30
  11  -1  -2  444.86   17.40
  11   1  -2  478.55   18.10
  11   1  -2  469.75   17.50
  11   1  -2  467.95   22.80
  10  -1  -2  903.51   28.70
  10  -1  -2  901.21   33.50
  10  -1  -2  894.41   28.30
  10   1  -2  889.41   27.90
  10   1  -2  904.61   33.60
  10   1  -2  895.51   28.70
   9  -1  -2    1.50    3.10
   9  -1  -2    1.00    5.10
   9  -1  -2   -0.70    3.40
   9   1  -2    9.40    4.70
   9   1  -2    8.20    3.20
   9   1  -2   -3.30    3.10
   8  -1  -2 1044.00   30.80
   8  -1  -2 1037.30   30.30
  -8  -1   2 1029.70   27.50
   8  -1  -2 1021.60   34.20
   8   1  -2  993.10   30.50
   8   1  -2 1026.20   30.10
   8   1  -2  951.40   33.70
  -8   1   2 1042.70   26.90
   7  -1  -2 1263.97   39.00
  -7  -1   2 1224.68   33.10
   7  -1  -2 1253.07   36.00
   7  -1  -2 1256.37   35.50
   7   1  -2 1262.07   35.90
   7   1  -2 1200.28   38.80
  -7   1   2 1263.87   32.60
   7   1  -2 1250.57   35.40
  -6  -1   2   22.50    1.50
   6  -1  -2   22.50    3.20
   6  -1  -2   17.20    2.80
   6  -1  -2   36.40    4.90
  -6   1   2   18.60    1.00
   6   1  -2   13.30    2.80
   6   1  -2   16.50    2.60
   6   1  -2   18.70    4.40
   5  -1  -2 1619.84   49.20
  -5  -1   2 1754.02   45.40
   5  -1  -2 1750.42   47.10
   5  -1  -2 1757.42   47.50
  -5   1   2 1762.22   45.00
   5   1  -2 1695.63   49.40
   5   1  -2 1746.13   46.90
   5   1  -2 1820.32   47.50
   4  -1  -2 4673.43  120.99
   4  -1  -2 4467.85  119.19
   4  -1  -2 4386.06  118.79
  -4  -1   2 4419.06  118.79
   4   1  -2 4910.21  121.19
   4   1  -2 4671.03  119.19
   4   1  -2 4458.95  118.69
  -4   1   2 4422.06  117.99
   3  -1  -2  915.91   25.70
  -3  -1   2  957.70   24.60
   3  -1  -2  896.71   26.70
   3  -1  -2  925.91   25.50
   3   1  -2  946.31   24.30
   3   1  -2  917.01   24.30
   3   1  -2  936.11   25.30
  -3   1   2  905.41   24.30
   3   1  -2 1044.70   27.10
   3   1  -2  893.31   25.60
   2  -1  -2  934.31   24.30
   2  -1  -2  871.01   25.10
   2  -1  -2  925.31   23.40
  -2  -1   2  933.11   23.80
   2  -1  -2  936.81   24.50
   2   1  -2  897.81   24.10
   2   1  -2  904.01   24.40
  -2   1   2  917.71   23.60
   2   1  -2  928.51   23.70
   2   1  -2  765.82   24.80
   1  -1  -2 2919.71   75.39
  -1  -1   2 2970.60   75.89
   1  -1  -2 2837.32   75.59
   1  -1  -2 2862.81   76.09
   1   1  -2 2852.71   75.89
   1   1  -2 2861.91   75.29
  -1   1   2 2993.10   76.19
   0  -1  -2 1505.05   41.50
   0  -1  -2 1621.74   41.50
   0  -1   2 1653.13   41.50
   0   1   2 1530.05   41.50
   0   1  -2 1667.73   41.50
   1  -1   2  922.31   24.60
  -1  -1  -2  910.41   24.10
   1  -1   2  915.61   24.00
   1  -1   2  907.41   23.90
   1   1   2  937.51   24.00
   1   1   2  902.41   24.40
  -1   1  -2  909.71   23.90
   2  -1   2  606.34   17.30
   2  -1   2  567.64   16.10
  -2  -1  -2  589.54   15.80
   2  -1   2  594.74   16.80
   2   1   2  591.94   16.60
  -2   1  -2  591.84   15.60
   2   1   2  571.24   15.70
   2   1   2  656.23   17.50
   2   1   2  578.94   15.70
  -3  -1  -2 2713.63   72.39
   3  -1   2 2811.62   73.79
   3  -1   2 2725.23   74.69
   3  -1   2 2796.62   73.19
  -3  -1  -2 2791.12   72.49
   3   1   2 2864.21   73.49
   3   1   2 2795.02   73.59
   3   1   2 2871.71   73.09
  -4  -1  -2  395.86   11.00
   4  -1   2  397.76   11.80
   4  -1   2  393.86   11.90
   4  -1   2  372.86   12.40
  -4  -1  -2  396.36   10.80
   4  -1   2  430.86   14.10
   4   1   2  417.66   12.00
   4   1   2  401.46   12.20
   4   1   2  361.76   12.30
   4   1   2  374.26   13.70
   5  -1   2 2463.25   65.79
  -5  -1  -2 2374.16   61.49
   5  -1   2 2302.37   62.89
   5  -1   2 2244.98   63.39
  -5  -1  -2 2356.96   61.39
   5  -1   2 2379.86   62.59
   5   1   2 2411.66   63.39
   5   1   2 2332.87   62.79
   5   1   2 2335.67   62.99
   5   1   2 2390.66   65.59
   6  -1   2 1678.43   44.90
  -6  -1  -2 1593.34   43.00
  -6  -1  -2 1595.54   42.90
   6  -1   2 1632.94   44.40
   6  -1   2 1750.72   48.30
   6  -1   2 1608.34   45.40
   6   1   2 1674.93   45.40
   6   1   2 1632.24   44.80
   6   1   2 1599.94   47.90
   6   1   2 1603.14   44.70
  -7  -1  -2  128.49    4.50
   7  -1   2  129.09    9.00
   7  -1   2  135.69    6.00
   7  -1   2  132.19    6.40
   7  -1   2  126.49    6.80
  -7  -1  -2  127.09    4.40
   7   1   2  122.09    6.20
   7   1   2  129.59    6.80
  -7   1  -2  122.49    3.60
   7   1   2  125.29    6.20
  -7   1  -2  125.09    3.70
   7   1   2  123.89    8.90
   8  -1   2  706.73   22.40
   8  -1   2  702.43   21.20
  -8  -1  -2  703.33   19.50
   8  -1   2  735.23   26.20
   8  -1   2  700.33   21.90
   8   1   2  689.63   21.70
   8   1   2  684.23   25.80
   8   1   2  738.43   21.80
   8   1   2  695.33   22.40
   9  -1   2  507.45   21.40
   9  -1   2  525.35   18.10
   9  -1   2  502.05   17.40
   9   1   2  524.25   17.30
   9   1   2  475.55   17.80
   9   1   2  516.25   22.00
   9   1   2  527.75   17.10
  10  -1   2   -5.40    3.80
  10  -1   2    4.50    3.30
  10  -1   2   -1.60    3.60
  10   1   2   -0.90    3.50
  10   1   2   -0.40    4.40
  10   1   2    2.30    2.90
  11  -1   2  248.18   12.20
  11  -1   2  232.58   15.40
  11  -1   2  252.77   12.10
  11   1   2  269.27   12.60
  11   1   2  242.18   16.70
  12  -2  -2  392.26   16.30
  12  -2  -2  394.86   22.20
  12   2  -2  399.16   21.40
  12   2  -2  397.36   17.20
  11  -2  -2   34.30    5.40
  11  -2  -2   37.50    9.10
  11  -2  -2   42.10    6.30
  11   2  -2   54.79    6.90
  11   2  -2   38.20    8.90
  10  -2  -2  101.09    7.70
  10  -2  -2  103.99    7.20
  10  -2  -2   91.09    9.60
  10   2  -2   97.69    7.10
  10   2  -2   89.59    6.50
  10   2  -2   90.49   11.00
   9  -2  -2 1007.90   30.50
   9  -2  -2 1007.10   31.60
   9  -2  -2 1005.00   35.40
   9   2  -2 1051.39   35.60
   9   2  -2  960.00   31.10
   9   2  -2 1060.49   30.30
   8  -2  -2  581.14   19.60
  -8  -2   2  595.64   16.50
   8  -2  -2  575.34   18.70
   8  -2  -2  574.74   22.60
   8   2  -2  598.64   18.50
   8   2  -2  559.54   19.30
  -8   2   2  587.84   15.70
   8   2  -2  554.94   22.20
   7  -2  -2  149.88    9.70
  -7  -2   2  152.38    5.30
   7  -2  -2  158.58    7.10
   7  -2  -2  165.68    7.90
   7   2  -2  156.48    6.80
  -7   2   2  150.48    4.30
   7   2  -2  129.99    9.30
   7   2  -2  157.28    7.70
   6  -2  -2  503.95   15.50
  -6  -2   2  494.85   13.90
   6  -2  -2  503.35   18.40
   6  -2  -2  500.75   16.30
   6   2  -2  485.45   15.00
  -6   2   2  492.45   13.00
   6   2  -2  470.65   17.90
   6   2  -2  492.15   16.10
   5  -2  -2 1295.47   38.30
   5  -2  -2 1310.27   35.80
  -5  -2   2 1288.67   34.50
   5  -2  -2 1299.87   36.50
   5   2  -2 1287.37   36.40
   5   2  -2 1334.57   35.50
  -5   2   2 1310.87   33.80
   5   2  -2 1293.37   38.40
   4  -2  -2   13.90    3.10
   4  -2  -2   18.30    2.30
  -4  -2   2   14.60    1.40
   4  -2  -2   16.80    2.60
   4   2  -2   16.50    1.00
   4   2  -2   17.30    3.20
   4   2  -2   18.00    1.90
  -4   2   2   18.00    1.00
   4   2  -2   18.30    1.00
   4   2  -2   20.00    2.60
   3  -2  -2  911.41   24.10
   3  -2  -2  853.51   24.60
   3  -2  -2  874.31   25.60
  -3  -2   2  859.61   23.40
   3   2  -2  878.91   24.40
   3   2  -2  899.31   23.20
   3   2  -2  880.61   25.60
   3   2  -2  866.01   23.30
  -3   2   2  891.11   23.10
   3   2  -2  876.61   23.70
   2  -2  -2   24.70    2.60
   2  -2  -2   28.80    2.30
  -2  -2   2   31.60    1.60
   2  -2  -2   31.20    1.30
   2   2  -2   27.40    2.10
   2   2  -2   31.20    1.60
   2   2  -2   27.40    1.60
  -2   2   2   30.20    1.40
   1  -2  -2    2.20    1.10
  -1  -2   2    2.00    1.10
   1  -2  -2    1.20    0.80
   1   2  -2    0.30    0.80
  -1   2   2    1.60    0.80
   1   2  -2    1.60    1.00
   0  -2  -2 3026.50   80.29
   0  -2  -2 3187.28   80.49
   0  -2   2 3036.50   80.59
   0   2  -2 3059.69   80.39
   0   2  -2 3027.70   79.49
   1  -2   2 2032.50   53.29
  -1  -2  -2 2013.30   52.79
   1  -2   2 2010.10   52.59
   1   2   2 2013.00   52.79
   1   2   2 1978.70   53.19
  -1   2  -2 2099.09   52.69
  -2  -2  -2    3.60    1.00
   2  -2   2    2.20    1.50
   2  -2   2    3.60    0.80
   2  -2   2    1.20    1.40
   2   2   2    2.50    1.40
   2   2   2    2.80    0.90
   2   2   2    2.20    0.80
  -2   2  -2    2.50    0.60
   3  -2   2 1093.79   30.10
   3  -2   2 1121.99   31.00
  -3  -2  -2 1056.19   28.70
  -3  -2  -2 1059.19   28.90
   3  -2   2 1072.79   28.90
   3   2   2 1086.79   29.80
   3   2   2 1090.89   31.00
   3   2   2 1072.99   28.30
   3   2   2 1087.69   28.30
   3   2   2 1093.79   29.70
  -4  -2  -2 1775.72   46.60
  -4  -2  -2 1840.32   46.80
   4  -2   2 1813.92   49.80
   4  -2   2 1790.32   48.40
   4  -2   2 1815.52   47.30
   4   2   2 1818.12   47.10
   4   2   2 1800.72   47.90
   4   2   2 1776.22   48.20
   4   2   2 1548.35   49.20
   5  -2   2  194.38    6.80
   5  -2   2  190.28    9.10
   5  -2   2  200.38    7.10
  -5  -2  -2  201.68    6.30
  -5  -2  -2  195.08    6.20
   5  -2   2  201.68    8.00
   5   2   2  189.88    9.30
   5   2   2  199.88    7.60
   5   2   2  190.78    6.80
   5   2   2  186.98    7.80
   6  -2   2  615.14   18.00
   6  -2   2  634.34   18.50
   6  -2   2  632.34   21.60
  -6  -2  -2  625.74   17.20
  -6  -2  -2  620.74   17.30
   6  -2   2  609.34   19.50
   6   2   2  604.24   19.40
   6   2   2  636.94   18.30
   6   2   2  608.54   21.60
   6   2   2  614.74   18.90
  -7  -2  -2  946.31   26.40
  -7  -2  -2  959.20   26.30
   7  -2   2  968.70   28.00
   7  -2   2  972.70   31.90
   7  -2   2  967.60   27.30
   7  -2   2 1019.30   29.30
   7   2   2  962.30   27.60
   7   2   2  991.90   28.40
   7   2   2  928.41   31.40
   7   2   2  957.80   28.90
   8  -2   2  389.96   13.00
   8  -2   2  432.26   15.20
   8  -2   2  396.26   17.80
  -8  -2  -2  405.76   12.00
   8  -2   2  421.26   14.10
   8   2   2  367.46   14.40
   8   2   2  414.06   13.50
   8   2   2  389.06   14.00
   8   2   2  373.66   17.60
   9  -2   2  375.86   15.00
   9  -2   2  373.16   17.80
   9  -2   2  381.06   13.90
   9   2   2  391.26   14.10
   9   2   2  394.06   18.70
   9   2   2  383.16   13.50
   9   2   2  369.56   14.80
  10  -2   2  606.84   26.10
  10  -2   2  603.14   21.60
  10  -2   2  628.24   20.80
  10   2   2  623.74   21.80
  10   2   2  649.24   26.60
  10   2   2  625.24   20.70
  11  -2   2  327.57   18.90
  11  -2   2  282.27   12.80
  11  -2   2  310.07   14.20
  11   2   2  329.77   19.00
  11   2   2  288.37   13.90
  12  -3  -2   23.50    6.60
  12  -3  -2   22.00    8.90
  12  -3  -2   22.10    5.80
  12   3  -2   19.90    6.10
  12   3  -2   25.40    9.10
  11  -3  -2  258.17   13.30
  11  -3  -2  267.57   12.50
  11  -3  -2  282.77   17.60
  11   3  -2  271.17   13.50
  11   3  -2  285.47   17.80
  10  -3  -2  346.97   18.60
  10  -3  -2  344.67   15.20
  10  -3  -2  343.57   13.50
  10   3  -2  336.97   17.60
  10   3  -2  337.97   14.60
   9  -3  -2    4.90    3.20
   9  -3  -2    4.60    3.80
   9  -3  -2   12.50    6.00
   9   3  -2    4.20    2.80
   9   3  -2   13.70    4.40
   9   3  -2   18.90    6.30
   8  -3  -2  848.22   25.60
   8  -3  -2  871.01   27.10
   8  -3  -2  844.72   30.00
   8   3  -2  871.91   25.10
   8   3  -2  865.51   30.00
   8   3  -2  805.22   26.50
   7  -3  -2  421.46   15.20
  -7  -3   2  418.06   12.50
   7  -3  -2  432.76   17.60
   7  -3  -2  433.96   14.00
  -7   3   2  418.16   11.30
   7   3  -2  405.06   13.40
   7   3  -2  416.66   14.70
   7   3  -2  432.26   17.50
  -6  -3   2  116.99    4.40
   6  -3  -2  107.89    7.70
   6  -3  -2  105.59    6.30
   6  -3  -2  110.49    5.40
   6   3  -2  121.29    5.10
   6   3  -2  115.49    7.40
  -6   3   2  110.99    3.40
   6   3  -2  104.39    6.10
   5  -3  -2  521.25   15.50
  -5  -3   2  491.35   14.50
   5  -3  -2  528.55   16.60
   5  -3  -2  505.35   18.10
   5   3  -2  525.05   13.60
   5   3  -2  526.75   13.60
   5   3  -2  507.65   16.10
   5   3  -2  511.05   17.90
  -5   3   2  512.95   13.80
   5   3  -2  513.95   15.00
  -4  -3   2 2017.90   52.19
   4  -3  -2 1961.50   52.79
   4  -3  -2 1935.41   55.09
   4  -3  -2 1976.90   53.79
   4   3  -2 2010.50   53.59
   4   3  -2 2014.80   51.89
   4   3  -2 2058.19   51.79
   4   3  -2 2024.40   52.29
  -4   3   2 2013.40   51.59
   4   3  -2 1797.22   54.89
  -3  -3   2   88.69    3.40
   3  -3  -2   85.69    4.40
   3  -3  -2   81.79    4.90
   3   3  -2   85.79    3.20
   3   3  -2   76.19    4.90
   3   3  -2   82.59    3.10
  -3   3   2   81.09    2.90
   3   3  -2   81.49    3.90
   3   3  -2   82.69    3.10
   2  -3  -2  174.68    6.40
  -2  -3   2  180.48    5.70
   2  -3  -2  176.98    6.90
  -2   3   2  184.18    5.50
   2   3  -2  196.68    6.30
   2   3  -2  175.88    5.70
   1  -3  -2 4585.94  121.59
   1  -3  -2 4778.42  123.49
   1   3  -2 4551.24  122.99
   1   3  -2 4728.03  122.99
  -1   3   2 4753.32  122.79
   0  -3   2   34.40    1.90
   0  -3  -2   26.70    1.80
   0  -3  -2   33.90    1.80
   0   3  -2   33.10    1.50
   0   3  -2   31.20    1.80
   0   3   2   33.40    2.00
  -1  -3  -2   12.10    1.40
   1  -3   2    9.30    1.10
   1  -3   2   13.40    1.60
   1   3   2   10.70    1.60
  -1   3  -2   11.20    1.20
   1   3   2   10.30    1.30
   2  -3   2 2309.17   58.99
   2  -3   2 2266.97   60.59
  -2  -3  -2 2247.98   59.69
   2   3   2 2290.47   59.69
  -2   3  -2 2282.97   59.29
   2   3   2 2272.07   60.39
   2   3   2 2262.07   60.29
   2   3   2 2272.17   59.49
   3  -3   2 1052.39   29.90
   3  -3   2 1019.80   27.60
   3  -3   2 1012.50   29.20
  -3  -3  -2 1029.40   27.90
  -3   3  -2 1031.80   27.30
   3   3   2 1045.40   27.50
   3   3   2 1039.60   28.80
   3   3   2 1055.79   27.70
   3   3   2 1061.89   29.00
   4  -3   2   81.49    4.80
   4  -3   2   84.49    3.60
  -4  -3  -2   86.79    3.60
  -4  -3  -2   87.19    3.60
   4  -3   2   81.79    5.60
   4   3   2   75.49    4.40
   4   3   2   93.59    5.90
   4   3   2   82.29    4.70
   4   3   2   86.99    2.90
   4   3   2   90.79    2.90
   5  -3   2 1807.12   48.20
   5  -3   2 1818.62   47.90
  -5  -3  -2 1763.32   47.70
  -5  -3  -2 1774.62   47.80
   5  -3   2 1795.62   49.80
   5  -3   2 1825.52   51.49
   5   3   2 1805.12   49.20
   5   3   2 1814.52   47.70
   5   3   2 1824.92   51.59
   5   3   2 1773.92   49.50
   6  -3   2  373.56   11.70
  -6  -3  -2  367.96   11.40
   6  -3   2  376.56   13.60
   6  -3   2  377.76   12.10
   6  -3   2  391.96   15.50
  -6  -3  -2  369.96   11.40
   6   3   2  394.76   15.40
   6   3   2  392.16   13.00
   6   3   2  378.56   11.70
   6   3   2  376.96   13.40
   7  -3   2   -0.60    3.80
   7  -3   2    1.80    1.60
  -7  -3  -2    1.60    1.30
   7  -3   2    2.70    2.60
   7  -3   2    1.80    2.10
  -7  -3  -2    0.50    1.30
   7   3   2    2.70    2.70
   7   3   2    2.50    2.30
   7   3   2    2.40    4.00
   7   3   2    1.60    1.70
   8  -3   2 1178.68   38.70
   8  -3   2 1221.88   35.80
  -8  -3  -2 1175.38   32.60
   8  -3   2 1218.38   34.10
   8   3   2 1209.98   33.40
   8   3   2 1120.59   35.20
   8   3   2 1175.58   38.90
   8   3   2 1215.98   34.90
   9  -3   2  696.63   27.60
   9  -3   2  793.52   23.10
   9  -3   2  733.33   24.30
   9   3   2  704.63   23.10
   9   3   2  694.63   24.00
   9   3   2  740.83   28.10
  10  -3   2    3.30    3.10
  10  -3   2    0.40    4.20
  10  -3   2    4.30    6.00
  10   3   2   -4.00    5.70
  10   3   2    7.90    4.30
  10   3   2   -4.60    2.90
  11  -3   2  239.68   12.50
  11  -3   2  253.27   17.00
  11  -3   2  262.57   11.80
  11   3   2  232.68   16.70
  11   3   2  255.57   12.90
  11  -4  -2    4.70    4.50
  11  -4  -2    4.30    6.80
  11  -4  -2    9.10    4.40
  11   4  -2    5.70    4.90
  11   4  -2    9.50    7.30
  10  -4  -2  114.29   11.80
  10  -4  -2  121.69    9.10
  10  -4  -2  136.79    7.90
  10   4  -2  114.19   10.70
  10   4  -2  143.99    9.50
   9  -4  -2 1140.19   35.50
   9  -4  -2 1165.28   33.60
   9  -4  -2 1136.69   39.00
   9   4  -2 1132.29   38.90
   9   4  -2 1089.19   34.70
   9   4  -2 1172.88   32.90
   8  -4  -2  236.98   12.90
   8  -4  -2  231.58    9.50
   8  -4  -2  240.38   11.20
   8   4  -2  237.18   13.40
   8   4  -2  213.38   10.60
   8   4  -2  247.78    8.90
   7  -4  -2  239.78   10.70
   7  -4  -2  246.98    9.30
   7  -4  -2  245.18   12.60
   7   4  -2  234.98    8.40
  -7   4   2  229.48    6.90
   7   4  -2  235.48   10.40
   7   4  -2  247.58   12.70
   6  -4  -2  818.52   27.50
  -6  -4   2  849.52   23.40
   6  -4  -2  864.21   24.20
   6  -4  -2  820.42   25.60
  -6   4   2  838.72   22.30
   6   4  -2  814.52   27.50
   6   4  -2  838.12   23.40
   6   4  -2  849.02   25.40
  -5  -4   2 1443.66   38.10
   5  -4  -2 1393.16   40.00
   5  -4  -2 1470.05   41.90
   5   4  -2 1383.06   37.40
  -5   4   2 1361.66   37.20
   5   4  -2 1411.26   37.90
   5   4  -2 1410.56   39.70
   5   4  -2 1461.05   37.30
  -4  -4   2  428.86   12.70
   4  -4  -2  430.46   15.40
   4  -4  -2  425.36   14.10
   4   4  -2  426.86   12.30
   4   4  -2  451.45   13.90
   4   4  -2  452.95   12.40
   4   4  -2  408.36   15.30
   4   4  -2  439.76   12.50
  -4   4   2  437.06   12.10
   3  -4  -2  826.42   25.50
   3  -4  -2  855.01   24.50
  -3  -4   2  871.01   23.50
   3   4  -2  852.51   23.20
   3   4  -2  835.32   23.30
   3   4  -2  878.81   24.20
  -3   4   2  829.52   22.90
   3   4  -2  886.01   22.90
  -2  -4   2 1390.46   36.40
   2  -4  -2 1342.07   37.00
   2   4  -2 1357.56   36.30
  -2   4   2 1370.36   36.10
   2   4  -2 1356.06   36.30
   2   4  -2 1338.27   36.70
   1  -4  -2  163.18    5.40
   1  -4  -2  165.68    5.80
  -1   4   2  157.18    5.40
   1   4  -2  166.78    5.40
   1   4  -2  158.78    5.50
   0  -4  -2 4403.76  115.59
   0  -4   2 4426.76  115.49
   0  -4  -2 4634.74  116.29
   0   4  -2 4343.27  115.49
   0   4  -2 4443.46  116.49
   0   4   2 4424.06  115.59
  -1  -4  -2 2631.44   71.59
   1  -4   2 2824.32   71.29
   1  -4   2 2727.83   72.09
  -1  -4  -2 2794.02   71.39
   1   4   2 2679.83   71.89
  -1   4  -2 2690.73   71.39
  -1   4  -2 2784.22   71.09
   1   4   2 2723.63   71.89
   1   4   2 2726.43   71.49
   2  -4   2  436.66   13.40
  -2  -4  -2  429.96   12.60
   2   4   2  429.96   12.50
   2   4   2  423.06   13.10
   2   4   2  426.86   12.40
   2   4   2  437.76   13.20
  -2   4  -2  430.76   12.20
  -3  -4  -2  663.03   18.50
   3  -4   2  674.43   17.70
   3  -4   2  654.03   19.70
   3  -4   2  654.43   20.40
   3   4   2  650.33   19.40
   3   4   2  654.53   18.10
  -3   4  -2  660.13   17.80
   3   4   2  646.54   19.30
   3   4   2  655.93   18.20
  -4  -4  -2 1581.84   42.10
   4  -4   2 1580.44   44.80
   4  -4   2 1581.54   41.60
   4  -4   2 1556.14   43.70
  -4  -4  -2 1617.34   42.10
   4   4   2 1586.74   41.40
   4   4   2 1603.64   41.30
   4   4   2 1399.76   44.50
   4   4   2 1561.44   43.20
   4   4   2 1609.04   43.40
   5  -4   2  105.09    6.00
   5  -4   2  100.39    4.20
   5  -4   2  101.39    4.40
  -5  -4  -2  104.89    4.50
  -5  -4  -2   97.79    4.40
   5  -4   2   94.29    6.70
   5   4   2  102.99    3.20
   5   4   2  105.29    5.90
   5   4   2   99.89    5.40
   5   4   2  100.59    3.20
   5   4   2  106.29    7.10
   6  -4   2  603.04   19.50
   6  -4   2  574.84   21.10
  -6  -4  -2  562.64   19.50
  -6  -4  -2  596.54   17.20
   6  -4   2  580.74   17.40
   6  -4   2  590.54   17.00
   6   4   2  593.84   18.70
   6   4   2  582.74   19.10
   6   4   2  621.34   21.50
   7  -4   2  991.30   27.40
   7  -4   2  981.00   28.10
   7  -4   2  972.60   32.50
   7  -4   2 1023.50   30.40
  -7  -4  -2  971.60   27.50
   7   4   2  931.71   32.40
   7   4   2  991.10   29.40
   7   4   2 1015.80   30.00
   8  -4   2  480.15   15.80
  -8  -4  -2  506.05   15.10
   8  -4   2  470.75   20.30
   8  -4   2  496.05   17.90
   8   4   2  501.85   17.10
   8   4   2  468.85   20.40
   8   4   2  481.55   17.60
   9  -4   2  270.77   12.60
   9  -4   2  282.57   10.90
   9  -4   2  275.47   15.60
   9   4   2  242.18   12.10
   9   4   2  259.97   11.60
   9   4   2  273.87   15.60
  10  -4   2  528.55   20.00
  10  -4   2  554.24   24.20
  10  -4   2  513.85   17.90
  10   4   2  546.15   18.90
  10   4   2  533.35   20.00
  10   4   2  500.35   23.70
  11  -4   2  320.57   15.40
  11  -4   2  325.67   19.10
  11  -4   2  319.57   13.40
  11   4   2  282.57   17.50
  11   4   2  317.07   14.90
  11  -5  -2  436.86   19.40
  11  -5  -2  443.86   22.90
  11   5  -2  460.55   19.00
  11   5  -2  479.45   23.60
  10  -5  -2  305.97   14.80
  10  -5  -2  328.87   18.20
  10   5  -2  319.17   18.10
  10   5  -2  337.47   14.30
   9  -5  -2   54.49    8.50
   9  -5  -2   48.70    6.60
   9   5  -2   43.20    8.10
   9   5  -2   51.09    6.50
   8  -5  -2  990.80   31.50
   8  -5  -2  962.80   34.00
   8   5  -2 1023.00   28.20
   8   5  -2  972.70   30.90
   8   5  -2 1039.10   34.40
   7  -5  -2  571.94   19.70
   7  -5  -2  571.64   21.50
   7   5  -2  532.15   18.90
   7   5  -2  579.64   21.90
   7   5  -2  582.14   16.60
  -7   5   2  546.05   15.50
   6  -5  -2   13.00    4.30
   6  -5  -2   28.10    4.20
   6   5  -2   18.80    4.10
   6   5  -2   18.40    1.50
   6   5  -2   19.40    3.60
   6   5  -2   19.00    2.00
   6   5  -2   18.30    1.50
  -6   5   2   16.30    1.50
   5  -5  -2  841.62   27.60
   5  -5  -2  842.12   26.20
   5   5  -2  947.91   28.40
   5   5  -2  866.31   23.60
   5   5  -2  854.81   23.60
  -5   5   2  845.02   23.50
   5   5  -2  904.31   26.00
   4  -5  -2 2194.88   62.09
   4  -5  -2 2261.17   60.79
  -4  -5   2 2256.17   59.19
   4   5  -2 2229.58   58.19
   4   5  -2 2252.67   58.89
  -4   5   2 2165.28   58.39
   4   5  -2 2234.88   60.29
   4   5  -2 2221.58   58.69
  -3  -5   2    5.80    1.50
   3  -5  -2    6.30    2.20
   3   5  -2    7.40    1.00
   3   5  -2   10.60    1.90
  -3   5   2    6.30    1.20
   3   5  -2    6.40    1.60
   3   5  -2    5.60    1.40
  -2  -5   2  712.13   20.20
   2  -5  -2  730.03   20.90
   2   5  -2  724.83   20.40
   2   5  -2  722.23   20.10
  -2   5   2  707.13   19.90
   1  -5  -2 2519.55   67.19
   1  -5  -2 2474.25   66.69
   1   5  -2 2648.83   66.79
   1   5  -2 2507.25   66.89
  -1   5   2 2551.04   66.79
   0  -5  -2  758.82   21.00
   0  -5   2  769.12   21.40
   0  -5   2  759.42   21.20
   0  -5  -2  765.32   21.30
   0   5   2  782.52   21.30
   0   5  -2  743.83   21.20
   0   5   2  772.92   21.40
   0   5  -2  770.12   20.70
  -1  -5  -2  211.28    6.30
  -1  -5  -2  200.38    6.90
   1  -5   2  210.68    7.40
   1   5   2  207.38    7.20
   1   5   2  198.48    7.20
   1   5   2  198.58    6.90
  -1   5  -2  215.48    6.90
  -1   5  -2  216.28    6.00
  -2  -5  -2 1029.90   27.00
  -2  -5  -2 1021.40   28.50
   2  -5   2 1030.80   29.30
   2   5   2 1090.09   29.10
   2   5   2 1027.80   28.40
  -2   5  -2 1027.10   28.10
   2   5   2 1056.09   29.10
   2   5   2 1014.20   28.90
   3  -5   2  670.13   18.40
   3  -5   2  608.64   19.20
  -3  -5  -2  607.74   18.10
   3   5   2  634.34   18.00
   3   5   2  623.54   18.90
   3   5   2  640.04   19.10
   3   5   2  649.04   17.80
  -3   5  -2  624.04   17.50
   4  -5   2  131.99    6.30
  -4  -5  -2  122.89    5.20
   4  -5   2  123.69    4.60
   4   5   2  119.59    4.70
   4   5   2  121.89    6.00
  -4   5  -2  120.69    4.40
   4   5   2  127.09    6.00
   4   5   2  123.99    4.50
   5  -5   2 1249.07   33.90
   5  -5   2 1280.67   33.90
   5  -5   2 1245.28   36.40
  -5  -5  -2 1216.68   34.40
   5  -5   2 1244.88   37.80
   5   5   2 1261.57   33.30
   5   5   2 1254.87   36.00
   5   5   2 1227.58   33.40
   5   5   2 1348.86   38.50
   5   5   2 1227.58   35.70
   6  -5   2  603.04   21.40
   6  -5   2  594.84   16.80
   6  -5   2  608.04   17.10
   6  -5   2  541.85   19.30
  -6  -5  -2  580.34   17.30
   6   5   2  515.35   20.50
   6   5   2  576.44   15.20
   6   5   2  621.94   15.20
   6   5   2  583.84   18.80
   6   5   2  561.64   18.90
   7  -5   2    2.80    2.10
   7  -5   2   -2.80    2.80
   7  -5   2    2.50    4.10
  -7  -5  -2    3.50    1.90
  -7   5  -2    0.90    0.80
   7   5   2    0.60    4.00
   7   5   2    2.90    3.10
   7   5   2    1.30    2.50
   8  -5   2 1015.00   34.70
   8  -5   2 1022.20   32.00
  -8  -5  -2 1026.70   28.90
   8  -5   2  997.90   29.10
   8   5   2 1036.70   30.90
   8   5   2  992.00   31.40
   8   5   2  994.20   34.70
   9  -5   2  713.53   25.10
   9  -5   2  747.63   22.50
   9  -5   2  712.13   28.20
   9   5   2  722.43   28.50
   9   5   2  720.23   24.80
   9   5   2  778.02   24.40
  10  -5   2   18.30    5.30
  10  -5   2   19.10    7.20
  10  -5   2   20.20    4.10
  10   5   2   21.90    7.70
  10   5   2   15.90    5.20
  10   5   2   15.20    4.80
  11  -5   2  233.38   13.20
  11  -5   2  227.88   16.50
  11   5   2  254.87   17.40
  11   5   2  257.67   13.50
  11  -6  -2   49.60    9.90
  11  -6  -2   48.80    7.60
  11   6  -2   52.29    7.60
  11   6  -2   46.90    9.90
  10  -6  -2  144.59   13.00
  10  -6  -2  167.68   11.10
  10   6  -2  159.28   13.50
  10   6  -2  137.99   10.20
   9  -6  -2  879.11   28.60
   9  -6  -2  883.31   31.80
   9   6  -2  804.72   27.60
   9   6  -2  788.12   31.10
   8  -6  -2  227.78   11.70
   8  -6  -2  232.28   13.80
   8   6  -2  238.98   11.30
   8   6  -2  223.08   13.50
   7  -6  -2  333.27   14.40
   7  -6  -2  343.17   16.30
   7   6  -2  345.67   14.00
  -7   6   2  362.56   10.80
   7   6  -2  387.66   10.20
   7   6  -2  373.36   10.10
   7   6  -2  378.06   11.20
   7   6  -2  376.36   16.80
   6  -6  -2  832.12   28.40
   6  -6  -2  820.32   26.50
  -6   6   2  828.52   23.10
   6   6  -2  845.72   23.00
   6   6  -2  857.81   28.60
   6   6  -2  856.91   26.10
   6   6  -2  862.61   23.00
   6   6  -2  845.52   23.10
   5  -6  -2  914.21   27.40
   5   6  -2  925.41   24.10
   5   6  -2  880.71   24.60
   5   6  -2  819.82   28.70
  -5   6   2  912.51   24.50
   5   6  -2  916.11   26.90
   4  -6  -2  208.48    8.70
   4   6  -2  203.78    6.20
   4   6  -2  218.38    8.50
  -4   6   2  210.48    6.90
   4   6  -2  198.68    7.00
   3  -6  -2 1144.49   32.70
  -3  -6   2 1183.58   31.70
   3   6  -2 1162.68   32.20
  -3   6   2 1118.79   31.00
   3   6  -2 1125.79   31.40
   2  -6  -2 1015.00   28.60
  -2  -6   2 1023.00   27.90
  -2   6   2  960.60   27.40
   2   6  -2 1016.20   28.50
   2   6  -2 1034.20   28.10
   2   6  -2  983.70   27.80
   1  -6  -2   37.50    3.20
   1   6  -2   45.40    2.90
  -1   6   2   40.30    2.70
   1   6  -2   44.30    2.70
   0  -6  -2 1483.75   39.60
   0  -6  -2 1421.16   39.80
   0  -6   2 1475.05   39.90
   0   6  -2 1474.15   39.80
   0   6  -2 1532.85   39.20
   0   6   2 1473.45   39.90
   0   6   2 1461.45   39.80
   1  -6   2 1231.98   34.10
  -1  -6  -2 1231.08   32.80
  -1  -6  -2 1190.78   33.60
  -1   6  -2 1198.98   33.40
  -1   6  -2 1259.27   32.50
   1   6   2 1251.27   34.00
   1   6   2 1213.08   33.70
   1   6   2 1263.47   33.80
  -2  -6  -2  308.57    8.50
  -2  -6  -2  301.47   10.10
   2  -6   2  324.07   10.90
  -2   6  -2  309.67    8.60
   2   6   2  328.97   10.70
   2   6   2  300.37   10.50
  -2   6  -2  299.57    9.60
   2   6   2  311.47   10.00
   3  -6   2  227.88    9.10
  -3  -6  -2  218.18    8.00
   3   6   2  227.78    7.90
   3   6   2  240.98    8.80
   3   6   2  219.98    8.70
  -3   6  -2  216.18    7.30
   4  -6   2 2200.88   57.89
  -4  -6  -2 2192.78   58.69
   4  -6   2 2103.29   60.19
   4   6   2 2219.18   59.79
   4   6   2 2153.28   58.09
  -4   6  -2 2199.28   57.79
   4   6   2 2262.47   59.89
   5  -6   2  109.49    6.80
   5  -6   2   99.49    4.30
  -5  -6  -2  107.89    5.30
   5   6   2  122.69    8.10
  -5   6  -2  103.39    4.10
   5   6   2  104.99    4.30
   5   6   2   98.19    6.20
   5   6   2   98.59    5.90
   5   6   2  106.19    4.20
  -6  -6  -2  223.58    8.70
   6  -6   2  221.58   11.90
   6  -6   2  258.27    8.00
   6  -6   2  244.68   10.60
   6   6   2  236.18   12.30
   6   6   2  229.08    9.90
   6   6   2  251.37    7.30
   6   6   2  233.38    7.20
  -6   6  -2  243.48    7.50
   6   6   2  225.48   10.30
  -7  -6  -2  836.22   24.40
   7  -6   2  859.81   27.10
   7  -6   2  860.21   29.30
  -7   6  -2  832.92   22.60
   7   6   2  784.72   28.70
   7   6   2  802.02   26.30
   7   6   2  839.72   26.10
   8  -6   2  310.07   13.70
  -8  -6  -2  291.37   10.70
   8  -6   2  304.07   15.70
   8   6   2  306.07   15.40
   8   6   2  283.87   12.40
   8   6   2  290.97   13.10
   9  -6   2  278.47   16.10
  -9  -6  -2  277.47   10.70
   9  -6   2  273.37   13.50
   9   6   2  291.87   16.60
   9   6   2  274.27   12.40
   9   6   2  261.57   13.00
  10  -6   2  397.46   20.90
  10  -6   2  448.86   18.40
  10   6   2  428.56   17.80
  10   6   2  425.86   21.50
  11  -6   2  230.48   13.40
  11  -6   2  221.88   16.60
  11   6   2  231.68   17.10
  11   6   2  235.68   13.20
  11  -7  -2  348.57   19.80
  11  -7  -2  377.76   17.70
  11   7  -2  377.56   20.30
  11   7  -2  370.66   17.20
  10  -7  -2  467.05   19.70
  10  -7  -2  464.25   22.60
  10   7  -2  426.76   21.40
  10   7  -2  480.05   19.00
   9  -7  -2   53.19    7.20
   9  -7  -2   47.80    8.10
   9   7  -2   49.90    8.70
   9   7  -2   46.50    6.60
   8  -7  -2  484.45   21.40
   8  -7  -2  476.85   18.90
   8   7  -2  477.85   20.80
   8   7  -2  535.45   18.70
   7  -7  -2  438.66   18.70
   7  -7  -2  444.56   16.90
  -7   7   2  435.56   13.10
   7   7  -2  442.36   16.50
   7   7  -2  458.55   12.80
   7   7  -2  450.25   19.20
   6  -7  -2   21.50    4.30
   6   7  -2   24.10    1.70
  -6   7   2   19.60    2.10
   6   7  -2   19.50    2.20
   6   7  -2   25.90    4.90
   6   7  -2   23.40    3.80
   5  -7  -2  769.62   23.90
   5   7  -2  747.83   20.20
   5   7  -2  737.53   21.20
   5   7  -2  767.82   23.30
   5   7  -2  731.53   21.30
  -5   7   2  747.83   21.00
   4  -7  -2 2138.69   57.99
   4   7  -2 2060.39   55.79
   4   7  -2 1966.00   54.59
   4   7  -2 2138.69   57.39
   4   7  -2 2133.89   55.99
  -4   7   2 2121.49   55.59
   3  -7  -2    7.50    2.60
   3   7  -2    4.90    1.80
   3   7  -2    4.40    1.60
   3   7  -2    6.40    2.20
  -3   7   2    8.40    1.70
   2  -7  -2  223.08    8.60
  -2   7   2  212.38    7.50
   2   7  -2  224.38    8.00
   2   7  -2  217.18    7.80
   2   7  -2  220.18    7.90
  -1  -7   2 3619.84   93.39
   1  -7  -2 3584.84   93.69
  -1   7   2 3453.25   93.09
   1   7  -2 3630.34   93.09
  -1   7   2 3561.14   92.99
   1   7  -2 3422.96   93.29
   0  -7  -2 1079.89   29.90
   0  -7  -2 1063.59   30.10
   0  -7   2 1095.79   30.20
   0  -7   2 1091.09   30.00
   0   7   2 1089.09   30.20
   0   7  -2 1059.49   30.10
   0   7  -2 1105.79   29.50
   0   7   2 1108.09   30.10
  -1  -7  -2   30.30    2.90
   1  -7   2   26.10    3.00
  -1  -7  -2   27.20    2.20
   1   7   2   27.10    2.90
  -1   7  -2   24.70    1.80
   1   7   2   28.30    2.70
   1   7   2   24.70    2.70
  -1   7  -2   25.30    2.60
   1   7   2   27.50    3.00
  -2  -7  -2 1163.68   32.80
   2  -7   2 1191.18   33.60
  -2  -7  -2 1189.28   31.10
   2   7   2 1228.08   33.40
  -2   7  -2 1133.89   32.30
   2   7   2 1190.58   33.20
   2   7   2 1151.18   32.60
   2   7   2 1175.78   32.50
  -2   7  -2 1179.38   31.10
  -3  -7  -2  535.65   16.30
   3  -7   2  534.45   17.40
  -3   7  -2  496.65   15.50
   3   7   2  548.85   17.00
   3   7   2  543.45   17.00
   3   7   2  533.25   16.00
   3   7   2  532.65   15.80
  -4  -7  -2    2.90    1.90
   4  -7   2    2.70    2.60
   4  -7   2    3.10    1.50
   4   7   2    2.90    1.90
  -4   7  -2    1.50    1.40
   4   7   2    1.80    1.70
   4   7   2    2.60    2.40
   4   7   2    3.50    1.40
  -5  -7  -2 1691.43   45.30
   5  -7   2 1689.93   47.30
   5  -7   2 1680.33   44.00
   5   7   2 1594.14   46.40
  -5   7  -2 1636.84   44.00
   5   7   2 1577.24   44.10
   5   7   2 1628.24   46.40
   6  -7   2  528.75   15.20
   6  -7   2  510.05   18.60
  -6  -7  -2  522.75   16.50
   6   7   2  520.65   18.20
   6   7   2  529.75   14.90
   6   7   2  500.55   17.70
  -6   7  -2  503.95   15.00
   6   7   2  534.15   20.50
   6   7   2  519.45   15.30
   7  -7   2  144.99    9.10
  -7  -7  -2  140.09    6.70
  -7   7  -2  128.69    5.00
   7   7   2  124.39    7.70
   7   7   2  132.89    4.30
   7   7   2  152.78    8.20
   7   7   2  116.19    9.90
   8  -7   2  649.64   23.40
  -8  -7  -2  668.23   20.60
   8  -7   2  631.04   25.30
   8   7   2  666.33   23.00
   8   7   2  641.64   25.90
   8   7   2  703.53   22.80
  -9  -7  -2  562.64   18.20
   9  -7   2  568.44   24.50
   9  -7   2  551.64   21.50
   9   7   2  557.94   24.50
   9   7   2  572.54   21.10
   9   7   2  549.74   20.20
  10  -7   2   22.50    7.90
  10  -7   2   18.90    5.90
  10   7   2   18.50    7.90
  10   7   2   22.80    5.10
  11  -7   2  123.09   11.00
  11  -7   2  115.79   13.90
  11   7   2  143.09   15.30
  11   7   2  118.39   10.80
  11  -8  -2   21.80    6.70
  11   8  -2   14.50    7.90
  11   8  -2   13.50    5.20
  10  -8  -2   79.29    9.20
  10   8  -2   78.99    8.30
  10   8  -2   55.69   10.20
   9  -8  -2  772.52   26.70
   9   8  -2  709.53   29.00
   9   8  -2  710.23   25.10
   8  -8  -2  245.08   13.00
   8   8  -2  273.57   15.40
   8   8  -2  269.67   12.20
   7  -8  -2  137.79    9.30
   7   8  -2  143.49   10.10
   7   8  -2  150.98    8.30
   7   8  -2  145.39    5.60
   6  -8  -2  674.43   23.30
   6   8  -2  680.53   19.90
   6   8  -2  713.23   22.60
   6   8  -2  716.63   25.40
   6   8  -2  681.93   20.00
   5  -8  -2  894.31   27.90
   5   8  -2  902.21   27.30
   5   8  -2  847.12   25.20
   5   8  -2  923.21   23.70
   4  -8  -2   30.10    4.30
   4   8  -2   30.30    3.90
   4   8  -2   35.40    3.30
   4   8  -2   31.60    1.90
   3  -8  -2 1552.84   43.30
   3   8  -2 1560.54   42.60
   3   8  -2 1475.65   41.80
   2  -8  -2 1737.23   47.30
   2   8  -2 1704.93   46.50
   2   8  -2 1679.13   46.50
   1  -8  -2   77.99    4.50
   1   8  -2   67.99    4.20
  -1   8   2   69.99    3.80
   1   8  -2   76.89    3.90
   0  -8   2 1431.96   39.00
   0  -8  -2 1430.46   38.70
   0   8  -2 1475.85   38.20
   0   8  -2 1394.66   38.90
   0   8   2 1349.66   38.90
   0   8   2 1412.76   38.80
  -1  -8  -2  954.00   26.10
  -1  -8  -2  902.71   27.00
   1  -8   2  964.40   27.50
  -1   8  -2  949.31   26.90
   1   8   2  907.01   27.00
   1   8   2  962.00   27.40
   1   8   2  981.80   27.20
  -1   8  -2  971.00   25.80
  -2  -8  -2  162.28    6.70
  -2  -8  -2  155.78    5.20
   2  -8   2  158.38    7.40
   2   8   2  170.48    7.20
  -2   8  -2  155.58    6.30
   2   8   2  156.58    6.70
  -2   8  -2  167.38    5.20
   2   8   2  165.18    7.20
  -3  -8  -2  506.95   15.80
   3  -8   2  504.35   16.90
   3   8   2  500.45   15.50
   3   8   2  486.15   16.20
   3   8   2  494.45   16.40
  -3   8  -2  505.15   15.20
   4  -8   2 1419.76   42.30
  -4  -8  -2 1511.05   40.90
   4   8   2 1475.65   41.80
  -4   8  -2 1429.76   39.90
   4   8   2 1435.56   40.20
   4   8   2 1534.95   42.00
  -5  -8  -2  110.19    5.80
   5  -8   2   97.99    6.60
   5  -8   2  107.69    4.60
   5   8   2  105.29    5.10
   5   8   2  106.39    4.90
  -5   8  -2  100.99    4.80
   5   8   2  102.39    6.60
   5   8   2  112.69    6.50
   6  -8   2  103.89    7.70
  -6  -8  -2   99.39    5.90
   6  -8   2  105.09    4.90
   6   8   2   97.49    6.80
   6   8   2   89.29    6.40
   6   8   2  101.49    4.70
  -6   8  -2   90.59    4.50
   6   8   2  102.49    8.20
  -7  -8  -2  455.05   15.60
   7  -8   2  441.06   18.00
  -7   8  -2  473.55   14.00
   7   8   2  503.95   17.50
   7   8   2  465.85   13.40
   7   8   2  471.35   17.60
   7   8   2  452.35   19.80
  -8  -8  -2  170.88    8.40
   8  -8   2  177.68   11.10
   8   8   2  179.58   13.10
   8   8   2  197.18   10.30
   8   8   2  180.08   10.60
   9  -8   2  135.69   10.20
   9   8   2  101.39   12.00
   9   8   2  123.59    9.60
  10  -8   2  205.08   12.80
  10   8   2  200.78   11.50
  10   8   2  188.48   14.10
  10  -9  -2  315.97   16.30
  10   9  -2  313.37   15.40
  10   9  -2  276.57   18.30
   9  -9  -2   53.29    7.90
   9   9  -2   62.69    7.60
   9   9  -2   50.69    8.60
   8  -9  -2  270.37   14.30
   8   9  -2  318.57   16.40
   8   9  -2  302.47   13.80
   7  -9  -2  340.47   14.80
   7   9  -2  265.17   15.70
   7   9  -2  332.57   13.60
   7   9  -2  349.57   10.60
   6  -9  -2   50.69    6.20
   6   9  -2   53.09    5.60
   6   9  -2   46.90    3.80
   5  -9  -2  207.28   10.40
   5   9  -2  199.98    8.10
   5   9  -2  221.38    6.10
   5   9  -2  213.58    9.80
   4  -9  -2 1100.89   32.30
   4   9  -2  933.11   28.20
   4   9  -2 1110.39   30.30
   4   9  -2 1142.49   31.60
   3  -9  -2   57.49    5.30
   3   9  -2   57.99    4.50
   3   9  -2   62.09    4.30
   2  -9  -2  395.86   13.70
   2   9  -2  406.36   13.00
  -2   9   2  402.16   12.30
   2   9  -2  362.06   12.80
   1  -9  -2  878.61   25.70
   1   9  -2  880.01   25.00
   1   9  -2  856.21   25.50
  -1   9   2  901.71   25.10
   0  -9   2 1040.50   29.90
   0  -9  -2 1045.40   29.60
   0   9   2 1021.30   30.00
   0   9   2 1083.19   29.80
   0   9  -2 1032.20   29.90
   0   9  -2 1091.09   29.10
   1  -9   2  836.12   24.50
  -1  -9  -2  829.22   24.20
  -1  -9  -2  820.32   23.10
   1   9   2  826.72   24.10
   1   9   2  811.32   24.10
  -1   9  -2  801.22   23.90
  -1   9  -2  821.72   22.70
  -2  -9  -2  914.81   24.40
  -2  -9  -2  871.11   26.10
   2  -9   2  935.41   27.10
   2   9   2  864.91   26.00
  -2   9  -2  858.51   25.60
   2   9   2  904.11   26.70
  -2   9  -2  919.31   24.30
   2   9   2  893.21   26.50
  -3  -9  -2  328.77   11.40
   3  -9   2  318.47   12.40
  -3   9  -2  304.47   10.60
   3   9   2  302.77   11.60
   3   9   2  312.17   11.10
  -3   9  -2  322.17    9.20
   3   9   2  313.27   11.90
  -4  -9  -2  137.49    6.70
   4  -9   2  140.59    8.00
   4   9   2  118.29    7.20
   4   9   2  137.29    7.40
   4   9   2  125.69    6.10
  -4   9  -2  132.99    5.90
   5  -9   2  981.20   27.20
  -5  -9  -2  944.11   28.60
   5  -9   2  960.70   30.40
   5   9   2  974.90   29.90
  -5   9  -2  990.20   27.60
   5   9   2  963.50   27.80
   5   9   2 1006.30   30.10
  -6  -9  -2  176.78    8.30
   6  -9   2  157.18    9.70
   6   9   2  163.88    6.80
  -6   9  -2  172.28    6.80
   6   9   2  168.98    9.40
   6   9   2  164.68    9.10
  -7  -9  -2    4.70    2.70
   7  -9   2    6.10    3.70
   7   9   2    7.70    2.00
   7   9   2   11.20    4.10
   7   9   2   10.30    4.40
   7   9   2    1.50    5.00
  -8  -9  -2  502.75   17.00
   8  -9   2  491.35   19.90
   8   9   2  479.05   22.20
   8   9   2  494.05   19.20
   9  -9   2  381.96   17.90
   9   9   2  382.56   17.20
   9   9   2  426.36   21.10
  10  -9   2    8.40    5.80
  10   9   2    3.60    6.80
  10   9   2    0.60    5.20
  10 -10  -2   59.29    8.90
  10  10  -2   55.49   10.50
  10  10  -2   61.69    8.40
   9 -10  -2  552.14   22.30
   9  10  -2  542.35   24.70
   9  10  -2  610.94   22.30
   8 -10  -2  165.28   11.20
   8  10  -2  133.89    9.80
   8  10  -2  152.28   12.70
   7 -10  -2   29.50    5.90
   7  10  -2   27.20    3.10
   7  10  -2   29.80    5.50
   7  10  -2   25.50    6.90
   6 -10  -2  532.75   19.70
   6  10  -2  527.15   16.60
   6  10  -2  548.85   19.20
   5 -10  -2  370.76   15.20
   5  10  -2  386.96   14.50
   5  10  -2  382.66   12.90
   4 -10  -2   13.50    3.40
   4  10  -2   19.50    3.10
   4  10  -2   15.70    3.50
   3 -10  -2  979.00   29.20
   3  10  -2  959.50   28.30
   3  10  -2  932.91   27.80
   2 -10  -2  459.45   16.10
   2  10  -2  498.25   15.60
   2  10  -2  477.85   15.60
  -2  10   2  493.15   14.90
   1 -10  -2   31.30    3.70
   1  10  -2   25.40    3.30
  -1  10   2   24.70    3.20
  -1  10   2   24.60    2.90
   1  10  -2   22.20    2.80
   0 -10   2 1755.02   48.20
   0 -10  -2 1788.42   47.90
   0  10   2 1749.12   48.00
   0  10  -2 1727.73   48.20
   0  10   2 1712.43   48.20
   0  10  -2 1766.02   47.30
   1 -10   2  541.25   17.30
  -1 -10  -2  538.55   15.90
   1  10   2  527.25   16.80
  -1  10  -2  544.05   15.50
   1  10   2  498.05   16.70
  -1  10  -2  522.25   16.70
  -2 -10  -2    3.80    1.30
  -2 -10  -2    1.30    1.70
   2 -10   2    6.90    2.80
  -2  10  -2    5.80    2.20
   2  10   2    5.70    2.30
  -2  10  -2    6.50    1.40
   2  10   2    9.60    2.80
   3 -10   2  492.35   17.40
  -3 -10  -2  495.05   16.40
   3  10   2  501.05   16.10
  -3  10  -2  486.55   15.60
  -3  10  -2  517.75   14.00
   3  10   2  466.95   16.70
  -4 -10  -2 1238.48   35.20
   4 -10   2 1203.68   36.60
  -4  10  -2 1232.38   32.40
  -4  10  -2 1185.88   34.10
   4  10   2 1174.08   35.70
   4  10   2 1262.17   34.70
   4  10   2 1198.58   35.90
   5 -10   2    7.10    3.20
   5 -10   2    9.20    2.10
  -5 -10  -2    6.60    3.20
   5  10   2    5.70    3.50
  -5  10  -2    5.20    2.20
   5  10   2    1.80    2.10
   5  10   2   -1.80    3.00
  -6 -10  -2  173.28    8.40
   6 -10   2  150.88    9.90
  -6  10  -2  166.18    7.10
   6  10   2  172.08    9.20
   6  10   2  165.38    7.10
   7 -10   2  395.56   17.10
   7  10   2  405.16   19.40
   7  10   2  395.26   16.30
  -7  10  -2  396.56   13.10
   8 -10   2  148.39   10.90
   8  10   2  118.59    9.50
   8  10   2  155.88   11.90
   9 -10   2  144.79   11.40
   9  10   2  139.09    9.60
   9  10   2  108.09   12.70
  10 -10   2  185.88   13.10
  10  10   2  162.98   12.00
  10  10   2  185.28   15.50
  10 -11  -2  228.38   14.60
  10  11  -2  214.88   13.40
  10  11  -2  189.18   16.10
   9 -11  -2   22.30    6.60
   9  11  -2   13.00    5.60
   9  11  -2   17.90    7.40
   8 -11  -2  399.16   18.60
   8  11  -2  441.36   20.90
   8  11  -2  440.66   17.50
   7 -11  -2  275.67   14.00
   7  11  -2  219.88   15.20
   7  11  -2  280.27   12.70
   7  11  -2  298.47   10.10
   6 -11  -2   78.79    8.20
   6  11  -2   83.99    7.50
   6  11  -2   76.69    5.30
   5 -11  -2  299.67   13.50
   5  11  -2  301.17   12.70
   5  11  -2  296.47   11.00
   4 -11  -2  899.21   28.60
   4  11  -2  901.41   27.70
   4  11  -2  900.41   26.70
   3 -11  -2   32.70    4.60
  -3  11   2   31.40    3.30
   3  11  -2   39.10    4.50
   3  11  -2   38.90    4.10
   2 -11  -2  181.08    8.50
   2  11  -2  173.18    7.70
   2  11  -2  167.08    7.80
  -2  11   2  188.98    7.30
  -2  11   2  163.08    7.60
   1 -11  -2  664.53   20.40
   1  11  -2  643.34   19.50
  -1  11   2  639.34   19.50
  -1  11   2  633.84   20.00
   1  11  -2  633.14   20.10
   0 -11  -2  407.16   13.50
   0  11  -2  406.46   13.00
   0  11   2  410.66   13.70
   0  11  -2  413.26   14.00
   0  11   2  396.86   14.00
  -1 -11  -2  520.75   15.80
   1 -11   2  529.15   17.30
  -1  11  -2  522.85   16.80
   1  11   2  503.65   16.90
   1  11   2  500.15   16.80
  -1  11  -2  526.75   15.40
   2 -11   2  332.87   13.00
  -2 -11  -2  337.07   10.50
  -2  11  -2  338.27   10.40
   2  11   2  337.27   12.60
  -2  11  -2  347.97   12.10
   2  11   2  335.07   12.30
   3 -11   2  437.86   16.10
   3  11   2  415.76   15.40
   3  11   2  435.36   14.80
  -3  11  -2  431.06   12.60
  -3  11  -2  438.96   14.40
   4 -11   2   86.89    7.20
   4  11   2   94.09    6.80
  -4  11  -2   83.39    5.30
   4  11   2   79.09    5.40
  -4  11  -2   87.59    3.60
   5 -11   2  244.48    9.10
   5 -11   2  245.18   11.90
  -5  11  -2  277.37    9.90
   5  11   2  249.48   11.70
   5  11   2  257.57   10.10
   6 -11   2  202.08   11.60
  -6  11  -2  202.28    8.30
   6  11   2  206.98   10.40
   6  11   2  198.68    8.40
   7 -11   2   14.00    5.40
   7  11   2    9.00    2.60
   7  11   2   17.20    4.40
   7  11   2   20.10    7.00
   8 -11   2  268.17   14.80
   8  11   2  286.87   17.30
   8  11   2  267.27   13.80
   9 -11   2  302.67   15.30
   9  11   2  267.97   14.70
   9  11   2  285.87   18.20
   9 -12  -2  263.67   15.60
   9  12  -2  296.27   15.00
   9  12  -2  250.57   17.80
   8 -12  -2   62.79    8.60
   8  12  -2   63.89    7.90
   8  12  -2   52.69    9.90
   7 -12  -2   29.90    6.50
   7  12  -2   27.20    5.70
   7  12  -2   31.30    3.80
   6 -12  -2  402.66   17.00
   6  12  -2  391.66   13.50
   6  12  -2  366.86   15.60
   5 -12  -2  160.68   10.00
   5  12  -2  150.88    9.00
   5  12  -2  156.18    7.60
   4 -12  -2   24.70    5.00
   4  12  -2   22.80    4.30
   4  12  -2   24.20    4.00
  -4  12   2   26.90    3.70
   3 -12  -2  401.56   15.50
   3  12  -2  389.86   14.40
  -3  12   2  419.36   14.20
  -3  12   2  399.26   13.20
   3  12  -2  417.76   14.40
   2 -12  -2   52.49    5.40
  -2  12   2   52.89    4.80
   2  12  -2   52.09    4.70
  -2  12   2   50.89    4.20
   2  12  -2   50.49    4.90
   1 -12  -2    7.80    2.90
  -1  12   2    8.10    2.60
   1  12  -2   10.30    3.00
  -1  12   2   11.70    3.10
   1  12  -2   11.20    2.50
   0 -12  -2  408.56   14.20
   0  12  -2  436.86   14.70
   0  12  -2  431.26   13.70
   0  12   2  448.26   15.00
   0  12   2  412.56   14.30
  -1 -12  -2  307.97   10.60
   1 -12   2  310.37   11.90
   1  12   2  302.07   11.70
   1  12   2  295.17   11.60
  -1  12  -2  300.77   11.50
  -1  12  -2  304.17   10.10
   2 -12   2   19.50    3.90
   2  12   2   18.30    3.80
   2  12   2   15.00    3.30
  -2  12  -2   28.70    3.80
  -2  12  -2   23.80    2.50
   3 -12   2  117.09    7.40
   3  12   2  110.89    6.70
  -3  12  -2  125.19    4.90
   3  12   2  130.39    7.70
  -3  12  -2  123.99    6.60
   4 -12   2  578.54   20.80
   4  12   2  583.34   18.80
   4  12   2  560.84   20.00
  -4  12  -2  585.54   18.50
   5 -12   2   12.80    4.80
  -5  12  -2   15.70    3.00
   5  12   2   19.30    4.20
   5  12   2   19.80    3.50
   6 -12   2   34.70    6.40
  -6  12  -2   20.00    3.30
   6  12   2   32.50    5.20
   6  12   2   23.00    3.60
   7 -12   2  363.26   16.90
   7  12   2  367.66   12.60
   7  12   2  352.76   15.40
   7  12   2  362.16   18.80
   8 -12   2   41.00    7.70
   8  12   2   49.40    7.40
   8  12   2   62.99   10.30
   9 -12   2   33.60    7.90
   9  12   2   27.10    6.80
   9  12   2   32.00    9.10
   9 -13  -2   -4.50    5.80
   9  13  -2   11.50    8.00
   9  13  -2   13.20    5.90
   8 -13  -2  112.19   11.00
   8  13  -2  126.39   13.20
   8  13  -2  118.59   10.40
   7 -13  -2   85.39    9.40
  -7  13   2   87.39    5.90
   7  13  -2   77.49    8.30
   7  13  -2   76.99    5.80
   6 -13  -2   18.10    5.70
   6  13  -2   25.30    3.80
   6  13  -2   26.00    5.40
  -6  13   2   24.90    3.90
   5 -13  -2  144.19   10.20
  -5  13   2  171.78    8.00
   5  13  -2  166.28    8.10
   5  13  -2  165.38    9.50
   4 -13  -2  332.27   14.90
   4  13  -2  375.06   13.50
  -4  13   2  359.06   13.20
  -4  13   2  350.26   12.10
   4  13  -2  363.36   14.20
   3 -13  -2   54.29    6.30
   3  13  -2   41.90    5.00
   3  13  -2   47.10    5.00
  -3  13   2   54.49    4.30
  -3  13   2   56.09    5.40
   2 -13  -2   70.89    6.40
  -2  13   2   64.09    5.50
   2  13  -2   63.89    5.40
  -2  13   2   62.69    4.70
   2  13  -2   63.79    5.60
   1 -13  -2  187.68    8.70
  -1  13   2  179.38    8.10
  -1  13   2  176.18    8.60
   1  13  -2  178.78    8.60
   1  13  -2  170.28    7.90
   0 -13  -2  260.67   10.40
   0  13   2  256.77   10.90
   0  13  -2  258.77    9.70
   0  13  -2  259.27   10.80
   0  13   2  268.87   10.50
  -1 -13  -2  191.18    7.80
   1 -13   2  183.78    9.00
  -1  13  -2  184.38    7.30
   1  13   2  180.08    8.80
  -1  13  -2  188.68    8.80
   1  13   2  177.48    8.60
   2 -13   2   30.80    4.80
  -2  13  -2   31.40    4.20
   2  13   2   28.40    4.20
  -2  13  -2   44.30    3.40
   2  13   2   31.10    4.50
   3 -13   2  224.68   11.40
  -3  13  -2  245.08    8.10
   3  13   2  241.38   10.30
   3  13   2  242.68   11.00
  -3  13  -2  234.38   10.20
   4 -13   2   49.20    6.50
   4  13   2   48.50    5.10
  -4  13  -2   54.19    5.10
   4  13   2   53.99    6.30
   5 -13   2  188.58   11.70
  -5  13  -2  222.98    9.50
   5  13   2  242.38   11.80
   5  13   2  215.58    9.80
   6 -13   2  148.69   10.90
   6  13   2  145.49    7.70
   6  13   2  164.58   10.40
  -6  13  -2  152.68    7.70
   7 -13   2    2.20    5.20
   7  13   2   -0.90    3.30
   7  13   2   -0.80    2.60
   8 -13   2   60.99    9.10
   8  13   2   68.79   11.10
   8  13   2   65.59    8.50
   9 -13   2  206.48   14.30
   9  13   2  192.38   13.00
   9  13   2  163.78   15.60
   8 -14  -2   73.19    9.80
   8  14  -2   55.39    7.90
   8  14  -2   57.99   10.10
   7 -14  -2   29.90    7.20
   7  14  -2   39.70    6.80
   7  14  -2   42.10    4.80
  -7  14   2   42.70    4.90
   6 -14  -2  125.89    9.50
  -6  14   2  136.09    7.80
   6  14  -2  141.19    8.00
   6  14  -2  151.38    9.90
   5 -14  -2  315.57   15.20
  -5  14   2  330.17   12.70
  -5  14   2  311.37   11.50
   5  14  -2  352.56   13.00
   5  14  -2  312.27   14.00
   4 -14  -2   18.50    5.10
   4  14  -2   20.70    4.50
   4  14  -2   16.20    3.80
  -4  14   2   14.50    3.10
  -4  14   2   18.70    3.80
   3 -14  -2  100.79    7.80
  -3  14   2  110.39    7.00
   3  14  -2  122.89    7.40
   3  14  -2  107.29    7.10
  -3  14   2  115.09    6.10
   2 -14  -2  160.38    9.00
   2  14  -2  174.58    8.30
  -2  14   2  171.68    8.70
  -2  14   2  172.18    7.60
   2  14  -2  162.48    8.60
   1 -14  -2    2.20    3.20
   1  14  -2    1.40    2.90
   1  14  -2    2.60    2.40
  -1  14   2    5.70    3.10
  -1  14   2    0.20    2.30
   0 -14  -2  294.37   11.40
   0  14  -2  288.57   11.90
   0  14   2  276.47   11.90
   0  14  -2  300.67   10.80
   0  14   2  288.67   11.40
   1 -14   2  190.48    9.90
  -1 -14  -2  196.08    8.40
  -1  14  -2  213.58    8.10
  -1  14  -2  205.48    9.60
   1  14   2  210.68    9.60
   1  14   2  210.68    9.80
   2 -14   2   -2.10    3.10
  -2  14  -2    4.60    2.00
   2  14   2    6.30    3.40
  -2  14  -2   -0.20    2.70
   2  14   2   -0.70    2.80
   3 -14   2  198.88   11.20
  -3  14  -2  239.08   10.20
   3  14   2  238.38   10.50
   3  14   2  222.38   10.90
   4 -14   2  266.97   13.40
  -4  14  -2  273.37   11.30
   4  14   2  266.87   12.70
   4  14   2  289.07   11.80
   5 -14   2   11.30    5.10
   5  14   2   14.10    4.10
  -5  14  -2   15.00    3.40
   5  14   2   14.10    4.30
   6 -14   2   71.99    8.80
  -6  14  -2   90.19    6.30
   6  14   2   77.19    6.30
   6  14   2   69.99    8.00
   7 -14   2  133.79   10.40
   7  14   2  145.09    7.70
   7  14   2  141.09   10.80
   8 -14   2   98.79   11.10
   8  14   2   85.39    9.70
   8  14   2  101.99   12.70
   8 -15  -2  161.68   13.30
   8  15  -2  170.08   12.10
   8  15  -2  172.48   14.40
   7 -15  -2   50.79    8.70
   7  15  -2   48.80    7.40
   7  15  -2   44.60    4.90
   6 -15  -2    0.50    5.00
   6  15  -2   -1.00    3.20
   6  15  -2    1.10    3.10
  -6  15   2   -2.60    3.00
   5 -15  -2  174.38   11.70
  -5  15   2  184.28    9.60
   5  15  -2  184.58   10.60
   5  15  -2  192.88    9.50
   4 -15  -2  349.07   15.90
   4  15  -2  365.96   14.90
  -4  15   2  393.26   14.40
   4  15  -2  357.46   14.20
  -4  15   2  363.06   12.70
   3 -15  -2   74.49    7.70
  -3  15   2   87.79    5.70
   3  15  -2   84.39    6.90
  -3  15   2   95.69    7.50
   3  15  -2   80.29    6.90
   2 -15  -2   97.79    8.00
   2  15  -2  107.09    7.20
  -2  15   2  102.59    6.30
   2  15  -2   92.19    7.10
  -2  15   2  126.39    7.70
   1 -15  -2  362.06   14.10
  -1  15   2  362.66   13.40
   1  15  -2  379.76   14.50
   1  15  -2  360.26   13.30
  -1  15   2  376.26   14.50
   0 -15  -2  175.08    8.80
   0  15   2  182.48    9.60
   0  15  -2  190.08    9.60
   0  15   2  190.08    9.30
   0  15  -2  183.48    8.20
  -1 -15  -2   88.59    5.70
   1  15   2   88.89    6.70
   1  15   2   80.99    7.10
  -1  15  -2   89.99    6.80
  -1  15  -2   89.49    5.40
   2 -15   2  195.08   10.70
  -2  15  -2  218.58   10.10
   2  15   2  238.38   10.60
   2  15   2  199.98   10.30
   3 -15   2  133.59    9.30
   3  15   2  138.59    8.30
   3  15   2  144.59    9.00
  -3  15  -2  130.39    7.90
   4 -15   2   26.90    5.80
   4  15   2   15.20    4.20
  -4  15  -2   23.20    4.20
   4  15   2   22.30    4.60
   5 -15   2  299.37   15.10
   5  15   2  316.97   12.60
   5  15   2  292.67   14.10
  -5  15  -2  281.77   12.00
   6 -15   2   95.69    9.70
   6  15   2  109.79   10.00
  -6  15  -2   88.29    6.80
   6  15   2  105.69    7.30
   7 -15   2   17.30    6.70
   7  15   2    9.80    3.60
   7  15   2   11.90    6.00
   7 -16  -2   37.10    7.80
   7  16  -2   33.90    5.10
   7  16  -2   28.40    6.70
   6 -16  -2   39.80    7.80
  -6  16   2   38.60    5.10
   6  16  -2   61.59    7.60
   6  16  -2   52.19    5.70
   5 -16  -2  131.69   10.80
  -5  16   2  154.38    8.70
   5  16  -2  130.59    9.50
   5  16  -2  134.29    8.50
   4 -16  -2   16.90    5.50
  -4  16   2    7.60    3.60
   4  16  -2   17.10    4.80
   4  16  -2   19.20    4.50
   3 -16  -2  120.19    8.90
  -3  16   2  117.09    7.90
   3  16  -2  129.99    8.10
   3  16  -2  112.59    8.00
  -3  16   2  112.69    6.70
   2 -16  -2   77.09    7.40
   2  16  -2   78.29    6.80
  -2  16   2   76.19    6.00
   2  16  -2   89.59    7.40
  -2  16   2   79.69    7.10
   1 -16  -2    5.70    3.90
   1  16  -2    2.80    3.10
   1  16  -2    2.70    3.40
  -1  16   2    3.30    3.20
  -1  16   2    4.40    3.70
   0 -16  -2  148.39    8.30
   0  16  -2  152.08    7.90
   0  16   2  159.68    9.20
   0  16  -2  151.08    8.90
   0  16   2  158.68    8.80
   1  16   2  221.28   11.10
  -1  16  -2  243.58    9.50
   1  16   2  232.08   11.20
  -1  16  -2  243.98   11.30
   2 -16   2    5.70    4.00
   2  16   2    2.60    3.60
  -2  16  -2    5.30    3.50
   2  16   2   -1.20    3.50
   3 -16   2   27.40    5.70
   3  16   2   24.10    4.80
   3  16   2   21.50    5.10
  -3  16  -2   28.60    4.70
   4 -16   2  177.88   11.60
   4  16   2  179.88   10.20
   4  16   2  182.58    9.80
  -4  16  -2  174.28    9.40
   5 -16   2   14.20    6.10
   5  16   2   10.20    5.10
   5  16   2   13.60    4.40
  -5  16  -2   11.90    4.00
   6 -16   2   12.50    6.20
   6  16   2    8.30    5.40
   6  16   2    9.30    3.70
  -6  16  -2    9.90    3.50
   7 -16   2   58.29    9.50
   7  16   2   34.70    4.90
   7  16   2   57.69    8.50
   6 -17  -2    8.90    6.10
   6  17  -2    3.40    3.60
  -6  17   2    9.00    4.20
   6  17  -2    6.60    4.90
   5 -17  -2   54.09    8.30
   5  17  -2   58.19    6.40
   5  17  -2   64.39    7.60
  -5  17   2   55.29    6.50
   4 -17  -2   85.69    9.10
   4  17  -2   83.99    8.10
  -4  17   2   89.79    7.70
   4  17  -2   75.19    7.20
   3 -17  -2   43.70    6.70
   3  17  -2   47.40    5.90
  -3  17   2   43.70    5.80
   3  17  -2   47.00    5.90
   2 -17  -2   24.00    5.10
  -2  17   2   28.10    4.40
  -2  17   2   19.20    4.60
   2  17  -2   18.20    4.50
   2  17  -2   26.40    4.50
   1 -17  -2   36.00    5.40
   1  17  -2   37.10    5.60
  -1  17   2   45.80    6.00
  -1  17   2   37.30    5.00
   1  17  -2   44.00    5.20
   0 -17  -2   44.10    5.30
   0  17   2   55.19    5.90
   0  17  -2   52.59    5.20
   0  17  -2   51.69    6.00
   0  17   2   51.09    5.80
   1  17   2   44.50    6.00
   1  17   2   34.00    5.50
  -1  17  -2   34.00    5.30
  -2  17  -2    2.80    3.60
   2  17   2    2.50    3.80
   2  17   2    3.00    3.60
   3 -17   2   77.09    8.30
   3  17   2   78.79    7.80
  -3  17  -2   82.29    7.30
   3  17   2   77.89    7.40
   4 -17   2    5.00    5.20
  -4  17  -2    1.10    3.40
   4  17   2    1.50    4.30
   4  17   2    5.20    3.90
   5 -17   2   53.59    8.30
  -5  17  -2   65.39    6.60
   5  17   2   65.79    6.90
   5  17   2   54.69    7.80
   6 -17   2   -0.70    5.80
   6  17   2    2.80    5.40
   6  17   2    5.20    4.10
  -6  17  -2   10.50    4.20
   5 -18  -2   23.60    6.80
   5  18  -2   12.80    5.30
   5  18  -2   10.80    4.30
  -5  18   2   23.20    4.80
   4 -18  -2   14.80    6.30
   4  18  -2   21.70    5.60
  -4  18   2   13.60    4.40
   4  18  -2   16.30    4.80
   3 -18  -2   23.90    6.40
   3  18  -2   22.50    5.10
  -3  18   2   23.30    5.00
   3  18  -2   22.70    5.20
   2 -18  -2    1.30    4.50
   2  18  -2   10.20    4.40
  -2  18   2    1.40    3.80
   2  18  -2   -0.20    3.50
   1 -18  -2    1.10    3.90
  -1  18   2    0.20    3.70
   1  18  -2    0.00    3.30
  -1  18   2    1.30    2.90
   1  18  -2    1.40    4.00
   0 -18  -2   24.80    4.80
   0  18   2   17.30    4.90
   0  18  -2   22.80    5.10
   0  18   2   17.20    4.30
  -1  18  -2   92.49    8.20
   1  18   2   96.19    8.40
   1  18   2  106.39    8.30
   2  18   2   -0.30    3.60
  -2  18  -2   -1.80    3.40
   2  18   2    4.50    4.70
   3  18   2   -0.70    4.00
   3  18   2    2.70    4.00
  -3  18  -2   -0.30    3.60
   4 -18   2   57.89    8.40
  -4  18  -2   66.69    7.10
   4  18   2   58.59    6.80
   4  18   2   67.59    8.10
   5 -18   2    7.80    6.30
   5  18   2   15.10    4.50
   5  18   2   22.10    6.10
  -5  18  -2    5.00    4.30
   4 -19  -2   37.10    7.80
   4  19  -2   37.50    6.50
   4  19  -2   44.90    7.00
  -4  19   2   43.50    6.20
   3 -19  -2   -0.20    4.40
  -3  19   2    5.70    4.00
   3  19  -2    4.10    4.20
   3  19  -2   -6.20    4.00
   2 -19  -2    1.60    4.10
   2  19  -2    3.60    4.10
  -2  19   2    2.50    4.00
   2  19  -2    7.70    4.30
   1 -19  -2   37.80    6.20
  -1  19   2   30.30    5.40
  -1  19   2   41.00    6.20
   1  19  -2   42.40    6.20
   0  19   2    5.70    4.30
   0  19  -2    5.50    4.20
   0  19   2    3.00    4.00
  -1  19  -2    4.60    4.00
   1  19   2    7.70    4.60
   1  19   2    4.50    4.20
  -2  19  -2   15.40    4.80
   2  19   2    9.70    4.70
   2  19   2   13.80    4.90
  -3  19  -2   -1.70    3.70
   3  19   2    3.00    4.10
   3  19   2    2.80    4.60
   4  19   2    8.10    5.20
   4  19   2    2.90    4.20
  -4  19  -2    9.20    4.40
   2 -20  -2    3.70    4.40
  -2  20   2    5.20    4.50
   2  20  -2    3.60    4.80
  -1  20   2    6.80    4.70
   1  20  -2    8.40    4.60
   0  20  -2    4.20    4.50
   0  20   2   15.00    4.80
   0  20   2   15.70    5.00
   1  20   2   18.80    5.40
  -1  20  -2   13.50    5.00
   1  20   2   21.40    5.50
  12   0  -3    6.10    7.30
  12   0  -3    5.60    4.80
  11   0  -3    4.50    6.40
  11   0  -3    0.40    4.20
  11   0  -3   -1.40    3.70
  10   0  -3    2.80    5.60
  10   0  -3   -4.30    3.50
  10   0  -3   -2.10    3.00
   9   0  -3    8.40    3.60
   9   0  -3    4.90    5.10
   9   0  -3    1.80    3.60
   8   0  -3    0.40    2.50
   8   0  -3    3.10    2.90
   8   0  -3    3.40    4.30
  -8   0   3    0.50    1.00
   7   0  -3   -1.80    1.50
   7   0  -3    1.40    3.40
  -7   0   3   -0.90    0.80
   7   0  -3    1.20    2.10
   6   0  -3    1.70    3.00
   6   0  -3   -0.50    1.80
  -6   0   3    0.70    0.80
   6   0  -3    2.60    2.20
   5   0  -3   -1.40    1.70
  -5   0   3    1.30    0.70
   5   0  -3    2.60    2.70
   5   0  -3    0.70    1.60
   4   0  -3   -1.30    1.40
  -4   0   3   -2.10    0.60
   4   0  -3   -1.10    1.60
   4   0  -3   -2.10    2.00
   3   0  -3    1.40    1.30
  -3   0   3    0.80    0.60
   3   0  -3    1.60    1.20
   3   0  -3    1.20    1.70
   3   0  -3    0.80    0.40
   2   0  -3   -1.70    0.60
   2   0  -3   -0.90    1.20
   2   0  -3   -1.30    1.10
   2   0  -3   -1.50    0.80
  -2   0   3   -0.80    0.70
   1   0  -3   -0.40    0.80
   1   0  -3   -1.30    0.80
   1   0  -3   -2.30    0.60
  -1   0   3   -0.90    0.50
   0   0   3    0.30    0.60
   0   0  -3    0.00    0.60
   1   0   3    0.00    0.60
   1   0   3   -1.30    0.80
   1   0   3    0.50    0.80
  -1   0  -3   -0.60    0.60
  -2   0  -3    0.00    0.60
   2   0   3   -0.40    1.10
   2   0   3    0.20    0.40
   2   0   3   -0.70    0.90
   3   0   3    1.80    1.20
   3   0   3   -0.30    1.10
  -3   0  -3    0.10    0.60
   3   0   3   -0.40    1.50
   3   0   3    0.80    1.30
   4   0   3    1.40    1.70
   4   0   3    0.70    1.50
   4   0   3    1.10    2.10
   4   0   3   -0.20    1.30
  -4   0  -3    0.00    0.60
   5   0   3    1.30    1.90
   5   0   3    2.70    1.80
  -5   0  -3    0.10    0.60
   5   0   3    0.30    1.50
   5   0   3    0.20    2.30
   6   0   3    1.50    2.00
  -6   0  -3    0.70    0.70
   6   0   3   -0.80    1.70
   6   0   3   -1.30    1.70
   6   0   3   -4.40    2.60
   7   0   3    0.90    1.80
   7   0   3    2.20    2.40
  -7   0  -3    1.50    0.90
   7   0   3    2.90    3.70
   7   0   3    1.80    2.30
   8   0   3    2.20    2.80
   8   0   3    1.10    2.70
  -8   0  -3    0.60    1.00
   8   0   3   -0.40    2.20
   8   0   3    1.70    4.30
   9   0   3   -8.00    4.20
   9   0   3    3.70    3.10
   9   0   3   -2.80    2.40
   9   0   3    0.80    3.10
  10   0   3    1.30    3.30
  10   0   3   -0.70    5.50
  10   0   3   -0.50    3.70
  11   0   3    0.80    3.80
  11   0   3    0.20    6.60
  12  -1  -3   27.50    6.00
  12  -1  -3   18.60    5.40
  12  -1  -3   25.10    8.70
  12   1  -3   22.30    6.00
  12   1  -3   22.60    8.70
  11  -1  -3    2.00    4.10
  11  -1  -3    4.20    6.30
  11  -1  -3    0.60    3.90
  11   1  -3    3.20    3.50
  11   1  -3    0.60    4.10
  11   1  -3    1.10    4.90
  10  -1  -3    6.90    3.90
  10  -1  -3    4.50    5.70
  10  -1  -3   -2.20    3.20
  10   1  -3   10.00    4.30
  10   1  -3    7.90    3.80
  10   1  -3    3.80    5.70
   9  -1  -3   52.09    5.60
   9  -1  -3   54.29    8.20
   9  -1  -3   54.59    5.80
   9   1  -3   58.69    6.20
   9   1  -3   49.80    5.40
   9   1  -3   49.80    7.90
   8  -1  -3    7.50    3.50
  -8  -1   3    8.50    1.50
   8  -1  -3    9.70    3.20
   8  -1  -3   14.00    5.00
  -8   1   3    6.90    1.10
   8   1  -3   11.10    3.50
   8   1  -3    9.30    4.80
   8   1  -3   10.90    2.80
   7  -1  -3    6.80    2.60
  -7  -1   3    5.10    1.10
   7  -1  -3    5.10    3.70
   7  -1  -3    4.10    2.60
   7   1  -3    7.00    3.80
  -7   1   3    5.90    0.90
   7   1  -3    1.60    2.30
   7   1  -3    7.00    2.80
   6  -1  -3   85.49    5.00
  -6  -1   3   86.89    3.30
   6  -1  -3   85.79    6.80
   6  -1  -3   89.49    5.20
   6   1  -3   92.09    5.00
  -6   1   3   85.39    3.00
   6   1  -3   90.89    5.00
   6   1  -3   87.29    6.90
   5  -1  -3   98.89    6.50
   5  -1  -3   90.89    5.00
   5  -1  -3  101.19    5.00
  -5  -1   3   95.89    3.50
  -5   1   3   96.59    3.10
   5   1  -3   94.19    6.40
   5   1  -3   98.39    5.20
   5   1  -3   93.99    4.60
  -4  -1   3  103.19    3.50
   4  -1  -3   92.09    4.70
   4  -1  -3  100.49    4.50
   4  -1  -3  101.09    5.90
   4   1  -3  112.69    6.10
   4   1  -3  107.69    4.90
  -4   1   3  101.29    3.30
   4   1  -3  102.19    4.50
  -3  -1   3  211.88    6.20
   3  -1  -3  210.48    5.60
   3  -1  -3  205.38    8.10
   3  -1  -3  218.48    7.10
   3  -1  -3  204.08    7.10
   3   1  -3  206.58    7.00
   3   1  -3  208.98    6.80
   3   1  -3  213.88    6.00
   3   1  -3  202.78    7.90
  -3   1   3  218.88    6.10
  -2  -1   3  380.96   10.60
   2  -1  -3  374.76   10.50
   2  -1  -3  415.76   12.00
   2  -1  -3  373.66   11.30
   2   1  -3  386.66   10.60
   2   1  -3  377.96   11.20
   2   1  -3  383.36   11.00
   2   1  -3  391.06   11.80
  -2   1   3  365.96   10.50
   1  -1  -3  335.47   10.00
   1  -1  -3  354.46   10.20
  -1  -1   3  356.76   10.10
   1  -1  -3  345.57    9.70
  -1   1   3  353.46    9.70
   1   1  -3  360.76    9.90
   1   1  -3  353.96    9.70
   0  -1  -3  274.87    7.80
   0  -1   3  279.67    7.70
   0  -1  -3  264.77    7.80
   0   1  -3  279.37    7.70
   0   1   3  280.97    7.80
   1  -1   3 1001.60   25.70
  -1  -1  -3  957.50   25.80
   1  -1   3  984.40   26.20
   1  -1   3  941.81   25.60
  -1   1  -3  969.90   25.70
   1   1   3  985.60   25.80
   1   1   3  977.20   26.20
  -2  -1  -3   11.90    1.10
   2  -1   3   11.90    0.60
   2  -1   3   15.20    2.00
   2  -1   3   11.80    1.30
   2   1   3   10.60    1.90
   2   1   3   15.20    1.80
   2   1   3   12.50    1.00
  -2   1  -3   12.00    1.00
  -3  -1  -3  124.09    4.00
   3  -1   3  116.69    5.00
   3  -1   3  135.29    5.90
   3  -1   3  128.09    4.80
   3  -1   3  129.49    4.60
   3   1   3  117.29    5.70
   3   1   3  126.09    5.10
  -3   1  -3  125.39    3.70
   3   1   3  129.79    5.00
   4  -1   3   38.70    3.20
   4  -1   3   37.30    4.00
  -4  -1  -3   40.60    2.00
   4  -1   3   42.20    2.90
   4  -1   3   39.50    2.70
   4   1   3   42.70    4.10
   4   1   3   43.30    2.80
   4   1   3   41.70    3.20
   4   1   3   41.70    3.00
  -4   1  -3   43.20    1.60
   5  -1   3    6.40    2.80
   5  -1   3    2.00    1.80
  -5  -1  -3    2.10    0.90
   5  -1   3    2.30    1.80
   5  -1   3    2.90    1.60
  -5   1  -3    1.90    0.60
   5   1   3    1.40    1.50
   5   1   3    2.70    1.90
   5   1   3    2.40    1.60
   5   1   3    3.30    2.50
   6  -1   3    0.60    1.60
   6  -1   3    0.30    1.90
   6  -1   3   -2.20    2.70
   6  -1   3    2.20    1.90
  -6  -1  -3    2.90    1.00
   6   1   3    1.90    2.00
  -6   1  -3    0.20    0.60
   6   1   3    1.10    3.10
   6   1   3    3.90    2.30
   6   1   3    1.30    1.80
   7  -1   3   -1.10    2.30
   7  -1   3   -0.20    3.40
   7  -1   3   -1.00    1.80
   7  -1   3    1.10    2.10
  -7  -1  -3    1.30    1.10
   7   1   3    2.70    3.60
  -7   1  -3    0.90    0.70
   7   1   3    0.60    2.10
   7   1   3   -0.30    2.00
   7   1   3    3.70    2.50
   8  -1   3    0.70    2.50
   8  -1   3    1.40    2.20
   8  -1   3   -2.00    2.40
   8  -1   3    0.10    4.10
  -8  -1  -3    1.50    1.30
   8   1   3    0.50    2.80
   8   1   3    1.10    4.20
   8   1   3    1.00    2.20
   8   1   3    1.00    2.40
   9  -1   3    0.40    2.80
   9  -1   3    3.00    5.00
   9  -1   3    0.50    2.70
   9  -1   3    1.20    3.00
   9   1   3   -1.00    2.60
   9   1   3    0.40    3.20
   9   1   3    4.70    3.00
   9   1   3   -0.80    3.60
  10  -1   3    2.70    3.80
  10  -1   3    1.00    6.00
  10  -1   3    3.40    3.60
  10   1   3    8.60    4.60
  10   1   3   -0.70    5.80
  11  -1   3   -0.80    3.50
  11  -1   3    2.80    3.80
  11  -1   3   -6.20    6.00
  11   1   3   -3.00    6.40
  11   1   3   -4.60    3.90
  12  -2  -3    4.90    4.90
  12  -2  -3    2.80    6.90
  12  -2  -3    0.00    4.20
  12   2  -3   11.90    7.90
  12   2  -3    0.30    4.70
  11  -2  -3   12.20    5.10
  11  -2  -3   16.30    7.50
  11  -2  -3   14.90    4.60
  11   2  -3   18.60    6.40
  11   2  -3   12.00    5.00
  10  -2  -3   57.89    6.10
  10  -2  -3   43.70    6.40
  10  -2  -3   45.90    8.50
  10   2  -3   56.19    9.10
  10   2  -3   42.50    5.20
  10   2  -3   41.10    6.00
   9  -2  -3    6.40    3.30
   9  -2  -3    4.70    4.10
   9  -2  -3    3.40    5.10
   9   2  -3   10.20    5.60
   9   2  -3    4.40    3.10
   9   2  -3    8.30    3.80
   8  -2  -3   16.70    5.50
   8  -2  -3   16.00    3.30
   8  -2  -3   12.50    4.00
  -8  -2   3   14.80    2.20
   8   2  -3   14.80    3.80
   8   2  -3   14.30    4.50
  -8   2   3   14.20    1.30
   8   2  -3   14.70    3.10
   7  -2  -3   21.10    3.60
   7  -2  -3   20.60    4.80
   7  -2  -3   16.90    3.20
  -7  -2   3   22.10    2.00
   7   2  -3   23.50    5.10
  -7   2   3   18.80    1.40
   7   2  -3   23.70    3.40
   7   2  -3   26.30    3.20
   6  -2  -3    1.20    2.30
   6  -2  -3    1.10    2.20
  -6  -2   3    0.90    1.00
   6  -2  -3    1.60    1.90
  -6   2   3    0.80    0.60
   6   2  -3    0.80    2.90
   6   2  -3    1.80    1.80
   6   2  -3   -2.50    2.00
   5  -2  -3    8.10    3.10
  -5  -2   3   11.50    1.40
   5  -2  -3   10.30    2.20
   5  -2  -3    8.80    2.50
   5   2  -3   14.50    2.10
  -5   2   3   11.30    1.00
   5   2  -3   12.20    2.30
   5   2  -3    8.40    3.10
   4  -2  -3   48.20    3.30
   4  -2  -3   55.09    4.60
  -4  -2   3   62.39    2.60
   4  -2  -3   53.39    3.80
   4   2  -3   61.79    3.80
   4   2  -3   61.19    4.70
   4   2  -3   52.69    2.20
   4   2  -3   56.19    2.20
  -4   2   3   53.79    2.20
   4   2  -3   64.89    3.20
  -3  -2   3    0.60    0.80
   3  -2  -3    3.10    1.60
   3  -2  -3    0.10    1.70
  -3   2   3    2.00    0.70
   3   2  -3    1.40    1.80
   3   2  -3    3.90    1.50
   3   2  -3    1.30    0.90
   3   2  -3    0.90    0.70
   2  -2  -3 1107.89   30.20
  -2  -2   3 1099.59   29.40
   2  -2  -3 1088.49   30.70
   2  -2  -3 1143.59   29.30
   2   2  -3 1065.59   29.50
   2   2  -3 1125.19   29.90
   2   2  -3 1126.29   29.40
  -2   2   3 1108.29   29.30
   1  -2  -3   14.70    1.50
   1  -2  -3   10.10    1.10
   1   2  -3   11.70    1.10
   1   2  -3   12.50    1.30
  -1   2   3   10.30    1.10
   0  -2  -3    3.70    0.90
   0  -2   3    3.80    0.80
   0  -2  -3    3.70    0.90
   0   2  -3    3.80    0.90
   0   2   3    2.80    0.80
   1  -2   3   90.39    3.10
   1  -2   3   90.19    2.70
  -1  -2  -3   86.29    3.30
  -1   2  -3   92.59    3.20
   1   2   3   88.29    3.70
   1   2   3   90.19    3.20
   2  -2   3  366.56   11.00
  -2  -2  -3  362.16   10.20
   2  -2   3  351.26   11.30
   2  -2   3  346.07    9.90
  -2   2  -3  355.16    9.90
   2   2   3  362.96   10.20
   2   2   3  359.36   10.90
   2   2   3  371.26   10.00
   2   2   3  350.46   10.90
   3  -2   3  342.17   10.30
   3  -2   3  339.47   10.00
   3  -2   3  356.76   11.80
  -3  -2  -3  334.87    9.80
   3  -2   3  339.97   11.10
   3   2   3  344.57   11.80
   3   2   3  343.77    9.40
   3   2   3  347.27   11.00
   3   2   3  352.16    9.60
  -3   2  -3  335.77    9.40
   3   2   3  345.87   10.90
   4  -2   3   71.79    4.50
   4  -2   3   93.29    3.90
   4  -2   3   93.49    5.60
   4  -2   3   85.59    3.90
  -4  -2  -3   81.79    3.30
   4   2   3   80.19    4.30
   4   2   3   87.39    4.40
  -4   2  -3   82.79    2.70
   4   2   3   79.79    5.40
   5  -2   3    7.80    1.90
   5  -2   3   10.30    3.10
   5  -2   3   12.80    2.00
   5  -2   3   13.70    2.90
  -5  -2  -3    9.70    1.40
   5   2   3   11.00    3.30
  -5   2  -3   10.30    0.70
   5   2   3   10.20    2.40
   5   2   3   13.20    2.60
   6  -2   3   79.59    4.50
   6  -2   3   88.29    5.30
   6  -2   3   64.29    4.00
   6  -2   3   68.29    6.40
  -6  -2  -3   69.89    3.30
   6   2   3   83.49    4.20
  -6   2  -3   78.99    2.40
   6   2   3   76.49    4.90
   6   2   3   63.99    6.30
   6   2   3   78.49    5.20
  -7  -2  -3    9.90    1.60
   7  -2   3   12.50    4.40
   7  -2   3   12.00    3.50
   7  -2   3    9.70    2.30
   7  -2   3   11.40    2.60
  -7   2  -3    7.20    0.80
   7   2   3    9.50    3.10
   7   2   3   11.00    4.30
   7   2   3   10.20    2.90
   7   2   3   11.70    2.40
   8  -2   3   46.50    4.20
  -8  -2  -3   50.39    3.20
   8  -2   3   57.89    5.70
   8  -2   3   44.80    4.50
   8  -2   3   46.20    7.10
   8   2   3   55.19    5.50
   8   2   3   43.10    5.20
   8   2   3   41.00    6.90
   8   2   3   49.10    4.30
   9  -2   3    9.10    3.60
   9  -2   3    1.60    2.90
   9  -2   3    3.40    5.30
   9   2   3    4.30    3.60
   9   2   3    5.20    5.30
   9   2   3    0.70    3.00
  10  -2   3    2.90    5.80
  10  -2   3    3.60    3.60
  10  -2   3    3.00    3.30
  10   2   3    2.50    6.10
  10   2   3    3.50    3.20
  10   2   3    7.10    4.20
  11  -2   3   33.50    8.70
  11  -2   3   33.50    5.60
  11  -2   3   27.70    5.90
  11   2   3   16.90    7.70
  11   2   3   34.10    6.10
  12  -3  -3    4.70    5.30
  12  -3  -3   -4.00    4.00
  12  -3  -3   -1.90    6.70
  12   3  -3    5.30    5.20
  12   3  -3    3.10    7.20
  11  -3  -3    1.80    4.70
  11  -3  -3    2.50    3.90
  11  -3  -3    1.30    6.60
  11   3  -3   11.60    5.10
  11   3  -3    3.70    6.40
  10  -3  -3    2.20    3.40
  10  -3  -3    2.80    4.00
  10  -3  -3    3.80    5.90
  10   3  -3    4.80    4.80
  10   3  -3    0.80    3.10
  10   3  -3    2.30    4.00
   9  -3  -3   -0.10    2.90
   9  -3  -3   -1.80    4.90
   9  -3  -3    4.00    3.60
   9   3  -3    0.80    3.60
   9   3  -3    7.30    5.40
   9   3  -3   -0.10    2.50
   8  -3  -3    0.00    4.20
   8  -3  -3   -1.20    3.40
   8  -3  -3    4.00    2.70
   8   3  -3    3.90    3.30
   8   3  -3    0.00    2.10
   8   3  -3    0.60    4.00
  -8   3   3    2.10    1.30
  -7  -3   3    0.30    1.20
   7  -3  -3   -1.40    3.50
   7  -3  -3   -0.70    2.10
   7  -3  -3    1.20    2.60
   7   3  -3   -1.00    3.50
  -7   3   3    0.60    0.70
   7   3  -3   -1.20    1.60
   7   3  -3    4.40    2.30
   6  -3  -3    2.10    2.40
   6  -3  -3    4.90    3.40
  -6  -3   3    5.80    1.40
   6  -3  -3    0.60    1.90
  -6   3   3    3.70    0.80
   6   3  -3    7.40    3.60
   6   3  -3    3.10    1.90
   6   3  -3    3.10    1.60
   5  -3  -3  111.49    5.20
  -5  -3   3  117.19    4.40
   5  -3  -3  123.29    6.20
   5  -3  -3  111.69    6.80
   5   3  -3  121.79    3.70
   5   3  -3  116.69    5.90
  -5   3   3  118.39    3.90
   5   3  -3  127.49    4.90
   5   3  -3  118.09    3.80
   5   3  -3  108.99    7.10
   4  -3  -3    7.50    2.70
  -4  -3   3    6.90    1.30
   4  -3  -3    8.20    2.00
   4   3  -3    5.50    1.70
   4   3  -3    5.20    1.10
   4   3  -3    7.40    1.20
  -4   3   3    8.70    1.10
   4   3  -3    7.30    2.30
   4   3  -3    8.50    1.50
   3  -3  -3   74.59    4.40
   3  -3  -3   72.29    3.80
  -3  -3   3   72.99    3.00
   3   3  -3   69.99    4.60
   3   3  -3   72.29    3.00
  -3   3   3   67.79    2.80
   3   3  -3   73.19    3.60
   3   3  -3   73.19    3.00
  -2  -3   3  435.76   12.50
   2  -3  -3  431.86   12.30
   2  -3  -3  434.56   13.20
  -2   3   3  450.85   12.40
   2   3  -3  446.46   12.50
   2   3  -3  446.66   12.90
   1  -3  -3   94.99    3.90
   1  -3  -3  103.69    3.70
   1   3  -3  101.79    3.60
   1   3  -3   95.69    3.70
  -1   3   3  101.39    3.70
   0  -3   3  396.26   11.10
   0  -3  -3  385.36   11.10
   0  -3  -3  377.76   11.00
   0   3  -3  391.16   11.10
   0   3  -3  404.76   10.60
  -1  -3  -3  109.19    3.60
  -1  -3  -3  114.49    4.10
   1  -3   3  112.99    3.80
   1   3   3  106.29    4.00
   1   3   3  118.59    4.50
   1   3   3  116.59    4.50
  -1   3  -3  112.79    3.90
   2  -3   3   48.50    1.80
  -2  -3  -3   48.00    2.60
   2  -3   3   47.40    3.20
   2   3   3   45.60    3.00
   2   3   3   51.79    2.30
   2   3   3   43.30    2.40
  -2   3  -3   54.89    2.30
   2   3   3   54.39    3.20
   3  -3   3   40.30    2.10
   3  -3   3   44.10    2.60
   3  -3   3   43.80    3.40
   3  -3   3   45.00    3.70
  -3  -3  -3   41.80    2.30
   3   3   3   41.80    3.10
   3   3   3   42.60    2.00
  -3   3  -3   42.20    1.90
   3   3   3   35.70    3.30
   3   3   3   41.40    3.80
   3   3   3   41.00    2.30
   4  -3   3   44.10    2.70
   4  -3   3   47.60    2.60
   4  -3   3   42.70    4.30
   4  -3   3   42.40    3.90
  -4  -3  -3   39.50    2.50
   4   3   3   43.30    3.40
  -4   3  -3   40.30    1.80
   4   3   3   45.10    4.40
   4   3   3   40.20    1.80
   4   3   3   41.10    1.90
   4   3   3   41.60    3.70
   5  -3   3   23.70    2.40
   5  -3   3   20.90    4.00
   5  -3   3   26.50    2.50
  -5  -3  -3   19.90    2.00
   5  -3   3   20.10    3.20
  -5   3  -3   19.70    1.20
   5   3   3   22.80    3.20
   5   3   3   14.70    3.60
   5   3   3   23.60    3.10
   6  -3   3   18.50    4.30
   6  -3   3   15.30    2.40
   6  -3   3   13.90    3.20
   6  -3   3   18.50    2.40
  -6  -3  -3   13.40    1.90
   6   3   3   15.30    4.20
   6   3   3   13.00    2.80
  -6   3  -3   15.60    1.00
   6   3   3   18.30    3.40
   7  -3   3   44.40    3.70
  -7  -3  -3   40.50    3.00
   7  -3   3   43.90    6.30
   7  -3   3   43.00    3.90
   7  -3   3   36.00    4.60
   7   3   3   46.10    6.50
   7   3   3   40.20    4.60
  -7   3  -3   41.10    1.70
   7   3   3   50.49    5.10
   8  -3   3   36.70    5.00
  -8  -3  -3   35.00    3.00
   8  -3   3   34.60    3.60
   8  -3   3   31.90    3.80
   8  -3   3   43.30    7.10
   8   3   3   39.80    5.10
   8   3   3   43.70    7.10
   8   3   3   34.60    4.50
   9  -3   3    2.10    3.40
   9  -3   3   -1.00    5.00
   9  -3   3    1.70    3.00
   9   3   3   -1.80    5.00
   9   3   3    0.40    3.10
   9   3   3    1.00    3.60
  10  -3   3   12.30    6.60
  10  -3   3   17.00    4.60
  10  -3   3   13.20    4.10
  10   3   3   14.20    6.80
  10   3   3    9.00    4.10
  10   3   3   10.90    4.50
  11  -3   3    0.30    6.40
  11  -3   3    3.20    4.60
  11  -3   3    2.00    3.80
  11   3   3    5.00    4.70
  11   3   3    3.60    7.00
  12  -4  -3    4.90    5.60
  12  -4  -3    6.70    7.40
  12   4  -3    8.70    7.70
  12   4  -3   -2.70    3.50
  11  -4  -3   11.80    6.00
  11  -4  -3    7.80    4.90
  11   4  -3    9.20    5.20
  11   4  -3    0.90    6.20
  10  -4  -3   36.90    6.70
  10  -4  -3   23.40    4.50
  10  -4  -3   20.00    6.20
  10   4  -3   14.70    5.90
  10   4  -3   24.00    5.40
   9  -4  -3   49.00    6.50
   9  -4  -3   51.09    8.40
   9  -4  -3   62.39    5.70
   9   4  -3   57.29    5.00
   9   4  -3   57.19    6.50
   9   4  -3   59.79    8.60
   8  -4  -3   23.00    5.40
   8  -4  -3   28.20    4.90
   8  -4  -3   23.80    4.00
   8   4  -3   25.70    3.20
   8   4  -3   22.40    4.00
   8   4  -3   27.30    6.20
   7  -4  -3   37.80    4.80
   7  -4  -3   23.80    3.40
   7  -4  -3   28.30    5.50
   7   4  -3   29.10    5.70
  -7   4   3   26.90    1.80
   7   4  -3   28.70    3.00
   7   4  -3   24.80    4.20
   6  -4  -3   81.99    5.90
   6  -4  -3   85.09    7.10
   6   4  -3   80.39    4.20
  -6   4   3   87.99    3.30
   6   4  -3   88.49    2.90
   6   4  -3   93.19    7.30
   6   4  -3   90.69    2.90
   6   4  -3   93.99    5.90
   5  -4  -3    5.40    2.50
  -5  -4   3    3.00    1.40
   5  -4  -3    3.00    2.80
   5   4  -3    3.20    2.90
   5   4  -3    5.90    1.20
  -5   4   3    3.30    1.00
   5   4  -3    1.90    2.20
   5   4  -3    4.40    1.50
   5   4  -3    2.60    1.10
   4  -4  -3  141.39    7.20
   4  -4  -3  134.39    6.50
  -4  -4   3  152.28    5.30
  -4   4   3  142.09    4.80
   4   4  -3  139.99    6.30
   4   4  -3  147.39    5.10
   4   4  -3  143.19    7.60
   4   4  -3  136.99    4.90
   4   4  -3  144.09    5.10
  -3  -4   3  345.07   10.10
   3  -4  -3  343.57   11.20
   3  -4  -3  339.27   12.10
   3   4  -3  319.77   10.70
   3   4  -3  320.17   10.00
   3   4  -3  335.77    9.70
   3   4  -3  330.47    9.90
  -3   4   3  334.77    9.70
  -2  -4   3   -0.20    1.10
   2  -4  -3    0.20    1.00
   2  -4  -3    1.40    1.60
   2   4  -3    1.00    1.30
  -2   4   3    1.00    1.10
   2   4  -3   -1.50    1.00
   1  -4  -3  630.94   17.70
   1  -4  -3  611.74   17.30
   1   4  -3  606.14   17.40
  -1   4   3  626.44   17.30
   1   4  -3  635.44   17.20
   0  -4  -3  326.57    9.40
   0  -4  -3  313.97    9.60
   0  -4   3  329.77    9.50
   0   4   3  297.37    9.60
   0   4  -3  323.07    9.60
   0   4  -3  322.57    8.90
   1  -4   3   60.59    3.50
  -1  -4  -3   55.99    2.30
  -1  -4  -3   63.19    3.10
   1  -4   3   59.19    2.70
   1   4   3   55.19    3.20
  -1   4  -3   59.59    2.80
   1   4   3   58.39    3.10
   1   4   3   56.69    2.80
   2  -4   3   20.80    2.70
  -2  -4  -3   26.20    1.20
  -2  -4  -3   20.30    2.00
  -2   4  -3   19.80    1.70
   2   4   3   24.80    2.20
   2   4   3   24.50    2.00
   2   4   3   27.00    2.50
  -2   4  -3   25.20    0.90
   2   4   3   25.20    2.70
   3  -4   3    7.70    1.00
   3  -4   3    5.60    1.80
  -3  -4  -3    5.50    1.50
   3  -4   3    7.70    1.50
   3   4   3    8.90    1.90
   3   4   3    7.60    1.40
   3   4   3   10.30    2.10
   3   4   3    8.00    1.30
  -3   4  -3    7.20    1.20
  -4  -4  -3    1.60    1.30
   4  -4   3    1.80    2.20
   4  -4   3    2.90    1.40
   4  -4   3    0.30    1.00
   4  -4   3    2.50    2.40
   4   4   3    0.70    1.80
   4   4   3    2.30    1.00
   4   4   3    2.80    2.50
   4   4   3   -2.80    1.70
   4   4   3    0.40    1.00
  -4   4  -3    0.20    0.80
   5  -4   3  228.68    7.90
   5  -4   3  239.58    7.70
   5  -4   3  242.18   10.80
   5  -4   3  245.88    9.80
  -5  -4  -3  222.78    7.80
  -5   4  -3  232.88    6.90
   5   4   3  235.18    6.70
   5   4   3  242.48    6.70
   5   4   3  243.28    9.50
   5   4   3  232.58   10.80
   5   4   3  233.38    9.20
   6  -4   3   41.10    3.20
   6  -4   3   46.80    5.00
   6  -4   3   42.40    5.30
   6  -4   3   45.70    3.10
  -6  -4  -3   38.60    3.10
   6   4   3   45.30    4.80
   6   4   3   47.80    5.70
   6   4   3   45.60    4.50
  -6   4  -3   40.50    1.90
   7  -4   3    4.10    2.20
   7  -4   3    7.70    4.20
   7  -4   3    6.10    3.70
   7  -4   3    7.80    2.00
  -7  -4  -3    1.60    1.60
   7   4   3    6.00    2.80
   7   4   3    5.80    3.10
  -7   4  -3    5.20    0.90
   7   4   3    6.90    3.50
  -8  -4  -3   50.89    3.90
   8  -4   3   54.49    7.60
   8  -4   3   51.19    6.10
   8  -4   3   58.09    4.80
   8   4   3   49.90    7.70
   8   4   3   51.29    5.50
   8   4   3   48.10    5.80
   9  -4   3   64.99    5.60
   9  -4   3   53.79    6.80
   9  -4   3   50.09    8.40
   9   4   3   61.79    6.70
   9   4   3   58.99    9.00
   9   4   3   62.29    6.30
  10  -4   3   19.70    7.20
  10  -4   3   19.70    4.20
  10  -4   3   22.40    5.50
  10   4   3   13.40    4.20
  10   4   3   18.40    5.20
  10   4   3   15.80    7.00
  11  -4   3    8.60    7.00
  11  -4   3    0.10    4.20
  11   4   3    1.30    4.60
  11   4   3    2.50    6.80
  11   4   3   -0.90    3.90
  11  -5  -3   12.30    6.00
  11  -5  -3   20.80    7.70
  11   5  -3   13.00    5.40
  11   5  -3   16.90    7.90
  10  -5  -3    1.30    5.70
  10  -5  -3    3.80    4.40
  10   5  -3    4.70    4.70
  10   5  -3    4.00    3.60
   9  -5  -3   33.70    5.90
   9  -5  -3   29.60    7.00
   9   5  -3   37.20    5.80
   9   5  -3   33.00    7.50
   8  -5  -3   60.99    8.20
   8  -5  -3   60.59    6.70
   8   5  -3   68.99    6.30
   8   5  -3   74.79    7.60
   8   5  -3   56.29    4.20
   7  -5  -3   95.99    7.10
   7  -5  -3   96.39    7.70
   7   5  -3  100.69    4.70
   7   5  -3   92.09    8.30
   7   5  -3   99.59    6.80
  -7   5   3   92.59    3.70
   6  -5  -3   69.09    6.70
   6  -5  -3   67.89    5.90
   6   5  -3   68.19    2.90
  -6   5   3   63.09    3.00
   6   5  -3   73.99    3.60
   6   5  -3   67.89    6.70
   6   5  -3   58.39    4.60
   6   5  -3   66.59    3.00
   5  -5  -3  741.93   25.20
   5  -5  -3  766.42   23.80
  -5   5   3  762.02   21.20
   5   5  -3  823.52   25.60
   5   5  -3  763.12   21.20
   5   5  -3  767.52   23.40
   5   5  -3  766.12   21.40
   5   5  -3  793.72   21.40
   4  -5  -3   10.90    2.70
  -4  -5   3    8.30    1.80
   4  -5  -3   11.50    3.30
   4   5  -3    5.30    1.60
  -4   5   3   10.00    1.40
   4   5  -3   12.40    2.60
   4   5  -3    8.70    1.30
   3  -5  -3   96.79    5.10
  -3  -5   3   99.39    4.20
   3   5  -3   91.89    4.00
   3   5  -3   98.79    3.60
  -3   5   3   88.99    3.80
   3   5  -3   89.79    4.40
   2  -5  -3  417.16   12.10
   2  -5  -3  418.56   13.00
  -2  -5   3  413.36   12.40
  -2   5   3  426.36   12.20
   2   5  -3  407.36   12.50
   2   5  -3  396.96   12.20
   1  -5  -3   13.50    1.80
   1  -5  -3   18.40    2.20
   1   5  -3   17.90    1.80
  -1   5   3   17.60    1.90
   1   5  -3   15.40    1.90
   0  -5  -3   23.40    2.00
   0  -5   3   21.90    2.00
   0  -5  -3   16.70    2.00
   0   5   3   23.40    2.30
   0   5  -3   20.10    2.10
   0   5  -3   23.00    1.50
   0   5   3   21.50    2.20
   1  -5   3  686.53   19.90
   1  -5   3  700.33   19.10
  -1  -5  -3  672.73   19.40
  -1  -5  -3  689.23   18.60
  -1   5  -3  680.73   19.20
  -1   5  -3  698.03   18.00
   1   5   3  660.23   19.70
   1   5   3  689.43   19.70
   2  -5   3   19.00    2.50
  -2  -5  -3   21.80    2.30
  -2  -5  -3   18.90    1.20
   2   5   3   25.80    2.80
   2   5   3   22.10    2.30
  -2   5  -3   17.80    1.90
   2   5   3   14.90    2.40
   3  -5   3  203.38    6.90
   3  -5   3  201.58    8.30
  -3  -5  -3  214.38    7.40
  -3   5  -3  205.78    6.70
   3   5   3  211.78    8.00
   3   5   3  192.58    7.00
   3   5   3  220.58    8.30
   4  -5   3  783.02   20.30
  -4  -5  -3  730.63   21.30
   4  -5   3  740.53   22.90
   4  -5   3  742.93   21.00
   4   5   3  733.13   22.60
   4   5   3  748.93   22.40
  -4   5  -3  745.73   20.50
   4   5   3  754.62   20.90
   4   5   3  747.23   20.60
   5  -5   3   78.99    3.90
   5  -5   3   89.69    5.90
   5  -5   3   74.59    6.30
  -5  -5  -3   73.29    4.00
   5  -5   3   84.49    3.60
   5   5   3   82.09    5.50
   5   5   3   70.49    5.00
   5   5   3   72.49    3.20
   5   5   3   73.69    6.40
  -5   5  -3   74.09    3.20
   5   5   3   77.09    3.20
   6  -5   3    2.60    1.70
   6  -5   3    1.30    1.50
  -6  -5  -3    2.70    1.80
   6  -5   3    4.80    2.90
   6  -5   3    6.10    3.60
   6   5   3    4.70    3.70
   6   5   3    6.30    3.00
  -6   5  -3    1.90    0.90
   6   5   3    4.30    2.60
   6   5   3    2.90    0.40
   7  -5   3  165.88    6.60
  -7  -5  -3  152.58    6.50
   7  -5   3  144.89   10.00
   7  -5   3  149.09    6.10
   7  -5   3  137.29    8.40
  -7   5  -3  152.58    4.90
   7   5   3  148.09    8.40
   7   5   3  141.09   10.10
   7   5   3  161.78    8.10
   8  -5   3  106.49    7.90
   8  -5   3  115.09    9.80
   8  -5   3   85.59    5.40
  -8  -5  -3   93.39    5.40
   8   5   3  115.59   10.00
   8   5   3   98.99    7.30
   8   5   3   99.39    7.60
   9  -5   3    0.70    2.60
   9  -5   3    4.20    4.10
   9  -5   3    3.20    5.20
   9   5   3    1.30    3.90
   9   5   3    1.30    5.30
   9   5   3    3.40    3.80
  10  -5   3   58.49    9.60
  10  -5   3   58.09    7.30
  10   5   3   69.19    7.20
  10   5   3   65.99   10.40
  10   5   3   64.29    7.40
  11  -5   3   25.70    6.60
  11  -5   3   30.30    8.50
  11   5   3   29.10    6.30
  11   5   3   19.20    8.00
  11  -6  -3   25.00    8.50
  11  -6  -3   30.40    6.90
  11   6  -3   50.19    7.60
  11   6  -3   49.00   10.10
  10  -6  -3  225.28   15.40
  10  -6  -3  226.38   12.90
  10   6  -3  239.08   15.90
  10   6  -3  219.68   12.30
   9  -6  -3    2.90    4.10
   9  -6  -3    0.00    4.20
   9   6  -3    5.90    5.70
   9   6  -3    5.30    4.20
   8  -6  -3   38.60    7.20
   8  -6  -3   38.60    6.00
   8   6  -3   39.30    7.30
   8   6  -3   37.80    5.50
   7  -6  -3  210.18   10.50
   7  -6  -3  190.08   11.70
   7   6  -3  199.48    7.10
   7   6  -3  198.88    9.80
   7   6  -3  215.18   11.70
  -7   6   3  208.58    6.80
   7   6  -3  198.08    6.20
   7   6  -3  204.88    6.20
   6  -6  -3   22.00    3.80
   6  -6  -3   25.30    5.10
   6   6  -3   22.20    2.10
   6   6  -3   24.60    5.10
   6   6  -3   23.90    3.60
   6   6  -3   29.20    2.40
   6   6  -3   20.80    2.10
  -6   6   3   26.40    2.20
   5  -6  -3  151.18    8.10
   5   6  -3  168.78    5.70
   5   6  -3  161.98    6.00
   5   6  -3  170.58    7.90
   5   6  -3  183.28    9.40
  -5   6   3  161.18    5.80
   4  -6  -3  239.18    9.50
   4   6  -3  232.68    7.30
   4   6  -3  251.47    9.30
   4   6  -3  246.38    8.10
  -4   6   3  227.98    7.70
   3  -6  -3  322.57   11.10
  -3   6   3  310.47    9.70
   3   6  -3  307.67   10.00
   3   6  -3  296.77    9.80
   3   6  -3  324.37   10.70
   2  -6  -3   82.29    4.60
  -2   6   3   87.19    3.80
   2   6  -3   74.39    3.90
   2   6  -3   80.09    4.10
  -1  -6   3 1061.49   30.50
   1  -6  -3 1008.10   27.70
   1  -6  -3  970.80   27.40
  -1   6   3  991.80   27.30
   1   6  -3  981.20   27.10
   1   6  -3  967.20   27.50
  -1   6   3  992.50   27.40
   0  -6  -3  196.58    6.60
   0  -6  -3  191.98    7.00
   0   6   3  191.38    7.00
   0   6  -3  192.58    6.80
   0   6  -3  201.28    6.20
   0   6   3  192.38    7.00
  -1  -6  -3   97.19    3.70
  -1  -6  -3   93.29    4.50
   1  -6   3  101.99    5.00
   1  -6   3   95.79    4.20
  -1   6  -3   86.89    4.20
   1   6   3  113.69    5.00
   1   6   3   91.59    4.50
   1   6   3  100.59    4.40
  -1   6  -3   99.19    3.20
  -2  -6  -3  468.35   12.70
   2  -6   3  463.85   15.00
  -2  -6  -3  469.75   14.20
   2   6   3  455.95   13.90
  -2   6  -3  473.75   12.20
   2   6   3  452.35   14.10
   2   6   3  485.25   14.80
   2   6   3  476.05   14.70
  -2   6  -3  464.25   12.20
  -2   6  -3  453.75   13.70
   3  -6   3  321.07   11.30
  -3  -6  -3  309.27   10.30
  -3   6  -3  315.67    9.70
   3   6   3  308.67   10.10
   3   6   3  310.67   10.90
   3   6   3  306.97   10.90
   4  -6   3    1.70    1.50
   4  -6   3    1.30    2.60
  -4  -6  -3    4.30    1.80
   4   6   3    1.90    1.50
  -4   6  -3    5.70    1.40
   4   6   3    2.70    2.20
   4   6   3    5.50    2.50
  -5  -6  -3  478.95   15.20
   5  -6   3  474.25   16.80
   5  -6   3  498.15   14.70
   5   6   3  545.35   19.10
   5   6   3  483.55   14.30
   5   6   3  474.65   16.60
   5   6   3  503.15   16.60
   5   6   3  499.35   14.20
  -5   6  -3  477.65   14.10
   6  -6   3  126.19    8.80
  -6  -6  -3  126.19    5.80
   6  -6   3  133.29    7.90
   6  -6   3  122.59    5.30
   6   6   3  129.89    4.40
   6   6   3  135.39    9.20
   6   6   3  133.29    4.50
   6   6   3  121.49    7.00
  -6   6  -3  124.99    4.70
   6   6   3  118.39    7.10
  -7  -6  -3    0.90    2.10
   7  -6   3    3.90    4.30
   7  -6   3    2.70    2.00
   7  -6   3    1.50    2.70
   7   6   3   -0.60    2.80
  -7   6  -3    2.90    1.20
   7   6   3    3.30    2.70
   7   6   3   -0.20    4.10
   8  -6   3  129.49    6.20
  -8  -6  -3  118.49    6.20
   8  -6   3  112.69   10.20
   8  -6   3  108.89    8.50
   8   6   3  113.29    8.30
   8   6   3  109.29   10.30
   8   6   3  140.19    8.10
   9  -6   3  175.88   12.90
   9  -6   3  165.58   10.50
   9   6   3  167.08   13.00
   9   6   3  159.18   10.20
   9   6   3  150.58    9.20
  10  -6   3   -0.60    5.90
  10  -6   3    0.40    4.50
  10   6   3    1.80    3.70
  10   6   3   -1.70    4.50
  10   6   3    8.40    6.80
  11  -6   3   -4.10    4.50
  11  -6   3   11.50    7.30
  11   6   3    1.80    7.20
  11   6   3   11.10    5.60
  11  -7  -3   24.20    8.30
  11  -7  -3   17.10    6.20
  11   7  -3   19.60    6.20
  11   7  -3   19.90    8.30
  10  -7  -3   11.50    5.60
  10  -7  -3    9.30    6.70
  10   7  -3   15.40    5.50
  10   7  -3    2.70    6.40
   9  -7  -3  179.68   13.40
   9  -7  -3  187.28   11.50
   9   7  -3  200.78   11.20
   9   7  -3  159.48   13.10
   8  -7  -3   79.89    9.70
   8  -7  -3   82.89    7.80
   8   7  -3   80.49    8.20
   8   7  -3   69.09    7.30
   7  -7  -3   24.30    5.10
   7  -7  -3   25.40    5.30
   7   7  -3   28.60    4.30
   7   7  -3   24.80    2.20
   7   7  -3   22.40    5.80
   7   7  -3   29.00    3.50
  -7   7   3   20.20    2.50
   6  -7  -3  180.18    9.10
   6   7  -3  189.58    6.20
   6   7  -3  190.08    9.20
   6   7  -3  183.88   10.50
   6   7  -3  182.28    6.60
  -6   7   3  185.78    6.60
   5  -7  -3  395.26   14.70
   5   7  -3  400.56   14.10
   5   7  -3  392.26   12.20
  -5   7   3  385.86   12.00
   5   7  -3  396.36   11.40
   4  -7  -3   57.49    5.20
  -4   7   3   56.29    3.30
   4   7  -3   55.39    3.80
   4   7  -3   64.79    3.60
   4   7  -3   60.09    4.20
   4   7  -3   57.39    2.70
   3  -7  -3  232.48    9.10
   3   7  -3  228.88    8.70
   3   7  -3  241.28    8.80
  -3   7   3  234.88    7.90
   3   7  -3  217.98    8.00
   2  -7  -3  160.08    6.90
   2   7  -3  155.18    6.30
  -2   7   3  155.08    6.00
   2   7  -3  164.88    6.40
  -1  -7   3   95.79    4.60
   1  -7  -3   99.79    4.60
   1  -7  -3  105.19    4.90
   1   7  -3   98.69    4.80
   1   7  -3   94.49    4.30
  -1   7   3  100.19    4.50
  -1   7   3   91.59    4.30
   0  -7  -3  670.53   19.90
   0  -7   3  687.63   19.80
   0  -7  -3  694.93   19.60
   0   7  -3  690.83   19.00
   0   7  -3  658.03   19.80
   0   7   3  712.23   20.10
   0   7   3  688.63   20.00
  -1  -7  -3  806.52   23.30
   1  -7   3  837.12   23.90
  -1  -7  -3  817.52   22.40
  -1   7  -3  805.32   23.10
   1   7   3  767.62   23.30
   1   7   3  822.92   23.70
   1   7   3  806.82   23.20
  -1   7  -3  838.12   21.80
   1   7   3  825.32   23.60
  -2  -7  -3   78.39    4.30
  -2  -7  -3   67.69    2.80
   2  -7   3   89.89    5.10
   2   7   3   71.89    4.10
  -2   7  -3   66.19    3.90
  -2   7  -3   75.79    2.40
   2   7   3   67.79    4.50
   2   7   3   65.39    3.70
   2   7   3   67.99    4.50
  -3  -7  -3  567.34   17.30
   3  -7   3  568.64   18.40
   3   7   3  561.14   18.00
  -3   7  -3  562.24   16.60
   3   7   3  591.64   18.20
   3   7   3  565.14   16.80
   3   7   3  563.54   17.10
   4  -7   3  798.52   24.20
  -4  -7  -3  783.32   22.60
   4  -7   3  807.12   21.90
   4   7   3  734.93   21.70
   4   7   3  769.62   23.60
   4   7   3  764.42   23.50
  -4   7  -3  730.23   21.50
   4   7   3  750.32   22.00
   5  -7   3  168.68    8.80
  -5  -7  -3  160.78    7.20
   5  -7   3  169.58    6.40
   5   7   3  174.78    8.20
   5   7   3  167.08    6.30
  -5   7  -3  163.98    6.10
   5   7   3  159.38    8.10
  -6  -7  -3  118.39    5.90
   6  -7   3  124.49    8.10
   6  -7   3  119.99    5.20
  -6   7  -3  114.59    4.80
   6   7   3  133.59    9.40
   6   7   3  114.89    7.10
   6   7   3  121.69    7.60
   6   7   3  115.09    4.90
   6   7   3  114.79    4.70
   7  -7   3  232.68   11.60
  -7  -7  -3  226.68    9.20
   7   7   3  237.88   13.40
   7   7   3  218.28   10.50
  -7   7  -3  222.48    7.50
   7   7   3  232.88    7.60
   7   7   3  229.38   10.60
   8  -7   3   92.59    8.50
  -8  -7  -3   85.79    5.40
   8   7   3   81.79    9.90
   8   7   3   85.79    8.10
   8   7   3   97.19    7.40
  -9  -7  -3   24.00    3.90
   9  -7   3   23.90    6.30
   9  -7   3   31.10    6.30
   9   7   3   20.70    5.00
   9   7   3   19.50    5.50
   9   7   3   38.70    8.30
  10  -7   3   70.39   10.80
  10  -7   3   74.39    8.60
  10   7   3   90.39    8.40
  10   7   3   79.19   11.50
  10   7   3   79.89    8.70
  11  -8  -3  104.99   10.90
  11   8  -3  105.89   13.50
  11   8  -3  117.49   10.60
  10  -8  -3  236.08   13.90
  10   8  -3  236.38   16.60
  10   8  -3  250.17   12.80
   9  -8  -3   40.50    7.00
   9   8  -3   36.50    8.10
   9   8  -3   46.80    6.70
   8  -8  -3   96.39    9.00
   8   8  -3  101.59   10.30
   8   8  -3  102.39    8.20
   7  -8  -3  279.77   12.50
   7   8  -3  259.47    8.70
   7   8  -3  273.87   12.10
   7   8  -3  259.47   13.80
   6  -8  -3   26.50    4.90
   6   8  -3   31.40    3.10
   6   8  -3   30.70    2.10
   6   8  -3   32.70    6.20
   6   8  -3   22.80    2.60
   6   8  -3   35.20    4.40
   5  -8  -3   16.50    3.50
   5   8  -3   15.70    1.60
   5   8  -3   12.40    2.40
   5   8  -3   12.90    3.40
   4  -8  -3  556.44   18.50
   4   8  -3  529.35   17.60
   4   8  -3  557.84   15.30
   4   8  -3  539.05   16.50
   3  -8  -3  231.58    9.60
   3   8  -3  229.98    8.50
   3   8  -3  229.08    8.90
   2  -8  -3    7.90    2.40
   2   8  -3    7.20    2.10
   2   8  -3    5.70    1.90
   1  -8  -3  436.76   13.80
   1  -8  -3  444.76   14.10
  -1   8   3  453.75   13.80
   1   8  -3  455.75   13.50
   1   8  -3  428.56   13.90
   0  -8  -3  523.85   16.30
   0  -8   3  550.04   17.00
   0  -8  -3  544.05   16.00
   0   8   3  516.65   16.20
   0   8  -3  549.65   15.30
   0   8  -3  512.45   16.20
   0   8   3  530.85   16.30
  -1  -8  -3    1.70    1.40
   1  -8   3    1.90    2.00
  -1  -8  -3    2.40    1.80
  -1   8  -3    1.60    1.70
   1   8   3   -1.10    1.80
   1   8   3    1.40    1.90
  -1   8  -3    1.40    1.00
   1   8   3    2.70    2.00
  -2  -8  -3  796.82   21.60
  -2  -8  -3  803.72   23.30
   2  -8   3  786.22   24.10
   2   8   3  807.02   23.80
   2   8   3  773.92   23.20
  -2   8  -3  779.92   22.80
   2   8   3  795.72   23.60
  -2   8  -3  814.02   21.20
  -3  -8  -3  805.72   23.60
   3  -8   3  815.22   24.90
   3   8   3  790.12   23.30
  -3   8  -3  804.92   23.00
   3   8   3  806.22   24.30
  -3   8  -3  811.22   21.10
   3   8   3  781.02   24.20
   4  -8   3   47.70    5.20
  -4  -8  -3   40.40    3.90
   4  -8   3   49.50    3.40
   4   8   3   40.20    3.70
   4   8   3   49.99    4.80
   4   8   3   56.69    5.00
  -4   8  -3   43.90    3.30
   5  -8   3  491.75   14.70
   5  -8   3  482.35   17.40
  -5  -8  -3  490.75   15.90
   5   8   3  468.65   16.80
   5   8   3  489.25   14.90
   5   8   3  505.75   17.30
  -5   8  -3  469.35   14.60
   6  -8   3  219.58    7.90
  -6  -8  -3  237.48    9.40
   6  -8   3  236.48   10.90
  -6   8  -3  218.98    7.80
   6   8   3  225.78   10.50
   6   8   3  223.58    7.80
   6   8   3  208.98   10.50
   6   8   3  200.38   12.30
   7  -8   3   30.30    5.70
  -7  -8  -3   29.80    4.00
   7   8   3   32.00    5.10
   7   8   3   25.00    2.20
  -7   8  -3   34.00    2.90
   7   8   3   35.10    5.60
   7   8   3   29.10    6.70
   8  -8   3  214.48   12.20
  -8  -8  -3  208.28    9.30
   8   8   3  217.48   11.20
   8   8   3  247.78   12.20
   8   8   3  233.68   14.50
  -9  -8  -3  141.69    7.70
   9  -8   3  173.98   11.40
   9   8   3  155.08   12.00
   9   8   3  166.68   10.70
   9   8   3  145.09    9.80
  10  -8   3    9.70    5.40
  10   8   3   10.40    5.40
  10   8   3   13.30    7.30
  11  -9  -3   70.09    9.50
  11   9  -3   68.49   11.70
  11   9  -3   53.99    8.50
  10  -9  -3   13.80    6.30
  10   9  -3    7.40    4.40
  10   9  -3   12.60    7.50
   9  -9  -3  373.96   16.80
   9   9  -3  381.16   16.60
   9   9  -3  374.06   19.80
   8  -9  -3  242.88   13.20
   8   9  -3  258.97   14.60
   8   9  -3  220.58   12.00
   7  -9  -3    8.30    4.50
   7   9  -3    2.30    5.10
   7   9  -3   13.30    4.30
   7   9  -3   13.50    2.40
   6  -9  -3  162.58    9.70
   6   9  -3  166.68    8.50
   6   9  -3  158.08    6.70
   5  -9  -3  437.26   16.90
   5   9  -3  458.85   14.60
   5   9  -3  464.95   13.00
   5   9  -3  473.85   16.30
   4  -9  -3   15.50    3.80
   4   9  -3   24.70    3.10
   4   9  -3   23.70    3.70
   3  -9  -3  100.49    6.00
   3   9  -3  106.79    5.50
   3   9  -3  107.09    5.80
   2  -9  -3  476.85   15.70
   2   9  -3  470.65   14.90
   2   9  -3  464.55   15.00
   1  -9  -3  103.39    5.40
  -1   9   3   99.99    4.90
   1   9  -3   87.89    5.10
   1   9  -3   95.39    4.70
   0  -9  -3  315.17   10.80
   0  -9  -3  313.57   11.10
   0   9   3  336.67   11.20
   0   9  -3  339.47   11.30
   0   9   3  310.07   11.20
   0   9  -3  330.67   10.20
   1  -9   3  882.01   26.20
  -1  -9  -3  877.31   24.80
  -1  -9  -3  874.71   25.80
   1   9   3  886.11   26.00
  -1   9  -3  913.31   24.20
   1   9   3  894.41   26.10
   1   9   3  861.71   25.80
  -1   9  -3  893.91   25.60
  -2  -9  -3  227.68    7.10
   2  -9   3  225.98    9.50
  -2  -9  -3  217.68    8.70
   2   9   3  224.48    8.70
  -2   9  -3  226.18    6.70
  -2   9  -3  207.18    8.20
   2   9   3  216.08    9.10
   2   9   3  211.68    8.80
   3  -9   3   22.60    4.00
  -3  -9  -3   16.40    3.00
   3   9   3   26.60    3.80
   3   9   3   22.10    3.70
  -3   9  -3   22.20    1.40
   3   9   3   23.10    3.10
  -3   9  -3   19.10    2.60
  -4  -9  -3  613.04   18.70
   4  -9   3  597.84   20.10
   4   9   3  570.04   19.30
  -4   9  -3  575.04   17.60
   4   9   3  579.04   18.00
  -4   9  -3  588.84   15.70
   4   9   3  580.04   19.40
   5  -9   3  107.69    7.80
  -5  -9  -3  110.99    6.30
   5  -9   3  113.29    5.30
  -5   9  -3  108.69    5.30
   5   9   3  124.59    5.90
   5   9   3  109.89    7.30
   5   9   3  102.79    7.30
  -6  -9  -3   63.69    5.40
   6  -9   3   76.49    4.30
   6  -9   3   68.59    7.30
   6   9   3   77.09    7.00
   6   9   3   68.39    6.50
  -6   9  -3   69.59    4.30
   6   9   3   71.29    4.50
   6   9   3   78.59    7.70
   7  -9   3  206.58   11.60
  -7  -9  -3  200.68    9.20
   7   9   3  186.88   10.40
   7   9   3  212.68   13.40
   7   9   3  202.88    7.10
  -7   9  -3  195.88    8.20
   7   9   3  192.68   10.80
   8  -9   3  183.18   11.80
  -8  -9  -3  192.08    9.30
   8   9   3  184.78   13.60
   8   9   3  184.58   11.10
   8   9   3  191.88   10.80
   9  -9   3   26.60    6.50
  -9  -9  -3   29.60    4.60
   9   9   3   23.20    6.10
   9   9   3   37.30    8.50
  10  -9   3  153.08   11.80
  10   9   3  139.09   14.00
  10   9   3  141.49   11.70
  10 -10  -3  122.59   11.80
  10  10  -3  123.69   10.90
  10  10  -3  114.99   13.40
   9 -10  -3  194.68   12.80
   9  10  -3  185.38   11.80
   9  10  -3  186.78   14.60
   8 -10  -3  125.69   10.10
   8  10  -3  118.89    9.10
   8  10  -3  113.49   11.50
   7 -10  -3  110.39    9.30
   7  10  -3  131.69   11.30
   7  10  -3  128.39    5.90
   7  10  -3  135.09    8.20
   6 -10  -3  186.78   10.80
   6  10  -3  202.08    8.00
   6  10  -3  184.38    9.90
   5 -10  -3   40.40    5.60
   5  10  -3   34.90    4.80
   5  10  -3   32.10    3.80
   5  10  -3   40.10    3.00
   4 -10  -3  562.54   19.50
   4  10  -3  574.74   17.60
   4  10  -3  542.65   18.40
   3 -10  -3   31.70    4.50
   3  10  -3   33.90    3.70
   3  10  -3   32.40    3.90
   2 -10  -3   19.60    3.40
  -2  10   3   20.10    2.80
   2  10  -3   22.50    3.20
   2  10  -3   17.30    2.80
   1 -10  -3 1187.58   33.40
  -1  10   3 1139.59   32.70
   1  10  -3 1169.68   32.40
   1  10  -3 1146.69   33.10
   0 -10  -3  253.97    9.50
   0  10  -3  258.57    9.80
   0  10   3  286.27   10.00
   0  10  -3  273.67    8.90
   0  10   3  235.88    9.50
   1 -10   3    0.40    2.10
  -1 -10  -3    3.00    1.60
  -1 -10  -3    5.00    2.40
   1  10   3    3.00    2.20
  -1  10  -3    0.70    1.90
   1  10   3    2.10    2.20
  -1  10  -3    3.10    1.30
  -2 -10  -3  461.05   15.20
   2 -10   3  469.35   16.00
  -2 -10  -3  442.26   13.20
   2  10   3  458.45   15.40
  -2  10  -3  451.35   14.70
   2  10   3  454.85   15.60
  -2  10  -3  450.45   12.80
   2  10   3  451.45   15.00
   3 -10   3  362.46   14.30
  -3 -10  -3  384.06   13.40
   3  10   3  382.16   13.80
  -3  10  -3  380.56   12.70
  -3  10  -3  377.76   10.50
   3  10   3  383.06   13.10
   3  10   3  360.76   13.60
  -4 -10  -3   51.19    4.80
   4 -10   3   56.09    5.70
   4  10   3   50.99    5.50
   4  10   3   40.10    5.10
   4  10   3   50.49    4.60
  -4  10  -3   44.10    4.00
  -4  10  -3   46.60    2.00
   5 -10   3  223.78   11.50
   5 -10   3  236.48    8.60
  -5 -10  -3  247.38   10.00
   5  10   3  236.28   11.10
   5  10   3  233.78    9.00
   5  10   3  239.48   11.00
  -5  10  -3  221.88    8.70
   6 -10   3  335.17   14.70
  -6 -10  -3  302.87   12.20
   6  10   3  306.57   13.60
   6  10   3  314.17   13.30
  -6  10  -3  321.17   11.00
   6  10   3  329.77   11.10
  -7 -10  -3    8.70    3.30
   7 -10   3    3.60    3.70
   7  10   3    5.80    2.20
   7  10   3    1.90    4.30
   7  10   3    9.50    4.40
   7  10   3    3.90    4.10
  -8 -10  -3  152.48    8.20
   8 -10   3  147.39   11.00
   8  10   3  131.09   12.50
   8  10   3  148.69   10.30
   9 -10   3  251.07   14.50
   9  10   3  255.37   13.90
   9  10   3  253.67   16.90
  10 -10   3   33.70    7.40
  10  10   3   24.40    6.80
  10  10   3   30.60    9.20
  10 -11  -3    2.90    5.90
  10  11  -3    0.60    5.40
  10  11  -3    6.10    7.20
   9 -11  -3  453.35   20.40
   9  11  -3  464.15   18.80
   9  11  -3  452.55   22.20
   8 -11  -3  260.97   14.40
   8  11  -3  278.67   13.70
   8  11  -3  261.97   15.70
   7 -11  -3   -3.70    2.90
   7  11  -3   -4.00    5.10
   7  11  -3    0.60    2.20
   7  11  -3   -2.80    3.80
   6 -11  -3  182.78   10.80
   6  11  -3  158.98    9.50
   6  11  -3  168.18    7.60
   5 -11  -3  446.56   17.20
   5  11  -3  430.06   14.50
   5  11  -3  421.66   15.70
   4 -11  -3    4.60    3.50
   4  11  -3    2.10    2.50
   4  11  -3    1.00    2.80
   3 -11  -3  391.36   14.60
   3  11  -3  376.66   13.30
   3  11  -3  372.46   13.50
   2 -11  -3  377.56   13.70
   2  11  -3  373.56   12.80
  -2  11   3  375.46   12.50
   2  11  -3  368.86   13.10
   1 -11  -3   21.10    3.30
   1  11  -3   20.50    2.70
  -1  11   3   23.40    3.10
  -1  11   3   16.00    3.10
   1  11  -3   26.20    3.50
   0 -11  -3  629.94   19.50
   0  11   3  656.63   20.20
   0  11  -3  662.73   20.10
   0  11  -3  631.94   18.70
   0  11   3  611.54   19.70
  -1 -11  -3  575.64   17.80
   1 -11   3  599.54   19.50
   1  11   3  610.34   19.20
  -1  11  -3  613.84   17.30
   1  11   3  590.84   19.10
  -1  11  -3  601.34   18.90
  -2 -11  -3  126.39    5.10
  -2 -11  -3  127.99    6.90
   2 -11   3  121.49    7.30
  -2  11  -3  133.29    6.50
   2  11   3  131.89    6.80
   2  11   3  118.09    7.00
  -2  11  -3  130.39    4.80
  -3 -11  -3  126.99    7.00
   3 -11   3  114.89    7.70
  -3  11  -3  121.49    6.50
   3  11   3  124.89    7.50
  -3  11  -3  125.79    4.30
   3  11   3  125.99    7.50
   3  11   3  118.69    6.60
   4 -11   3  387.66   15.70
  -4 -11  -3  416.26   14.90
   4  11   3  393.96   15.50
   4  11   3  441.06   14.50
   4  11   3  445.86   16.00
  -4  11  -3  408.86   13.90
  -5 -11  -3  151.58    8.20
   5 -11   3  156.98    6.90
   5 -11   3  148.79    9.70
  -5  11  -3  161.48    7.30
   5  11   3  164.68    7.70
   5  11   3  174.98    9.60
   5  11   3  160.88    9.40
  -6 -11  -3  196.78    9.50
   6 -11   3  190.68   11.40
   6  11   3  198.18   10.80
   6  11   3  204.18   10.40
   6  11   3  184.58    8.20
  -6  11  -3  202.68    8.20
  -7 -11  -3  359.76   14.00
   7 -11   3  318.87   15.80
   7  11   3  345.27   15.30
   7  11   3  325.07   11.60
   7  11   3  368.76   18.70
   8 -11   3  221.68   13.60
   8  11   3  226.48   12.80
   8  11   3  230.38   15.90
   9 -11   3   61.19    8.90
   9  11   3   74.59   11.40
   9  11   3   57.99    7.60
   9 -12  -3   34.30    7.00
   9  12  -3   38.90    9.50
   9  12  -3   30.80    6.80
   8 -12  -3  153.88   11.70
   8  12  -3  161.78    9.90
   8  12  -3  143.49   13.50
   8  12  -3  188.88   11.40
   7 -12  -3  383.36   17.40
   7  12  -3  371.76   15.70
   7  12  -3  397.76   13.40
   6 -12  -3   63.69    7.70
   6  12  -3   79.59    5.70
   6  12  -3   78.79    7.50
   5 -12  -3  100.29    8.30
   5  12  -3   92.89    7.30
   5  12  -3  114.19    6.40
   4 -12  -3 1017.00   32.90
   4  12  -3 1073.19   32.20
   4  12  -3 1110.89   31.60
   3 -12  -3  124.19    7.70
  -3  12   3  110.89    5.80
   3  12  -3  113.09    6.60
   3  12  -3  111.49    6.60
   2 -12  -3   33.30    4.50
   2  12  -3   33.20    3.90
   2  12  -3   34.90    4.20
  -2  12   3   39.10    3.90
  -2  12   3   27.20    3.80
   1 -12  -3 1104.29   33.10
  -1  12   3 1136.49   33.20
   1  12  -3 1133.19   33.20
  -1  12   3 1146.29   32.70
   1  12  -3 1155.18   32.30
   0 -12  -3  876.31   25.80
   0  12  -3  861.91   26.20
   0  12   3  876.11   26.40
   0  12   3  849.91   25.90
   0  12  -3  869.11   24.90
  -1 -12  -3   10.90    2.40
   1 -12   3   10.40    3.10
   1  12   3    8.10    2.90
  -1  12  -3   12.70    2.10
   1  12   3    9.00    2.90
  -1  12  -3    8.80    2.90
   2 -12   3  425.26   16.10
  -2 -12  -3  441.56   13.40
  -2  12  -3  461.95   13.10
   2  12   3  435.06   15.30
  -2  12  -3  439.16   15.10
   2  12   3  441.56   15.80
   3 -12   3  451.35   17.40
   3  12   3  462.35   17.00
   3  12   3  486.35   16.30
  -3  12  -3  492.75   16.10
  -4 -12  -3   14.30    3.80
   4 -12   3   10.30    3.60
   4  12   3   20.50    4.60
   4  12   3   24.10    3.70
  -4  12  -3   16.90    3.00
   5 -12   3  462.05   15.10
  -5 -12  -3  460.95   16.70
   5 -12   3  474.75   18.70
   5  12   3  484.85   16.00
  -5  12  -3  448.26   15.40
   5  12   3  452.15   17.70
   6 -12   3  239.68   13.20
   6  12   3  254.27   12.10
  -6  12  -3  253.87    9.90
   7 -12   3  130.69   10.50
   7  12   3  121.59    9.60
   7  12   3  100.59   11.90
   8 -12   3  179.48   12.80
   8  12   3  163.08   14.30
   8  12   3  196.98   11.30
   9 -12   3  280.97   16.20
   9  12   3  291.77   18.70
   9  12   3  256.97   14.80
   9 -13  -3  416.16   19.70
   9  13  -3  337.17   21.10
   9  13  -3  392.06   18.00
   8 -13  -3  254.47   15.00
   8  13  -3  246.48   17.10
   8  13  -3  271.17   14.00
   7 -13  -3    4.00    5.40
   7  13  -3    1.90    2.50
   7  13  -3    6.00    4.50
   6 -13  -3  253.07   13.60
   6  13  -3  251.67   10.60
   6  13  -3  267.27   12.70
   5 -13  -3  539.55   20.70
   5  13  -3  561.64   18.30
   5  13  -3  543.35   19.60
   4 -13  -3   58.49    6.80
   4  13  -3   56.49    6.00
   4  13  -3   66.49    5.70
  -4  13   3   64.49    4.70
   3 -13  -3  243.28   11.50
  -3  13   3  240.08    9.50
  -3  13   3  260.97   10.40
   3  13  -3  232.68   10.30
   3  13  -3  240.28   10.40
   2 -13  -3  432.16   15.90
   2  13  -3  408.16   14.80
   2  13  -3  459.65   15.50
  -2  13   3  433.26   15.30
  -2  13   3  427.16   14.50
   1 -13  -3  321.57   12.60
  -1  13   3  328.47   12.70
   1  13  -3  330.27   12.70
  -1  13   3  334.57   12.10
   1  13  -3  331.97   11.70
   0 -13  -3  561.44   18.00
   0  13  -3  567.34   17.20
   0  13   3  528.85   18.10
   0  13  -3  557.04   18.60
   0  13   3  565.84   18.70
  -1 -13  -3  398.16   13.20
   1  13   3  388.86   14.40
  -1  13  -3  416.06   14.40
   1  13   3  363.66   14.20
  -1  13  -3  401.06   12.50
  -2 -13  -3  331.67   10.70
   2 -13   3  326.07   13.50
   2  13   3  334.37   12.80
  -2  13  -3  315.67   12.40
  -2  13  -3  343.97   10.40
   2  13   3  313.87   13.00
   3 -13   3   53.59    6.40
  -3  13  -3   46.00    5.00
   3  13   3   47.90    5.10
   3  13   3   42.70    5.60
   4 -13   3  680.23   23.80
   4  13   3  655.83   22.80
  -4  13  -3  676.63   21.30
   4  13   3  661.53   21.50
   5 -13   3  113.89    9.40
   5  13   3  111.69    9.20
   5  13   3  117.19    7.00
  -5  13  -3  122.39    6.70
   6 -13   3   17.30    5.70
  -6  13  -3   22.60    3.60
   6  13   3   19.70    5.40
   6  13   3   22.60    3.90
   7 -13   3  297.57   15.80
   7  13   3  297.97   14.90
   8 -13   3  119.89   11.70
   8  13   3  116.29   10.20
   8  13   3  115.89   13.40
   8 -14  -3  212.08   14.00
   8  14  -3  196.88   12.40
   8  14  -3  169.28   14.10
   7 -14  -3  252.77   14.50
   7  14  -3  228.68   12.70
  -7  14   3  252.17   10.60
   7  14  -3  229.68   10.20
   6 -14  -3   93.99    9.60
   6  14  -3   83.29    8.30
   6  14  -3   90.59    6.70
  -6  14   3   85.39    6.50
   5 -14  -3  207.18   11.90
  -5  14   3  193.18    9.40
   5  14  -3  186.38    9.40
  -5  14   3  186.48    8.30
   5  14  -3  196.28   10.50
   4 -14  -3  703.23   24.70
   4  14  -3  716.33   22.90
  -4  14   3  705.53   22.80
  -4  14   3  723.33   21.80
   4  14  -3  696.43   23.40
   3 -14  -3  378.06   15.20
  -3  14   3  361.46   13.80
   3  14  -3  381.96   14.10
  -3  14   3  364.26   12.90
   3  14  -3  346.17   13.80
   2 -14  -3   26.10    4.60
   2  14  -3   20.80    3.70
  -2  14   3   20.60    3.90
  -2  14   3   20.00    3.30
   2  14  -3   19.40    3.90
   1 -14  -3  254.87   10.90
  -1  14   3  275.27   10.70
   1  14  -3  257.57   11.20
   1  14  -3  269.07   10.30
  -1  14   3  240.28   10.70
   0 -14  -3  681.03   21.30
   0  14  -3  675.33   20.40
   0  14  -3  674.63   21.90
   0  14   3  657.13   22.00
   0  14   3  677.53   21.70
  -1 -14  -3    3.30    2.50
  -1  14  -3    7.70    3.20
   1  14   3    4.20    3.10
  -1  14  -3    7.10    2.10
   1  14   3    5.50    3.20
   2 -14   3  443.06   17.80
   2  14   3  514.75   17.40
  -2  14  -3  515.25   17.10
   2  14   3  460.45   17.30
   3 -14   3  507.15   19.00
   3  14   3  496.55   17.50
   3  14   3  504.15   18.40
  -3  14  -3  484.45   17.10
   4 -14   3   38.00    6.40
   4  14   3   35.10    4.80
  -4  14  -3   32.30    4.40
   4  14   3   26.80    4.80
   5 -14   3  395.16   17.50
  -5  14  -3  422.96   14.80
   5  14   3  418.86   15.20
   5  14   3  360.56   15.90
   6 -14   3  323.27   16.40
   6  14   3  353.66   13.20
   6  14   3  342.97   15.70
  -6  14  -3  336.07   12.80
   7 -14   3   52.79    8.50
   7  14   3   61.69    8.20
   7  14   3   57.29    5.10
   8 -14   3  160.68   13.10
   8  14   3  186.88   15.70
   8  14   3  158.48   12.10
   8 -15  -3  305.17   16.90
   8  15  -3  275.97   18.20
   8  15  -3  288.07   15.30
   7 -15  -3   48.90    7.50
   7  15  -3   41.60    5.00
   7  15  -3   46.90    6.60
  -7  15   3   45.80    5.60
   6 -15  -3  396.26   18.00
   6  15  -3  387.26   14.40
  -6  15   3  366.86   14.50
   6  15  -3  371.26   16.30
   5 -15  -3  690.23   25.00
   5  15  -3  652.53   23.30
   5  15  -3  706.43   22.40
  -5  15   3  652.33   22.30
   4 -15  -3   -0.40    4.10
   4  15  -3    0.40    3.20
  -4  15   3    3.20    3.10
   4  15  -3    2.20    3.50
  -4  15   3   -1.80    2.60
   3 -15  -3  374.66   16.00
   3  15  -3  388.56   15.10
  -3  15   3  394.16   15.10
  -3  15   3  416.56   14.20
   3  15  -3  405.76   15.10
   2 -15  -3  553.14   20.30
  -2  15   3  591.04   20.10
  -2  15   3  582.04   19.10
   2  15  -3  593.64   20.10
   2  15  -3  603.04   19.60
   1 -15  -3   38.40    5.40
  -1  15   3   37.70    4.70
  -1  15   3   46.80    5.50
   1  15  -3   35.50    5.00
   1  15  -3   45.10    4.80
   0 -15  -3  510.05   17.70
   0  15   3  548.95   18.40
   0  15  -3  511.25   16.70
   0  15  -3  529.05   18.50
   0  15   3  528.95   18.60
  -1 -15  -3  816.62   24.70
   1  15   3  801.62   26.30
  -1  15  -3  843.72   24.00
  -1  15  -3  854.41   26.30
   1  15   3  795.12   26.10
  -2  15  -3   79.19    6.70
   2  15   3   86.39    7.20
   2  15   3   85.09    7.40
   3 -15   3   73.09    7.90
   3  15   3   75.99    7.50
  -3  15  -3   86.59    6.60
   3  15   3   85.69    7.10
   4 -15   3 1069.49   34.40
  -4  15  -3 1037.00   31.80
   4  15   3 1061.69   32.10
   4  15   3 1018.70   33.30
   5 -15   3  158.98   11.30
   5  15   3  163.28   10.70
  -5  15  -3  155.88    8.80
   5  15   3  166.98    8.90
   6 -15   3   27.80    7.00
   6  15   3   29.30    4.40
  -6  15  -3   34.80    4.80
   6  15   3   25.20    6.20
   7 -15   3  364.86   18.40
   7  15   3  360.26   16.70
   7  15   3  378.26   13.90
   7 -16  -3  478.85   21.00
   7  16  -3  416.56   18.80
   7  16  -3  455.55   16.60
   6 -16  -3   78.69    9.60
   6  16  -3   79.09    8.40
  -6  16   3   71.69    6.70
   6  16  -3   80.49    6.80
   5 -16  -3  172.88   11.70
   5  16  -3  173.98    9.30
  -5  16   3  149.19    8.90
   5  16  -3  159.58   10.20
   4 -16  -3 1280.27   39.90
  -4  16   3 1258.47   38.00
   4  16  -3 1334.47   38.20
   4  16  -3 1213.68   38.20
  -4  16   3 1241.18   36.40
   3 -16  -3  128.79    9.20
  -3  16   3  123.49    7.30
   3  16  -3  134.39    8.40
   3  16  -3  137.99    8.70
  -3  16   3  137.59    8.50
   2 -16  -3   38.80    5.70
   2  16  -3   44.90    5.40
  -2  16   3   37.40    5.00
  -2  16   3   38.80    5.30
   2  16  -3   38.20    5.30
   1 -16  -3  748.73   24.70
   1  16  -3  762.72   23.60
  -1  16   3  772.62   24.30
  -1  16   3  735.73   24.90
   1  16  -3  765.42   24.90
   0 -16  -3  329.27   12.90
   0  16  -3  328.77   12.00
   0  16   3  338.57   13.90
   0  16   3  310.67   13.00
   0  16  -3  329.77   13.70
  -1 -16  -3  155.08    7.80
   1  16   3  178.18    9.60
   1  16   3  144.69    8.90
  -1  16  -3  176.98    9.40
  -2  16  -3  524.45   18.70
   2  16   3  520.75   18.90
   2  16   3  522.55   19.20
   3 -16   3  451.35   18.30
   3  16   3  443.46   16.80
  -3  16  -3  457.85   16.70
   3  16   3  414.46   17.30
   4 -16   3    2.00    4.80
   4  16   3    3.60    4.50
  -4  16  -3    0.80    3.20
   4  16   3    1.50    3.60
   5 -16   3  621.84   24.20
  -5  16  -3  600.44   20.80
   5  16   3  605.74   21.00
   5  16   3  630.24   23.30
   6 -16   3  348.67   17.60
   6  16   3  354.96   16.70
  -6  16  -3  345.67   14.10
   7  16   3   78.19    9.30
   7  16   3   65.09    6.60
   6 -17  -3  403.86   19.00
   6  17  -3  409.46   17.60
  -6  17   3  386.56   15.80
   6  17  -3  394.06   15.50
   5 -17  -3  513.75   21.60
   5  17  -3  470.85   18.20
   5  17  -3  503.15   19.40
  -5  17   3  492.05   18.30
   4 -17  -3    3.30    4.80
  -4  17   3    4.60    3.60
   4  17  -3   -1.70    3.50
   4  17  -3    0.60    4.30
   3 -17  -3  482.35   19.00
   3  17  -3  469.35   17.90
  -3  17   3  455.25   17.70
   3  17  -3  480.35   17.80
  -3  17   3  484.65   16.60
   2 -17  -3  412.46   16.90
   2  17  -3  426.56   15.70
  -2  17   3  436.76   16.60
   2  17  -3  421.36   16.40
  -2  17   3  389.26   15.20
   1 -17  -3   26.30    4.80
   1  17  -3   26.30    4.30
  -1  17   3   27.20    4.80
  -1  17   3   30.70    5.20
   1  17  -3   14.20    4.50
   0 -17  -3  414.66   15.70
   0  17   3  443.36   17.00
   0  17  -3  439.46   16.80
   0  17   3  424.56   16.20
  -1  17  -3  533.55   19.60
   1  17   3  569.64   20.10
   1  17   3  537.05   19.60
  -2  17  -3   63.69    6.60
   2  17   3   66.59    7.40
   2  17   3   72.59    7.10
  -3  17  -3  126.39    8.60
   3  17   3  147.79   10.00
   3  17   3  157.48    9.40
   4 -17   3  596.14   23.30
  -4  17  -3  610.64   21.00
   4  17   3  578.24   21.00
   4  17   3  589.74   22.30
   5 -17   3  151.58   12.10
  -5  17  -3  168.48    9.40
   5  17   3  174.18   10.20
   5  17   3  157.88   11.30
   6 -17   3   62.29    9.20
   6  17   3   70.09    6.80
   6  17   3   51.49    8.10
  -6  17  -3   64.09    7.50
   5 -18  -3   23.50    6.90
  -5  18   3   32.10    5.40
   5  18  -3   26.10    5.20
   5  18  -3   43.40    7.10
   4 -18  -3  587.04   22.60
   4  18  -3  545.75   20.40
   4  18  -3  548.85   21.00
  -4  18   3  573.94   20.70
   3 -18  -3   73.49    8.10
   3  18  -3   87.99    8.00
   3  18  -3   75.09    7.60
  -3  18   3   85.39    7.90
   2 -18  -3   22.40    5.30
  -2  18   3   18.40    4.90
  -2  18   3   18.80    4.50
   2  18  -3   29.80    5.40
   2  18  -3   21.90    4.40
   1 -18  -3  448.96   17.50
  -1  18   3  458.35   18.00
  -1  18   3  455.45   16.80
   1  18  -3  466.95   17.90
   0 -18  -3  383.36   15.40
   0  18  -3  431.76   16.90
   0  18   3  438.36   17.20
   0  18   3  420.76   16.50
   1  18   3   39.80    5.80
   1  18   3   48.00    6.20
  -1  18  -3   39.40    5.90
   2  18   3  165.48    9.90
   2  18   3  138.09    9.70
  -2  18  -3  162.08    9.70
   3  18   3  296.67   14.00
   3  18   3  347.87   15.70
  -3  18  -3  314.57   13.90
  -4  18  -3   16.80    4.80
   4  18   3   11.10    4.50
   4  18   3    6.30    5.20
  -5  18  -3  354.96   15.20
   5  18   3  374.16   15.70
   5  18   3  352.16   17.00
   4 -19  -3    6.70    5.40
   4  19  -3   15.00    5.40
  -4  19   3   15.40    4.80
   4  19  -3    9.20    5.00
   3 -19  -3  219.28   13.20
   3  19  -3  220.18   11.70
  -3  19   3  250.17   12.30
   3  19  -3  197.48   11.50
   2 -19  -3  285.77   14.10
  -2  19   3  292.87   13.70
   2  19  -3  252.07   13.00
   1 -19  -3   99.69    8.20
  -1  19   3   92.29    8.50
   1  19  -3   87.79    8.10
  -1  19   3   84.39    7.60
   0  19  -3  237.28   12.40
   0  19   3  245.68   12.70
   0  19   3  250.67   12.30
  -1  19  -3  427.86   17.30
   1  19   3  407.36   16.80
   1  19   3  429.56   17.40
   2  19   3   71.39    7.90
  -2  19  -3   64.19    7.30
   2  19   3   71.79    7.60
   3  19   3   69.69    8.10
   3  19   3   66.99    7.70
  -3  19  -3   72.89    7.60
   2 -20  -3   16.10    5.20
  -2  20   3   19.30    5.20
   2  20  -3    9.70    4.70
   1 -20  -3  376.06   18.30
  -1  20   3  408.86   17.30
   1  20  -3  411.26   17.20
   0  20  -3  455.85   18.30
   0  20   3  424.46   18.10
   0  20   3  444.66   17.40
   1  20   3   10.10    4.80
  -1  20  -3   12.70    5.00
   1  20   3   17.50    5.30
  12   0  -4  660.83   23.90
  12   0  -4  669.73   29.80
  11   0  -4  358.76   15.20
  11   0  -4  350.66   15.20
  11   0  -4  365.96   19.10
  10   0  -4   -1.80    3.00
  10   0  -4   -2.00    3.60
  10   0  -4    2.40    5.80
   9   0  -4 1306.67   37.50
   9   0  -4 1225.08   37.30
   9   0  -4 1263.87   41.80
   8   0  -4 1247.48   39.20
   8   0  -4 1172.48   35.20
   8   0  -4 1170.28   35.00
  -8   0   4 1224.48   32.20
   7   0  -4  135.39    9.20
   7   0  -4  140.39    7.10
  -7   0   4  142.29    4.80
   7   0  -4  135.39    7.00
   6   0  -4 1407.76   40.00
   6   0  -4 1416.26   40.00
  -6   0   4 1466.05   37.90
   6   0  -4 1447.56   42.80
   5   0  -4 3604.94   95.49
  -5   0   4 3784.72   93.79
   5   0  -4 3700.53   95.59
   5   0  -4 3351.16   97.29
  -4   0   4 1027.80   27.20
   4   0  -4 1008.30   30.00
   4   0  -4 1033.60   26.60
   4   0  -4 1021.50   28.60
   4   0  -4 1003.50   26.60
   4   0  -4 1036.60   28.50
   3   0  -4 1068.29   27.70
   3   0  -4 1005.40   29.70
  -3   0   4 1054.29   27.90
   3   0  -4 1063.69   28.80
   3   0  -4 1055.39   28.70
   2   0  -4 4462.25  114.19
   2   0  -4 4510.15  114.29
   2   0  -4 4369.86  113.59
   2   0  -4 4171.58  114.69
  -2   0   4 4430.16  113.69
   1   0  -4  188.78    5.80
   1   0  -4  212.38    6.00
   1   0  -4  178.78    6.10
   0   0   4  479.05   13.10
   0   0  -4  478.25   13.20
   1   0   4 6483.95  186.28
   1   0   4 7208.48  186.58
  -1   0  -4 7368.46  186.58
   1   0   4 7365.66  185.98
   2   0   4  293.87    7.90
   2   0   4  306.77    8.70
   2   0   4  283.47    8.90
   2   0   4  242.78    8.90
  -2   0  -4  296.27    8.10
   3   0   4  157.78    5.80
  -3   0  -4  157.78    5.00
   3   0   4  156.88    5.90
   3   0   4  176.78    7.00
   4   0   4 3539.95   92.29
  -4   0  -4 3552.84   90.79
   4   0   4 3493.45   93.89
   4   0   4 3415.16   92.09
   5   0   4  122.99    5.60
  -5   0  -4  124.19    4.10
   5   0   4  117.39    7.10
   5   0   4  127.59    5.80
   5   0   4  133.49    5.90
   6   0   4    9.40    2.50
   6   0   4   12.60    2.60
   6   0   4    7.10    3.00
   6   0   4    5.40    2.30
  -6   0  -4   11.60    1.30
   7   0   4  945.91   28.00
  -7   0  -4  939.11   25.50
   7   0   4  980.00   28.10
   7   0   4  966.40   27.90
   7   0   4  920.01   31.10
   8   0   4  864.21   25.90
   8   0   4  833.82   29.80
   8   0   4  865.41   26.20
   8   0   4  877.11   26.30
   9   0   4   36.60    4.90
   9   0   4   35.70    4.50
   9   0   4   35.60    7.50
  10   0   4  368.56   14.60
  10   0   4  372.56   19.20
  11   0   4  414.46   21.50
  11   0   4  404.66   16.50
  12  -1  -4   30.40    5.70
  12  -1  -4   28.80    6.00
  12  -1  -4   25.10    8.70
  12   1  -4   35.60    9.40
  12   1  -4   26.60    6.20
  11  -1  -4  105.29   12.50
  11  -1  -4  115.79    9.10
  11  -1  -4  110.79    8.40
  11   1  -4  104.59   10.70
  11   1  -4  109.39    8.00
  11   1  -4  100.09    8.90
  10  -1  -4  788.22   30.70
  10  -1  -4  788.12   26.30
  10  -1  -4  823.02   26.20
  10   1  -4  776.82   30.60
  10   1  -4  862.91   26.10
  10   1  -4  784.32   26.30
   9  -1  -4  458.55   16.60
   9  -1  -4  441.26   16.20
   9  -1  -4  412.76   19.70
   9   1  -4  477.45   16.30
   9   1  -4  449.56   16.30
   9   1  -4  459.35   19.80
   8  -1  -4  199.28    9.10
  -8  -1   4  207.08    6.70
   8  -1  -4  194.78   11.40
   8  -1  -4  193.98    9.20
  -8   1   4  205.28    6.30
   8   1  -4  186.78   11.80
   8   1  -4  187.08    9.30
   8   1  -4  206.58    8.80
   7  -1  -4 1264.17   38.90
   7  -1  -4 1244.88   35.80
   7  -1  -4 1183.98   35.30
  -7  -1   4 1251.37   33.20
   7   1  -4 1219.48   35.70
   7   1  -4 1225.18   38.70
  -7   1   4 1266.57   32.90
   7   1  -4 1249.47   35.20
   6  -1  -4 1031.90   29.20
   6  -1  -4 1020.80   29.40
   6  -1  -4  946.51   31.50
  -6  -1   4 1033.60   27.20
  -6   1   4 1037.50   26.90
   6   1  -4  934.21   31.30
   6   1  -4 1028.90   28.90
   6   1  -4 1053.89   29.50
   5  -1  -4   30.80    3.30
  -5  -1   4   34.10    2.00
   5  -1  -4   33.90    3.70
   5  -1  -4   28.10    4.10
   5   1  -4   37.70    3.60
   5   1  -4   38.20    4.80
   5   1  -4   35.80    3.00
  -5   1   4   29.30    1.80
   4  -1  -4 2572.24   68.89
   4  -1  -4 2650.83   69.29
  -4  -1   4 2651.43   67.79
   4  -1  -4 2616.24   70.69
   4   1  -4 2555.74   67.49
   4   1  -4 2626.94   67.39
  -4   1   4 2614.24   67.59
   4   1  -4 2598.44   68.79
   4   1  -4 2623.74   69.09
   4   1  -4 2469.55   70.49
   3  -1  -4 2926.11   76.79
   3  -1  -4 2904.01   76.69
  -3  -1   4 2966.20   75.89
   3  -1  -4 2865.41   77.79
   3  -1  -4 2894.11   75.49
   3   1  -4 2931.61   76.79
  -3   1   4 2886.51   75.69
   3   1  -4 2888.91   76.49
   3   1  -4 2940.01   77.79
   3   1  -4 2936.61   75.69
   2  -1  -4   81.19    3.10
   2  -1  -4   82.29    4.10
   2  -1  -4   90.79    3.90
  -2  -1   4   94.99    3.30
   2   1  -4   91.39    4.20
   2   1  -4   93.49    3.30
  -2   1   4   91.09    3.20
   2   1  -4   89.89    3.70
   2   1  -4   86.29    3.60
   1  -1  -4 3489.55   92.59
   1  -1  -4 3441.36   93.09
   1  -1  -4 3540.25   92.59
   1   1  -4 3520.15   93.19
   1   1  -4 3738.43   95.39
  -1   1   4 3635.34   93.89
   0  -1  -4 5066.19  133.09
   0  -1   4 5123.49  132.59
   0   1   4 4975.10  130.89
   0   1  -4 4992.70  131.69
   1  -1   4   28.30    1.80
   1  -1   4   31.40    1.70
   1  -1   4   29.60    1.50
  -1  -1  -4   29.80    1.70
  -1   1  -4   29.10    1.60
   1   1   4   27.10    2.00
   1   1   4   32.40    1.70
   2  -1   4 1605.74   42.50
   2  -1   4 1653.73   43.00
  -2  -1  -4 1569.64   42.30
   2  -1   4 1601.94   43.40
   2  -1   4 1597.44   41.90
   2   1   4 1594.94   43.10
   2   1   4 1647.44   43.00
  -2   1  -4 1590.24   42.20
   2   1   4 1618.74   43.40
   2   1   4 1640.54   42.10
   3  -1   4 1541.15   40.80
   3  -1   4 1511.55   40.50
  -3  -1  -4 1484.15   39.90
   3  -1   4 1460.35   41.80
  -3   1  -4 1569.14   39.70
   3   1   4 1541.65   39.40
   3   1   4 1500.85   41.00
   3   1   4 1450.75   41.80
   3   1   4 1505.95   41.00
   3   1   4 1585.04   39.50
   4  -1   4  118.29    5.50
   4  -1   4  128.99    5.00
   4  -1   4  117.39    5.20
  -4  -1  -4  125.29    4.20
   4  -1   4  129.39    6.60
   4   1   4  115.79    5.30
  -4   1  -4  119.69    3.90
   4   1   4  127.69    6.60
   4   1   4  124.19    5.50
   5  -1   4 1107.19   33.00
   5  -1   4 1091.49   31.20
   5  -1   4 1055.59   30.40
  -5  -1  -4 1099.89   29.20
   5  -1   4 1076.49   30.60
  -5   1  -4 1097.69   28.90
   5   1   4 1105.19   33.00
   5   1   4 1143.99   31.20
   5   1   4 1087.99   31.00
   6  -1   4 1012.10   29.70
   6  -1   4 1006.00   29.00
   6  -1   4 1053.39   29.10
   6  -1   4  973.70   31.80
  -6  -1  -4 1033.30   27.40
   6   1   4  991.20   29.50
  -6   1  -4 1024.50   27.00
   6   1   4 1060.89   32.30
   6   1   4 1013.20   29.40
   7  -1   4  330.57   14.60
   7  -1   4  317.37   11.30
   7  -1   4  327.17   11.40
   7  -1   4  310.57   11.80
  -7  -1  -4  318.97    9.50
   7   1   4  309.17   11.80
   7   1   4  304.17   11.60
  -7   1  -4  313.67    9.00
   7   1   4  308.17   14.30
   8  -1   4  150.08   10.70
  -8  -1  -4  150.48    5.60
   8  -1   4  178.68    8.20
   8  -1   4  156.48    7.50
   8  -1   4  159.18    8.10
   8   1   4  159.08   10.90
   8   1   4  158.38    8.00
   8   1   4  159.58    8.10
   9  -1   4  865.51   26.40
   9  -1   4  858.01   25.30
   9  -1   4  809.32   25.50
   9  -1   4  769.52   29.90
   9   1   4  806.12   25.60
   9   1   4  825.22   30.40
   9   1   4  817.42   26.10
  10  -1   4  162.68    8.90
  10  -1   4  159.38   13.10
  10   1   4  162.98    9.50
  10   1   4  164.78   13.30
  10   1   4  167.38    8.90
  11  -1   4    5.60    6.70
  11  -1   4    1.40    4.20
  11   1   4    2.00    6.30
  11   1   4    2.00    4.10
  12  -2  -4  517.95   25.10
  12  -2  -4  481.55   18.70
  12  -2  -4  459.75   19.10
  12   2  -4  450.55   24.10
  12   2  -4  484.85   19.70
  11  -2  -4  147.69   13.70
  11  -2  -4  184.58   10.70
  11  -2  -4  149.69    9.50
  11   2  -4  178.48   13.30
  11   2  -4  173.48   10.70
  10  -2  -4   35.70    5.60
  10  -2  -4   32.20    5.10
  10  -2  -4   32.00    7.00
  10   2  -4   45.10    8.50
  10   2  -4   36.20    4.80
  10   2  -4   37.40    5.90
   9  -2  -4  668.13   26.40
   9  -2  -4  666.33   21.90
   9  -2  -4  676.43   22.90
   9   2  -4  656.33   22.50
   9   2  -4  686.53   21.60
   9   2  -4  694.83   26.50
   8  -2  -4  944.41   28.60
   8  -2  -4  891.11   31.50
   8  -2  -4  938.71   27.80
   8   2  -4  940.31   28.40
  -8   2   4  934.01   24.70
   8   2  -4  865.41   31.40
   8   2  -4  933.91   27.30
   7  -2  -4   19.30    3.30
  -7  -2   4   21.80    2.00
   7  -2  -4   20.20    5.00
   7  -2  -4   20.60    3.60
   7   2  -4   18.90    3.60
   7   2  -4   18.40    4.20
  -7   2   4   20.90    1.60
   7   2  -4   21.70    3.20
   6  -2  -4  441.86   14.60
   6  -2  -4  401.36   13.80
   6  -2  -4  419.36   16.40
  -6  -2   4  412.26   12.30
  -6   2   4  422.16   11.90
   6   2  -4  446.06   16.70
   6   2  -4  441.56   14.30
   6   2  -4  431.76   13.60
  -5  -2   4 2388.96   62.19
   5  -2  -4 2421.36   64.19
   5  -2  -4 2306.67   63.49
   5  -2  -4 2475.95   66.19
   5   2  -4 2386.56   61.49
   5   2  -4 2307.57   63.89
  -5   2   4 2389.26   61.79
   5   2  -4 2360.36   63.19
   5   2  -4 2222.18   65.69
   5   2  -4 2443.36   61.39
   4  -2  -4  427.46   15.40
   4  -2  -4  452.45   14.30
   4  -2  -4  473.25   13.90
  -4  -2   4  458.65   12.90
   4   2  -4  436.56   12.70
   4   2  -4  486.05   15.60
   4   2  -4  463.95   13.60
   4   2  -4  457.05   12.60
   4   2  -4  458.85   14.10
  -4   2   4  440.46   12.60
   3  -2  -4 1414.86   40.00
   3  -2  -4 1438.66   37.70
   3  -2  -4 1446.56   39.10
  -3  -2   4 1474.85   38.10
   3   2  -4 1434.36   38.90
   3   2  -4 1439.36   37.90
   3   2  -4 1444.16   40.00
   3   2  -4 1439.46   38.40
  -3   2   4 1413.66   37.90
  -2  -2   4 1322.27   35.70
   2  -2  -4 1320.77   35.60
   2  -2  -4 1362.36   36.90
   2  -2  -4 1316.67   36.40
   2   2  -4 1422.06   37.00
  -2   2   4 1341.97   35.70
   2   2  -4 1341.47   36.20
   2   2  -4 1372.66   35.90
   2   2  -4 1328.67   35.70
   1  -2  -4 1455.25   38.80
   1  -2  -4 1453.65   38.50
  -1   2   4 1490.85   38.50
   1   2  -4 1481.15   38.50
   1   2  -4 1409.76   38.40
   0  -2  -4  965.00   25.80
   0  -2  -4  958.30   25.80
   0  -2   4  965.10   25.70
   0   2  -4  960.00   25.70
   0   2   4  963.70   25.70
   1  -2   4 2706.33   68.89
   1  -2   4 2689.43   68.59
  -1  -2  -4 2620.44   69.09
   1   2   4 2614.64   69.59
   1   2   4 2664.13   68.99
   1   2   4 2567.84   69.59
  -1   2  -4 2670.83   68.99
   2  -2   4  842.52   21.70
   2  -2   4  803.82   21.40
  -2  -2  -4  825.22   21.90
   2  -2   4  826.52   23.00
   2  -2   4  835.92   22.40
   2   2   4  818.12   22.70
  -2   2  -4  814.62   21.70
   2   2   4  806.92   22.70
   2   2   4  838.72   21.70
   2   2   4  685.83   22.80
   3  -2   4  129.49    6.10
   3  -2   4  135.69    5.10
  -3  -2  -4  122.69    4.50
   3  -2   4  128.99    5.70
   3  -2   4  140.19    4.70
   3   2   4  131.49    4.20
   3   2   4  124.29    5.50
   3   2   4  134.19    4.40
   3   2   4  151.78    6.40
  -3   2  -4  132.19    4.20
   3   2   4  131.69    5.60
   4  -2   4 1682.83   45.80
   4  -2   4 1740.93   46.80
   4  -2   4 1701.03   47.80
  -4  -2  -4 1713.23   45.00
   4  -2   4 1668.33   45.40
   4   2   4 1714.53   46.50
   4   2   4 1561.04   47.50
   4   2   4 1711.33   46.50
  -4   2  -4 1693.33   44.50
   4   2   4 1848.02   44.00
   4   2   4 1693.13   44.00
   5  -2   4  677.43   21.90
   5  -2   4  699.73   20.50
   5  -2   4  650.33   19.30
   5  -2   4  661.93   19.10
  -5  -2  -4  663.73   18.40
   5   2   4  663.43   20.10
   5   2   4  674.73   20.10
   5   2   4  602.54   21.50
  -5   2  -4  668.63   17.70
   6  -2   4   86.19    7.00
   6  -2   4   90.39    4.90
   6  -2   4   85.89    5.50
   6  -2   4   84.39    4.80
  -6  -2  -4   91.29    3.90
  -6   2  -4   95.19    3.20
   6   2   4   97.39    5.70
   6   2   4  101.79    7.30
   6   2   4   90.79    5.30
   7  -2   4  629.54   19.50
  -7  -2  -4  643.54   18.10
   7  -2   4  650.33   19.50
   7  -2   4  646.14   20.90
   7  -2   4  656.53   23.40
  -7   2  -4  646.34   17.30
   7   2   4  652.13   20.70
   7   2   4  644.84   20.30
   7   2   4  602.34   23.10
   8  -2   4 1174.38   34.60
   8  -2   4 1159.98   37.90
   8  -2   4 1207.98   33.40
   8  -2   4 1179.48   33.10
  -8  -2  -4 1164.58   31.50
   8   2   4 1121.49   37.70
   8   2   4 1108.99   33.80
   8   2   4 1091.49   34.10
   9  -2   4   -0.40    3.00
   9  -2   4    1.60    5.20
   9  -2   4   -0.30    2.60
   9   2   4    6.40    3.50
   9   2   4    3.70    5.30
   9   2   4    3.80    3.60
  10  -2   4  362.26   18.70
  10  -2   4  330.87   14.30
  10  -2   4  343.67   13.60
  10   2   4  335.67   13.90
  10   2   4  320.37   18.20
  10   2   4  358.36   15.00
  11  -2   4  473.25   17.70
  11  -2   4  482.65   23.60
  11   2   4  501.35   23.90
  11   2   4  495.05   19.30
  12  -3  -4   99.79   13.40
  12  -3  -4   92.99    8.40
  12  -3  -4   87.39    9.00
  12   3  -4   94.29   12.10
  12   3  -4   87.89    9.30
  11  -3  -4  117.09    9.90
  11  -3  -4  106.99   12.50
  11  -3  -4  101.99    8.00
  11   3  -4  105.99   10.80
  11   3  -4  121.39    9.90
  10  -3  -4  661.93   27.40
  10  -3  -4  683.63   23.60
  10  -3  -4  733.93   22.60
  10   3  -4  656.23   23.00
  10   3  -4  600.74   26.10
   9  -3  -4  654.13   22.90
   9  -3  -4  651.23   21.50
   9  -3  -4  655.43   26.10
   9   3  -4  684.33   21.10
   9   3  -4  695.73   26.50
   9   3  -4  635.34   22.10
   8  -3  -4   54.29    6.10
   8  -3  -4   52.89    7.80
   8  -3  -4   51.99    5.10
   8   3  -4   60.79    4.60
   8   3  -4   60.29    5.60
   8   3  -4   52.19    7.50
  -8   3   4   50.39    2.60
   7  -3  -4  642.54   24.20
   7  -3  -4  701.33   22.20
   7  -3  -4  710.73   21.20
  -7   3   4  684.73   18.70
   7   3  -4  708.63   20.60
   7   3  -4  707.03   24.70
   7   3  -4  652.03   21.70
  -6  -3   4  239.08    7.90
   6  -3  -4  256.97   11.60
   6  -3  -4  236.78    9.10
   6  -3  -4  236.68   10.00
  -6   3   4  255.77    7.40
   6   3  -4  261.47    9.80
   6   3  -4  237.88   11.60
   6   3  -4  248.48    8.70
   5  -3  -4  271.67   11.80
   5  -3  -4  286.97   10.40
  -5  -3   4  280.47    8.70
   5   3  -4  284.47   10.30
   5   3  -4  297.47    9.30
   5   3  -4  272.97    8.20
   5   3  -4  296.97    8.20
   5   3  -4  259.07   11.60
  -5   3   4  275.07    8.30
   4  -3  -4 3185.08   85.99
  -4  -3   4 3255.37   83.19
   4  -3  -4 3279.27   84.69
   4   3  -4 3208.08   82.99
   4   3  -4 3198.28   82.79
   4   3  -4 3189.58   83.39
   4   3  -4 2982.00   85.69
   4   3  -4 3144.59   84.29
  -4   3   4 3176.98   82.79
   3  -3  -4  968.80   29.70
   3  -3  -4 1052.79   29.00
  -3  -3   4 1079.59   28.00
   3  -3  -4 1043.70   27.50
   3   3  -4 1047.80   28.70
   3   3  -4 1044.00   27.80
   3   3  -4  978.20   29.80
   3   3  -4 1048.00   28.00
  -3   3   4 1045.20   27.70
   2  -3  -4    8.90    1.30
  -2  -3   4    9.00    1.40
   2  -3  -4   11.10    2.00
   2   3  -4   10.10    1.40
  -2   3   4   11.60    1.50
   2   3  -4    9.70    1.50
   1  -3  -4 2036.00   52.99
   1  -3  -4 2019.90   52.69
   1   3  -4 1984.60   52.59
   1   3  -4 2002.30   52.69
  -1   3   4 1984.20   52.69
   0  -3  -4 1911.51   50.69
   0  -3   4 1930.51   50.59
   0  -3  -4 1840.52   50.59
   0   3  -4 1968.00   50.69
   0   3   4 1983.20   51.59
  -1  -3  -4    5.20    1.00
  -1  -3  -4    1.60    1.20
   1  -3   4    2.70    1.00
   1   3   4    2.10    1.00
   1   3   4    2.70    1.50
  -1   3  -4   -0.10    1.00
   1   3   4    4.80    1.50
   2  -3   4  462.75   13.10
   2  -3   4  451.55   12.00
   2  -3   4  434.26   12.30
  -2  -3  -4  432.36   12.80
  -2   3  -4  466.45   12.60
   2   3   4  452.25   12.60
   2   3   4  438.96   13.50
   2   3   4  442.56   13.50
   3  -3   4 2095.19   57.19
   3  -3   4 2141.39   56.29
   3  -3   4 2107.69   57.79
   3  -3   4 2149.98   55.49
  -3  -3  -4 2138.09   55.89
   3   3   4 1927.51   57.69
   3   3   4 2188.48   55.59
   3   3   4 2113.19   55.79
  -3   3  -4 2136.09   55.49
   3   3   4 2187.28   57.09
   3   3   4 2144.39   56.99
  -4  -3  -4  174.88    6.10
   4  -3   4  182.18    7.60
   4  -3   4  181.48    6.00
   4  -3   4  176.88    6.50
   4  -3   4  190.08    8.40
   4   3   4  155.28    8.00
   4   3   4  189.68    5.60
   4   3   4  174.38    7.20
   4   3   4  180.48    7.30
  -4   3  -4  175.48    5.50
   4   3   4  183.88    5.40
   5  -3   4  780.12   21.70
  -5  -3  -4  759.82   21.40
   5  -3   4  770.22   22.10
   5  -3   4  780.72   24.90
   5  -3   4  778.02   23.50
   5   3   4  754.82   23.10
   5   3   4  782.52   23.10
   5   3   4  783.32   25.00
  -5   3  -4  762.72   20.60
   6  -3   4 1377.86   38.60
   6  -3   4 1429.16   38.90
  -6  -3  -4 1386.16   38.10
   6  -3   4 1399.06   40.50
   6  -3   4 1414.26   42.50
   6   3   4 1507.55   43.00
   6   3   4 1404.86   40.00
  -6   3  -4 1390.96   37.10
   6   3   4 1421.06   40.30
   7  -3   4  674.83   24.80
   7  -3   4  739.03   23.00
  -7  -3  -4  678.83   20.10
   7  -3   4  718.03   21.00
   7  -3   4  715.83   21.00
   7   3   4  739.13   22.70
   7   3   4  647.04   24.40
  -7   3  -4  720.33   18.90
   7   3   4  704.13   22.20
   8  -3   4   93.99    7.40
  -8  -3  -4   99.79    4.90
   8  -3   4  111.09    9.60
   8  -3   4  108.19    5.70
   8  -3   4  115.19    6.20
   8   3   4  110.79    7.40
   8   3   4  106.89    6.80
   8   3   4  105.69    9.50
   9  -3   4  937.51   29.20
   9  -3   4  869.51   32.40
   9  -3   4  933.51   27.30
   9   3   4  918.31   28.50
   9   3   4  909.01   32.80
   9   3   4  863.11   28.60
  10  -3   4  136.59   12.50
  10  -3   4  138.29    8.10
  10  -3   4  126.99    9.00
  10   3   4  151.58   12.80
  10   3   4  129.69    9.10
  10   3   4  151.08    9.10
  11  -3   4   12.30    8.10
  11   3   4   18.90    7.70
  11   3   4   18.70    5.40
  12  -4  -4  387.56   22.00
  12  -4  -4  374.16   18.00
  12   4  -4  398.96   17.80
  12   4  -4  401.96   22.40
  11  -4  -4  285.37   14.70
  11  -4  -4  297.67   17.50
  11   4  -4  344.47   15.30
  11   4  -4  305.07   18.60
  10  -4  -4   -4.80    3.80
  10  -4  -4   -0.10    4.30
  10   4  -4    5.10    3.60
  10   4  -4    2.70    4.70
   9  -4  -4  587.64   24.90
   9  -4  -4  637.24   22.50
   9   4  -4  622.14   25.20
   9   4  -4  648.64   19.70
   9   4  -4  629.04   21.80
   8  -4  -4 1154.98   35.00
   8  -4  -4 1124.99   37.80
   8   4  -4 1146.49   34.60
   8   4  -4 1160.08   32.50
   8   4  -4 1133.79   37.80
   7  -4  -4   16.30    3.80
   7  -4  -4   20.90    5.10
   7   4  -4   29.10    4.20
  -7   4   4   20.50    1.80
   7   4  -4   21.70    2.80
   7   4  -4   23.80    5.30
   6  -4  -4  403.86   16.80
   6  -4  -4  419.16   15.20
   6   4  -4  456.95   12.10
   6   4  -4  432.86   12.20
  -6   4   4  432.66   12.40
   6   4  -4  439.66   14.90
   6   4  -4  453.05   17.20
   6   4  -4  447.66   13.50
   5  -4  -4 2544.45   70.39
  -5  -4   4 2586.34   66.69
   5  -4  -4 2566.64   68.69
   5   4  -4 2503.05   66.69
   5   4  -4 2357.26   69.99
   5   4  -4 2513.35   66.19
   5   4  -4 2531.75   68.19
  -5   4   4 2522.15   66.09
   5   4  -4 2588.14   66.09
  -4  -4   4  221.28    7.10
   4  -4  -4  213.68    9.50
   4  -4  -4  204.48    8.40
   4   4  -4  199.28    8.00
   4   4  -4  213.38    7.00
   4   4  -4  225.38    9.70
   4   4  -4  222.78    7.10
  -4   4   4  212.78    6.80
   4   4  -4  200.68    6.80
  -3  -4   4  471.95   13.40
   3  -4  -4  459.45   12.90
   3  -4  -4  466.45   14.40
   3  -4  -4  471.85   15.40
   3   4  -4  449.86   13.30
   3   4  -4  460.15   13.20
   3   4  -4  448.56   13.90
  -3   4   4  463.95   13.20
   2  -4  -4 2745.83   72.79
  -2  -4   4 2796.02   72.99
   2  -4  -4 2784.92   73.59
   2   4  -4 2832.72   73.19
   2   4  -4 2681.43   72.89
  -2   4   4 2838.92   72.89
   1  -4  -4 1078.79   29.00
   1  -4  -4 1031.50   28.70
   1   4  -4 1064.89   28.40
  -1   4   4 1079.49   28.70
   1   4  -4 1047.90   28.70
   0  -4  -4  131.99    4.90
   0  -4  -4  133.59    4.70
   0  -4   4  127.19    4.70
   0   4   4  138.09    4.90
   0   4  -4  129.69    4.80
   0   4  -4  135.29    4.20
  -1  -4  -4 1917.61   52.29
  -1  -4  -4 2018.50   51.69
   1  -4   4 1970.30   51.99
   1   4   4 1997.60   52.19
  -1   4  -4 1966.10   52.09
   1   4   4 1962.00   52.69
   1   4   4 1986.50   52.79
   2  -4   4  615.34   18.50
   2  -4   4  615.24   16.90
   2  -4   4  630.84   17.70
  -2  -4  -4  584.94   17.50
  -2  -4  -4  668.83   16.70
   2   4   4  632.94   18.30
   2   4   4  604.04   18.20
  -2   4  -4  630.74   17.30
   2   4   4  603.04   17.30
   3  -4   4   42.60    2.70
  -3  -4  -4   47.60    3.00
   3  -4   4   50.99    3.60
   3  -4   4   45.10    1.90
   3   4   4   40.20    3.70
   3   4   4   43.20    3.50
   3   4   4   42.60    2.70
  -3   4  -4   45.50    2.40
   3   4   4   45.70    2.40
   4  -4   4 1372.36   39.90
  -4  -4  -4 1389.46   38.30
   4  -4   4 1443.96   38.50
   4  -4   4 1370.36   37.60
   4  -4   4 1402.26   40.90
  -4   4  -4 1388.66   37.60
   4   4   4 1464.35   37.60
   4   4   4 1438.56   39.70
   4   4   4 1523.45   41.40
   4   4   4 1377.16   39.70
   4   4   4 1448.96   37.80
   5  -4   4  832.22   25.60
   5  -4   4  860.81   23.40
  -5  -4  -4  829.32   23.70
   5  -4   4  855.51   23.90
   5  -4   4  832.12   26.90
   5   4   4  856.71   25.30
   5   4   4  849.32   22.40
   5   4   4  802.72   26.80
  -5   4  -4  867.31   22.80
   5   4   4  836.32   25.40
   5   4   4  858.11   22.40
   6  -4   4   12.80    4.10
   6  -4   4   14.00    3.40
   6  -4   4   13.50    2.30
  -6  -4  -4   18.00    2.40
   6  -4   4   13.20    2.20
   6   4   4   16.60    3.50
   6   4   4   10.40    3.90
  -6   4  -4   14.10    1.40
   6   4   4   14.30    3.10
   7  -4   4  449.76   14.40
  -7  -4  -4  458.45   14.00
   7  -4   4  447.86   14.30
   7  -4   4  437.16   16.40
   7  -4   4  466.95   18.60
   7   4   4  448.16   16.30
   7   4   4  498.95   19.20
  -7   4  -4  457.45   12.60
   7   4   4  433.06   15.80
   8  -4   4  854.01   24.90
   8  -4   4  794.82   27.00
  -8  -4  -4  847.32   24.40
   8  -4   4  863.81   30.20
   8  -4   4  844.52   25.10
   8   4   4  831.42   26.90
   8   4   4  879.01   26.80
   8   4   4  849.32   30.20
   9  -4   4    3.70    5.30
   9  -4   4    6.90    3.90
   9  -4   4    2.10    2.80
   9   4   4   -2.00    3.40
   9   4   4    0.30    3.70
   9   4   4    5.20    5.70
  10  -4   4  357.66   18.70
  10  -4   4  305.77   14.50
  10   4   4  327.67   14.20
  10   4   4  335.67   14.70
  10   4   4  330.97   18.50
  11  -4   4  425.96   21.80
  11   4   4  397.26   21.60
  11   4   4  401.16   17.80
  11  -5  -4  229.88   16.20
  11  -5  -4  209.98   13.40
  11   5  -4  221.38   16.30
  11   5  -4  218.68   12.70
  10  -5  -4  430.56   21.50
  10  -5  -4  458.75   18.70
  10   5  -4  451.75   21.20
  10   5  -4  473.25   18.40
   9  -5  -4  556.14   23.60
   9  -5  -4  583.74   21.00
   9   5  -4  532.85   23.30
   9   5  -4  557.64   20.30
   8  -5  -4  126.99   10.40
   8  -5  -4  132.39    8.70
   8   5  -4  128.49   10.50
   8   5  -4  136.69    8.50
   8   5  -4  135.99    6.20
   7  -5  -4  651.33   21.80
   7  -5  -4  652.73   24.00
   7   5  -4  649.04   19.10
   7   5  -4  627.14   21.20
   7   5  -4  669.43   17.30
   7   5  -4  639.44   23.80
   7   5  -4  647.74   17.30
  -7   5   4  645.84   18.10
   6  -5  -4  381.26   13.70
   6  -5  -4  385.26   15.60
  -6   5   4  362.26   10.90
   6   5  -4  373.46   10.70
   6   5  -4  370.46   11.50
   6   5  -4  346.77   13.30
   6   5  -4  351.06   10.80
   6   5  -4  372.46   15.50
   5  -5  -4   24.10    3.70
   5  -5  -4   25.60    4.50
  -5   5   4   23.20    2.10
   5   5  -4   30.40    3.70
   5   5  -4   27.10    2.30
   5   5  -4   24.90    2.50
   5   5  -4   29.10    4.70
   5   5  -4   23.80    2.30
   4  -5  -4 2934.71   77.19
   4  -5  -4 2749.52   78.39
   4   5  -4 2861.91   75.19
   4   5  -4 2840.52   75.09
   4   5  -4 2921.01   76.69
  -4   5   4 2882.11   75.19
  -3  -5   4  449.66   13.30
   3  -5  -4  450.25   12.80
   3  -5  -4  451.05   14.40
   3   5  -4  421.86   13.10
   3   5  -4  464.35   13.90
  -3   5   4  447.16   13.10
   2  -5  -4   78.19    4.40
   2  -5  -4   87.29    3.90
  -2   5   4   89.49    3.80
   2   5  -4   90.29    4.10
   2   5  -4   86.99    4.00
   1  -5  -4 2051.79   54.89
   1  -5  -4 1975.00   54.59
   1   5  -4 2084.59   54.29
   1   5  -4 1959.40   54.59
  -1   5   4 2217.28   55.29
  -1   5   4 2075.09   54.69
   0  -5  -4 2187.48   60.09
   0  -5  -4 2274.57   59.89
   0  -5   4 2327.37   60.69
   0   5  -4 2281.57   60.09
   0   5  -4 2263.37   59.19
   0   5   4 2310.17   60.29
   0   5   4 2260.77   60.39
   1  -5   4   16.40    1.70
  -1  -5  -4   16.40    2.10
  -1  -5  -4   14.20    1.50
  -1   5  -4   13.80    1.80
   1   5   4   17.10    2.40
   1   5   4   21.40    2.30
   2  -5   4  981.70   27.90
  -2  -5  -4  918.81   26.80
  -2  -5  -4 1009.30   25.70
   2  -5   4  982.80   26.20
  -2   5  -4  941.01   26.50
   2   5   4  992.50   27.60
   2   5   4  948.61   26.90
   2   5   4  993.40   27.60
  -3  -5  -4 1363.26   37.60
  -3  -5  -4 1427.16   39.10
   3  -5   4 1456.55   39.10
   3  -5   4 1452.55   40.50
   3   5   4 1456.95   39.10
   3   5   4 1503.85   40.30
  -3   5  -4 1439.16   38.60
   3   5   4 1468.75   40.30
   4  -5   4  158.68    6.10
   4  -5   4  175.28    5.20
   4  -5   4  156.48    7.60
  -4  -5  -4  158.58    6.30
   4   5   4  146.09    7.30
   4   5   4  161.68    5.60
  -4   5  -4  157.68    5.50
   4   5   4  157.48    5.80
   4   5   4  163.38    7.10
   5  -5   4  792.22   22.30
  -5  -5  -4  770.42   22.30
   5  -5   4  803.92   21.50
   5  -5   4  751.12   24.20
   5  -5   4  768.22   25.50
   5   5   4  758.82   23.80
  -5   5  -4  768.42   21.30
   5   5   4  776.02   21.30
   5   5   4  786.72   21.20
   5   5   4  774.42   23.90
   5   5   4  825.22   26.10
   6  -5   4  518.65   18.30
  -6  -5  -4  524.05   16.10
   6  -5   4  528.35   16.10
   6  -5   4  549.54   15.70
   6  -5   4  563.84   20.20
   6   5   4  503.75   13.90
   6   5   4  588.24   20.60
   6   5   4  508.45   13.90
  -6   5  -4  523.95   14.90
   6   5   4  538.55   17.90
   6   5   4  535.65   18.00
   7  -5   4  246.28   12.90
   7  -5   4  238.18    8.70
  -7  -5  -4  237.88    8.80
   7  -5   4  250.17    8.70
   7  -5   4  233.88   11.10
   7   5   4  217.78   10.30
  -7   5  -4  235.18    7.30
   7   5   4  230.78   10.40
   7   5   4  260.37   13.20
   8  -5   4  250.27   14.00
   8  -5   4  211.28   11.40
   8  -5   4  251.97    9.20
  -8  -5  -4  232.48    9.00
   8   5   4  235.98   11.50
   8   5   4  266.47   14.50
   8   5   4  242.78   11.40
   9  -5   4  610.34   18.40
   9  -5   4  562.74   23.90
   9  -5   4  569.54   21.10
   9   5   4  546.95   20.00
   9   5   4  581.64   24.30
   9   5   4  540.75   20.50
  10  -5   4  126.09   12.40
  10  -5   4  146.49   10.10
  10   5   4  150.88   13.30
  10   5   4  149.19    9.30
  10   5   4  131.29    9.70
  11  -5   4   37.70    6.90
  11  -5   4   45.00    9.60
  11   5   4   50.09   10.10
  11   5   4   51.89    7.50
  11   5   4   38.70    6.50
  11  -6  -4  260.27   17.60
  11   6  -4  263.57   13.40
  11   6  -4  264.67   17.60
  10  -6  -4   -7.20    4.30
  10  -6  -4   -1.00    5.60
  10   6  -4   -2.60    5.60
  10   6  -4    2.60    4.80
   9  -6  -4  328.77   15.30
   9  -6  -4  336.77   17.70
   9   6  -4  349.77   18.10
   9   6  -4  350.36   14.90
   8  -6  -4  861.01   31.10
   8  -6  -4  896.21   28.80
   8   6  -4  890.51   25.00
   8   6  -4  872.41   28.00
   8   6  -4  824.12   30.50
   7  -6  -4    2.10    4.10
   7  -6  -4   -3.90    3.10
   7   6  -4    4.30    1.80
   7   6  -4    0.50    1.10
   7   6  -4   -1.70    3.00
  -7   6   4    8.30    1.60
   7   6  -4    5.70    4.40
   7   6  -4    1.40    1.20
   6  -6  -4  239.88   12.40
   6  -6  -4  244.58   10.90
  -6   6   4  259.87    8.20
   6   6  -4  263.17   12.80
   6   6  -4  251.47    8.30
   6   6  -4  232.98   10.40
   6   6  -4  249.18    8.00
   5  -6  -4 1822.72   50.59
   5   6  -4 1808.92   49.99
   5   6  -4 1839.42   47.90
   5   6  -4 1756.22   47.90
  -5   6   4 1806.42   47.90
   5   6  -4 1751.62   52.29
   4  -6  -4  396.66   14.00
   4   6  -4  409.66   12.50
   4   6  -4  414.16   13.50
   4   6  -4  399.06   11.80
  -4   6   4  410.66   12.20
   4   6  -4  393.66   12.20
   3  -6  -4  370.76   12.70
   3   6  -4  383.56   12.20
  -3   6   4  374.16   11.40
   3   6  -4  369.86   11.60
   2  -6  -4  734.93   21.20
   2  -6  -4  774.32   22.20
   2   6  -4  739.23   21.40
  -2   6   4  767.72   21.40
   2   6  -4  764.82   21.50
   1  -6  -4  867.21   24.10
   1  -6  -4  835.12   23.80
  -1  -6   4  864.01   23.90
   1   6  -4  856.01   23.40
  -1   6   4  850.11   23.90
   1   6  -4  823.22   23.90
  -1   6   4  867.91   23.80
   0  -6  -4 1294.77   34.90
   0  -6  -4 1260.17   35.20
   0   6  -4 1305.77   34.10
   0   6   4 1314.07   35.40
   0   6   4 1277.97   35.40
   0   6  -4 1279.57   35.10
  -1  -6  -4 1706.83   44.20
  -1  -6  -4 1652.73   45.10
   1   6   4 1652.53   44.90
   1   6   4 1657.23   45.40
  -1   6  -4 1639.74   44.80
   1   6   4 1686.33   45.50
  -1   6  -4 1685.63   43.30
  -2  -6  -4  625.94   16.50
   2  -6   4  619.84   18.90
  -2  -6  -4  590.64   17.90
  -2   6  -4  610.54   17.60
   2   6   4  634.64   18.70
   2   6   4  597.64   17.90
   2   6   4  603.24   18.50
   2   6   4  600.34   17.70
   3  -6   4  113.29    5.90
  -3  -6  -4  113.39    3.30
   3  -6   4  117.89    5.00
  -3  -6  -4  120.49    5.20
   3   6   4  112.19    6.00
  -3   6  -4  111.29    4.60
   3   6   4  102.79    5.00
   3   6   4  110.19    5.80
   3   6   4  110.79    4.60
   4  -6   4 1734.53   48.60
   4  -6   4 1739.83   46.60
  -4  -6  -4 1738.33   46.90
   4   6   4 1748.93   48.20
  -4   6  -4 1711.13   46.00
   4   6   4 1706.53   48.20
   4   6   4 1703.23   46.40
   5  -6   4  860.41   24.60
   5  -6   4  852.71   26.90
  -5  -6  -4  853.91   24.90
   5   6   4  862.11   26.40
   5   6   4  865.41   26.40
   5   6   4  920.31   25.60
  -5   6  -4  839.12   23.80
   5   6   4  900.11   28.60
   5   6   4  858.51   24.00
  -6  -6  -4    3.60    2.10
   6  -6   4    0.70    3.00
   6  -6   4    2.70    1.90
   6  -6   4    7.20    1.70
   6   6   4    6.10    1.30
  -6   6  -4    5.10    1.40
   6   6   4   -0.70    2.60
   6   6   4   10.00    3.50
   6   6   4    5.30    1.20
   6   6   4    4.70    4.00
   7  -6   4  294.47    9.90
  -7  -6  -4  315.07   10.90
   7  -6   4  296.47   13.10
   7  -6   4  300.97   10.30
   7  -6   4  318.37   15.00
  -7   6  -4  279.47    9.10
   7   6   4  294.37   12.40
   7   6   4  308.47   15.10
   7   6   4  301.67   12.80
   8  -6   4  840.22   23.80
   8  -6   4  802.52   27.20
  -8  -6  -4  835.52   24.20
   8  -6   4  814.32   29.70
   8   6   4  750.02   29.40
   8   6   4  813.72   26.30
   8   6   4  805.52   26.70
   9  -6   4   14.40    6.30
   9  -6   4    5.80    4.60
   9   6   4   17.30    5.10
   9   6   4   14.30    5.70
   9   6   4   15.10    4.60
  10  -6   4  198.98   14.50
  10  -6   4  178.68   11.50
  10   6   4  170.88   10.40
  10   6   4  180.58   11.20
  10   6   4  165.68   14.00
  11  -7  -4  139.49   14.10
  11  -7  -4  150.18   11.60
  11   7  -4  149.88   14.30
  11   7  -4  151.68   11.30
  10  -7  -4  572.24   22.90
  10  -7  -4  586.54   26.10
  10   7  -4  637.64   22.80
  10   7  -4  580.14   26.10
   9  -7  -4  209.18   12.40
   9  -7  -4  228.88   14.70
   9   7  -4  212.48   14.40
   9   7  -4  212.18   11.70
   8  -7  -4  132.69   11.00
   8  -7  -4  115.59    9.00
   8   7  -4  129.79    8.70
   8   7  -4  113.69    9.60
   7  -7  -4  917.91   30.10
   7   7  -4  927.21   29.40
   7   7  -4  951.60   26.10
   7   7  -4  939.21   26.40
   7   7  -4 1027.20   33.00
   6  -7  -4 1069.29   33.00
   6   7  -4 1094.19   32.30
   6   7  -4 1103.99   29.90
   6   7  -4 1096.99   29.50
   6   7  -4 1092.19   29.60
   6   7  -4 1001.20   34.60
   5  -7  -4   10.90    3.40
   5   7  -4   22.40    2.00
   5   7  -4   17.90    2.40
   5   7  -4   14.80    2.30
   5   7  -4   20.60    3.60
   4  -7  -4  861.81   25.40
   4   7  -4  843.82   22.80
  -4   7   4  774.82   23.90
   4   7  -4  825.32   24.60
   4   7  -4  834.72   23.60
   3  -7  -4  980.90   28.00
   3   7  -4  957.00   27.30
  -3   7   4  954.30   27.40
   3   7  -4  926.61   26.80
   2  -7  -4   16.60    2.10
   2  -7  -4   19.30    2.80
   2   7  -4   17.90    2.40
  -2   7   4   22.40    2.30
   2   7  -4   18.40    2.30
  -1  -7   4 1482.05   41.50
   1  -7  -4 1444.56   40.80
   1  -7  -4 1436.26   40.60
   1   7  -4 1496.45   40.70
   1   7  -4 1537.95   40.20
  -1   7   4 1564.64   40.60
   0  -7   4 2256.67   59.29
   0  -7  -4 2241.18   59.09
   0  -7  -4 2140.09   59.49
   0   7   4 2180.38   59.59
   0   7   4 2336.67   59.79
   0   7  -4 2157.48   59.39
   0   7  -4 2251.57   58.29
  -1  -7  -4  302.77   10.00
  -1  -7  -4  303.37    9.10
  -1   7  -4  296.27    8.20
  -1   7  -4  282.57    9.80
   1   7   4  286.87   10.20
   1   7   4  280.77   10.20
  -2  -7  -4  661.73   19.80
  -2  -7  -4  675.03   18.20
   2  -7   4  678.33   20.70
   2   7   4  701.43   20.40
  -2   7  -4  662.63   19.40
   2   7   4  670.83   20.40
   2   7   4  644.54   19.70
  -3  -7  -4 1373.16   37.90
   3  -7   4 1407.36   39.20
  -3   7  -4 1320.57   37.20
   3   7   4 1436.76   38.30
   3   7   4 1345.67   38.70
   3   7   4 1328.37   37.60
   3   7   4 1363.96   38.80
   4  -7   4  431.46   15.40
   4  -7   4  427.46   13.40
  -4  -7  -4  432.66   14.00
   4   7   4  427.96   13.40
   4   7   4  424.36   15.00
   4   7   4  433.76   14.90
  -4   7  -4  422.56   13.00
   4   7   4  435.26   13.10
   5  -7   4  416.76   12.80
   5  -7   4  414.16   15.40
  -5  -7  -4  413.76   13.50
   5   7   4  393.66   12.50
   5   7   4  397.16   14.80
   5   7   4  383.96   14.50
  -5   7  -4  409.36   12.30
   6  -7   4  280.17   12.50
   6  -7   4  293.67    9.80
  -6  -7  -4  278.77   10.30
   6   7   4  280.27   13.90
  -6   7  -4  291.37    9.20
   6   7   4  284.37   11.80
   6   7   4  288.27    9.00
   6   7   4  272.47   10.50
   6   7   4  281.67   11.90
  -7  -7  -4  193.28    8.40
   7  -7   4  207.58   10.80
   7   7   4  175.18   11.80
  -7   7  -4  193.08    6.80
   7   7   4  184.88   10.10
   7   7   4  220.28   10.30
  -8  -7  -4  153.88    7.60
   8  -7   4  157.08   10.20
   8   7   4  176.38   12.50
   8   7   4  150.28    9.80
   8   7   4  159.68    9.40
   9  -7   4  619.24   23.80
   9   7   4  687.43   23.40
   9   7   4  651.73   23.60
   9   7   4  665.23   27.40
  10  -7   4   99.49    9.70
  10   7   4   97.99   12.40
  10   7   4   99.49    9.40
  10   7   4  105.49    9.50
  11  -8  -4  151.38   12.30
  11   8  -4  168.08   15.20
  11   8  -4  174.58   12.20
  10  -8  -4    6.70    5.50
  10   8  -4    7.60    4.20
  10   8  -4   12.10    7.30
   9  -8  -4  376.96   17.10
   9   8  -4  355.16   19.00
   9   8  -4  398.26   16.60
   8  -8  -4  637.84   23.70
   8   8  -4  670.93   22.80
   8   8  -4  653.53   26.10
   7  -8  -4    5.00    4.00
   7   8  -4   11.60    5.40
   7   8  -4    1.50    1.70
   7   8  -4    4.00    3.60
   6  -8  -4  326.67   14.00
   6   8  -4  333.17   13.30
   6   8  -4  328.57   11.00
   6   8  -4  356.66   10.40
   6   8  -4  346.77   16.00
   5  -8  -4 1341.57   39.60
   5   8  -4 1296.27   38.50
   5   8  -4 1301.37   36.90
   5   8  -4 1423.96   36.10
   4  -8  -4  365.76   13.60
   4   8  -4  357.56   11.90
   4   8  -4  360.06   10.90
   4   8  -4  376.56   13.00
   3  -8  -4  259.57   10.40
   3   8  -4  282.87    9.90
   3   8  -4  252.67    9.30
   2  -8  -4  454.25   14.20
   2  -8  -4  462.85   15.00
   2   8  -4  456.55   14.50
   2   8  -4  470.45   14.40
   1  -8  -4  474.45   15.10
   1  -8  -4  475.25   14.90
  -1   8   4  507.85   15.10
   1   8  -4  489.85   14.40
   1   8  -4  468.25   14.90
  -1   8   4  491.05   14.90
   0  -8  -4  713.53   21.90
   0  -8  -4  763.52   21.60
   0   8   4  749.62   22.10
   0   8  -4  743.93   21.90
   0   8  -4  762.02   20.80
   0   8   4  777.52   22.20
  -1  -8  -4 1548.95   42.10
  -1  -8  -4 1501.95   43.10
   1  -8   4 1599.34   42.70
   1   8   4 1589.04   43.50
  -1   8  -4 1598.14   41.20
   1   8   4 1621.24   43.60
  -1   8  -4 1539.05   42.90
   2  -8   4  649.24   19.60
  -2  -8  -4  602.84   18.50
  -2  -8  -4  613.64   16.90
   2   8   4  588.94   18.90
   2   8   4  606.74   18.50
   2   8   4  578.04   19.00
  -2   8  -4  621.64   18.20
   3  -8   4   30.20    4.20
  -3  -8  -4   29.30    3.30
   3   8   4   30.00    4.00
   3   8   4   22.60    3.60
   3   8   4   32.10    3.30
  -3   8  -4   26.20    2.80
  -4  -8  -4 1126.29   32.50
   4  -8   4 1184.38   31.90
   4  -8   4 1138.59   34.20
   4   8   4 1145.59   33.70
   4   8   4 1135.79   33.70
  -4   8  -4 1126.39   31.60
   4   8   4 1111.49   32.00
  -5  -8  -4 1135.79   32.70
   5  -8   4 1183.58   31.80
   5  -8   4 1169.18   34.80
  -5   8  -4 1137.29   31.50
   5   8   4 1117.89   34.00
   5   8   4 1121.19   31.70
   5   8   4 1088.59   33.80
   6  -8   4    2.80    3.60
   6  -8   4   -0.10    1.80
  -6  -8  -4    2.00    2.30
   6   8   4    0.70    3.00
   6   8   4    3.80    4.30
   6   8   4    0.60    3.30
  -6   8  -4   -0.10    1.60
   6   8   4    1.70    1.70
   7  -8   4  285.27   13.60
  -7  -8  -4  306.57   11.30
   7   8   4  306.07   13.10
  -7   8  -4  309.37   10.60
   7   8   4  269.27   15.20
   7   8   4  293.97    9.40
   7   8   4  294.97   13.30
   8  -8   4  725.33   25.30
  -8  -8  -4  716.73   22.50
   8   8   4  696.53   27.90
   8   8   4  715.53   24.90
   8   8   4  722.63   24.70
  -9  -8  -4    1.50    3.00
   9  -8   4   -1.80    4.50
   9   8   4   -0.90    6.00
   9   8   4    6.80    4.00
   9   8   4    0.10    4.60
  10  -8   4  122.59   10.80
  10   8   4  117.19    9.00
  10   8   4   95.49    9.20
  10   8   4  121.99   13.60
  11  -9  -4  178.88   13.60
  11   9  -4  208.88   16.80
  11   9  -4  205.38   13.30
  10  -9  -4  395.36   18.30
  10   9  -4  359.86   20.50
  10   9  -4  357.36   16.30
   9  -9  -4  296.97   15.20
   9   9  -4  286.67   16.50
   9   9  -4  292.87   14.40
   8  -9  -4  228.28   13.00
   8   9  -4  257.17   12.00
   8   9  -4  241.58    8.40
   8   9  -4  265.77   14.80
   7  -9  -4  520.55   19.60
   7   9  -4  474.65   18.20
   7   9  -4  492.55   15.20
   7   9  -4  514.55   21.60
   6  -9  -4  282.87   13.10
   6   9  -4  281.97   12.30
   6   9  -4  290.17   10.00
   6   9  -4  303.87    9.50
   5  -9  -4   66.29    6.50
   5   9  -4   57.29    4.10
   5   9  -4   55.79    5.50
   5   9  -4   57.09    3.10
   4  -9  -4 1179.58   33.90
   4   9  -4 1115.29   32.90
   4   9  -4 1102.99   31.90
   3  -9  -4  171.18    8.20
   3   9  -4  166.48    7.10
   3   9  -4  165.18    7.30
   2  -9  -4   84.39    5.20
   2   9  -4   69.29    4.50
   2   9  -4   75.69    4.30
   1  -9  -4  691.73   21.00
   1  -9  -4  719.13   21.40
  -1   9   4  740.23   21.20
   1   9  -4  733.53   20.50
   1   9  -4  696.63   21.20
  -1   9   4  687.83   20.90
   0  -9  -4  806.12   23.00
   0  -9  -4  765.62   23.20
   0   9   4  783.32   23.40
   0   9  -4  798.32   22.00
   0   9   4  811.72   23.40
   0   9  -4  785.72   23.30
  -1  -9  -4    8.20    2.40
  -1  -9  -4   10.50    1.90
   1   9   4   14.30    2.80
  -1   9  -4   12.30    2.50
   1   9   4   10.50    2.30
  -1   9  -4   11.90    1.40
   1   9   4    9.90    2.50
  -2  -9  -4  436.66   14.20
  -2  -9  -4  420.86   12.30
   2  -9   4  441.96   15.00
   2   9   4  418.86   14.60
  -2   9  -4  430.96   11.40
  -2   9  -4  441.86   13.90
   2   9   4  404.86   13.90
   2   9   4  404.06   14.50
  -3  -9  -4  924.51   27.00
   3  -9   4  927.01   28.20
  -3   9  -4  915.41   26.20
   3   9   4  903.11   27.70
   3   9   4  909.91   27.70
   3   9   4  909.91   26.70
   4  -9   4  210.08    8.30
   4  -9   4  216.78   10.00
  -4  -9  -4  218.68    9.00
  -4   9  -4  218.28    8.20
   4   9   4  226.78   10.10
   4   9   4  215.88    8.50
   4   9   4  223.28   10.00
   5  -9   4  385.96   12.50
   5  -9   4  375.86   15.20
  -5  -9  -4  376.16   13.40
   5   9   4  369.66   12.60
   5   9   4  372.96   14.40
  -5   9  -4  378.06   12.30
   5   9   4  397.06   14.80
   6  -9   4  479.85   18.50
  -6  -9  -4  502.85   16.30
   6  -9   4  477.45   14.90
   6   9   4  469.55   17.50
   6   9   4  503.55   17.90
   6   9   4  488.15   14.90
   6   9   4  401.66   19.40
  -6   9  -4  496.45   14.90
  -7  -9  -4  245.48   10.30
   7  -9   4  239.58   12.70
   7   9   4  294.17   15.40
   7   9   4  228.88    8.20
   7   9   4  228.58   12.00
   7   9   4  240.58   11.90
  -8  -9  -4   82.99    6.60
   8  -9   4   65.99    8.20
   8   9   4   96.09   11.30
   8   9   4   95.49    8.60
   8   9   4   90.39    8.60
   9  -9   4  602.24   23.80
  -9  -9  -4  600.54   20.40
   9   9   4  620.44   22.80
   9   9   4  610.74   26.60
   9   9   4  628.24   23.30
  10  -9   4   66.69    9.50
  10   9   4   79.29   11.90
  10   9   4   76.09    9.10
  10 -10  -4   -0.40    5.50
  10  10  -4   11.90    5.80
  10  10  -4    1.30    7.00
   9 -10  -4  394.96   18.70
   9  10  -4  457.45   18.40
   9  10  -4  413.76   20.70
   8 -10  -4  334.37   16.20
   8  10  -4  346.27   11.30
   8  10  -4  367.16   15.60
   8  10  -4  345.67   17.90
   7 -10  -4    3.10    4.50
   7  10  -4   11.30    2.50
   7  10  -4    2.00    3.90
   7  10  -4    8.00    5.80
   6 -10  -4  465.45   18.40
   6  10  -4  498.65   17.60
   6  10  -4  460.05   15.00
   5 -10  -4  717.83   23.80
   5  10  -4  697.63   21.40
   5  10  -4  696.23   22.70
   5  10  -4  722.13   19.80
   4 -10  -4   36.70    5.00
   4  10  -4   35.70    3.80
   4  10  -4   43.30    4.70
   3 -10  -4  337.57   12.90
   3  10  -4  334.47   12.00
   3  10  -4  327.27   11.80
   2 -10  -4  580.34   19.10
  -2  10   4  602.74   18.20
   2  10  -4  592.24   18.50
   2  10  -4  598.04   18.20
   1 -10  -4  220.28    8.70
   1  10  -4  195.78    7.40
  -1  10   4  188.58    8.00
   1  10  -4  201.88    8.10
   0 -10  -4  390.86   13.70
   0 -10  -4  409.66   13.40
   0  10   4  428.36   14.00
   0  10  -4  418.06   13.80
   0  10   4  413.36   13.90
   0  10  -4  411.76   12.40
  -1 -10  -4  789.62   24.30
  -1 -10  -4  829.02   23.20
  -1  10  -4  807.52   24.10
   1  10   4  813.72   24.60
   1  10   4  804.82   24.50
  -1  10  -4  836.42   22.30
   1  10   4  808.12   24.40
   2 -10   4  167.18    8.30
  -2 -10  -4  162.68    5.80
  -2 -10  -4  164.88    7.50
   2  10   4  155.48    7.90
  -2  10  -4  154.88    7.20
  -2  10  -4  158.68    4.90
   2  10   4  168.08    7.50
   2  10   4  150.28    7.80
  -3 -10  -4   26.50    3.70
   3 -10   4   26.80    4.40
   3  10   4   34.30    3.80
   3  10   4   21.50    4.10
  -3  10  -4   32.30    3.50
   3  10   4   29.60    4.30
   4 -10   4 1243.58   38.30
  -4 -10  -4 1308.87   36.90
  -4  10  -4 1285.27   35.90
   4  10   4 1234.18   37.60
   4  10   4 1258.67   37.80
   4  10   4 1320.27   36.40
   5 -10   4  410.06   16.00
  -5 -10  -4  397.66   14.50
   5 -10   4  398.36   13.20
   5  10   4  402.96   13.50
   5  10   4  397.76   15.30
   5  10   4  401.76   15.60
  -5  10  -4  399.06   13.20
  -6 -10  -4    3.10    3.30
   6 -10   4    0.50    3.90
   6 -10   4    3.90    2.20
  -6  10  -4   -0.30    2.00
   6  10   4    6.60    2.40
   6  10   4    3.80    3.80
   6  10   4    1.30    2.90
   7 -10   4  373.46   16.70
  -7 -10  -4  400.96   14.40
   7  10   4  379.76   12.10
   7  10   4  357.06   18.50
   7  10   4  372.66   16.00
   7  10   4  381.06   15.90
   8 -10   4  654.43   23.90
  -8 -10  -4  588.14   20.20
   8  10   4  560.24   25.40
   8  10   4  622.24   22.80
   8  10   4  603.44   22.40
   9 -10   4    1.10    5.30
  -9 -10  -4    1.80    3.50
   9  10   4   -0.50    4.60
   9  10   4   -3.00    6.10
   9  10   4    6.00    5.30
  10 -11  -4  375.76   18.80
  10  11  -4  361.36   17.40
  10  11  -4  344.27   20.90
   9 -11  -4  188.18   13.10
   9  11  -4  193.38   15.10
   9  11  -4  191.28   11.30
   8 -11  -4   48.00    7.00
   8  11  -4   52.89    7.20
   8  11  -4   53.89    4.30
   8  11  -4   44.20    8.90
   7 -11  -4  205.38   12.20
   7  11  -4  203.48   14.00
   7  11  -4  207.18    8.50
   7  11  -4  205.98   11.10
   6 -11  -4  141.39    9.80
   6  11  -4  132.19    8.60
   6  11  -4  144.29    6.80
   5 -11  -4   26.50    5.30
   5  11  -4   31.20    3.40
   5  11  -4   22.90    3.50
   5  11  -4   17.60    4.30
   4 -11  -4  754.92   25.10
   4  11  -4  712.93   23.80
   4  11  -4  832.02   23.60
   3 -11  -4  400.96   15.00
   3  11  -4  400.86   13.90
   3  11  -4  392.16   13.80
   2 -11  -4   -1.00    2.40
   2  11  -4    3.30    2.40
   2  11  -4    4.00    2.30
  -2  11   4    3.60    2.30
   1 -11  -4  335.57   12.30
   1  11  -4  344.07   11.40
   1  11  -4  336.97   12.30
  -1  11   4  344.07   12.10
   0 -11  -4 1076.69   31.80
   0 -11  -4 1115.19   31.40
   0  11  -4 1095.99   30.30
   0  11   4 1087.19   32.00
   0  11   4 1118.09   32.00
   0  11  -4 1092.39   31.80
  -1 -11  -4   -2.80    1.70
  -1 -11  -4    2.80    2.50
   1  11   4    0.40    2.30
  -1  11  -4    1.30    2.10
   1  11   4    1.70    2.50
  -1  11  -4    2.50    1.30
   1  11   4    1.30    2.50
   2 -11   4  194.48    9.30
  -2 -11  -4  182.38    6.60
  -2 -11  -4  189.08    8.60
   2  11   4  177.48    8.80
  -2  11  -4  194.78    5.90
   2  11   4  181.88    8.40
   2  11   4  191.78    9.00
  -2  11  -4  192.38    8.20
   3 -11   4  744.93   24.60
  -3 -11  -4  779.82   23.60
  -3  11  -4  730.63   22.80
   3  11   4  769.72   23.30
   3  11   4  748.93   24.20
   3  11   4  751.72   24.20
   4 -11   4   53.19    6.40
  -4 -11  -4   50.79    5.10
   4  11   4   52.89    4.90
  -4  11  -4   49.60    4.40
   4  11   4   61.69    6.20
   4  11   4   62.49    6.40
   5 -11   4  329.57   14.50
  -5 -11  -4  331.47   12.90
   5 -11   4  319.57   11.30
   5  11   4  323.07   13.80
  -5  11  -4  305.17   11.30
   5  11   4  317.37   11.60
   5  11   4  301.77   13.60
   6 -11   4  395.76   16.60
  -6 -11  -4  374.56   14.10
  -6  11  -4  362.96   12.70
   6  11   4  359.46   15.10
   6  11   4  366.56   12.80
   6  11   4  367.36   15.50
   7 -11   4  179.88   11.80
  -7 -11  -4  182.58    9.40
   7  11   4  175.28   13.60
   7  11   4  191.68   11.30
   7  11   4  186.38   11.10
   7  11   4  184.78    7.60
  -8 -11  -4   79.39    7.10
   8 -11   4   70.59    9.10
   8  11   4   68.69    8.30
   8  11   4   85.89    8.90
   8  11   4   78.69   11.00
   9 -11   4  199.58   13.70
   9  11   4  217.38   13.20
   9  11   4  193.88   15.70
   9 -12  -4  222.28   14.40
   9  12  -4  193.68   15.90
   9  12  -4  219.68   13.20
   8 -12  -4  286.57   15.10
   8  12  -4  246.48   16.80
   8  12  -4  282.07   10.30
   8  12  -4  271.77   13.90
   7 -12  -4   10.60    4.40
   7  12  -4   10.80    4.80
   7  12  -4   15.90    3.20
   6 -12  -4   74.59    8.30
   6  12  -4   97.49    8.20
   6  12  -4   94.99    5.80
   5 -12  -4  410.56   17.10
   5  12  -4  442.76   15.00
   5  12  -4  420.86   15.80
   4 -12  -4  153.58    9.40
   4  12  -4  172.08    8.30
   4  12  -4  154.68    8.40
   3 -12  -4   70.69    6.80
   3  12  -4   81.19    5.70
   3  12  -4   75.39    5.50
  -3  12   4   83.49    5.30
   2 -12  -4  288.47   12.00
   2  12  -4  282.27   10.70
  -2  12   4  305.27   10.90
   2  12  -4  288.87   11.30
   1 -12  -4  430.46   15.20
  -1  12   4  454.95   15.00
  -1  12   4  441.96   15.30
   1  12  -4  436.06   14.20
   1  12  -4  449.95   15.40
   0 -12  -4    1.80    2.40
   0  12   4    7.20    2.90
   0  12  -4    6.40    2.80
   0  12   4    8.40    2.90
   0  12  -4    6.40    2.00
  -1 -12  -4  284.27   10.10
  -1 -12  -4  291.17   11.50
  -1  12  -4  293.17   11.20
  -1  12  -4  292.87    9.30
   1  12   4  290.47   11.50
   1  12   4  280.87   11.50
  -2 -12  -4   95.49    6.40
  -2 -12  -4   94.49    4.60
   2  12   4  105.99    6.50
  -2  12  -4  101.09    6.10
   2  12   4  105.89    6.90
  -2  12  -4   99.99    3.90
   3 -12   4    2.90    3.60
  -3 -12  -4    5.80    3.10
   3  12   4    6.50    3.60
  -3  12  -4    1.50    2.50
   3  12   4    6.80    2.90
   3  12   4    6.30    3.50
  -4 -12  -4  465.55   16.60
   4 -12   4  458.35   18.00
   4  12   4  462.35   15.90
  -4  12  -4  480.15   15.80
   4  12   4  449.46   17.40
   4  12   4  460.35   17.40
   5 -12   4  108.89    6.10
  -5 -12  -4  106.09    7.30
   5 -12   4  100.09    9.10
  -5  12  -4  108.39    6.30
   5  12   4  113.99    6.50
   5  12   4  112.49    7.70
   5  12   4  110.99    8.30
   6 -12   4    1.50    4.40
  -6 -12  -4    1.10    3.30
   6  12   4    0.80    2.60
   6  12   4    1.30    4.20
   6  12   4    5.50    4.30
  -6  12  -4    2.30    2.40
   7 -12   4  223.48   13.40
  -7 -12  -4  224.58   10.90
   7  12   4  225.08   12.70
   7  12   4  221.58   15.40
   7  12   4  230.18    9.20
   8 -12   4  185.68   13.00
   8  12   4  190.68   12.30
   8  12   4  192.38   15.10
   9 -12   4   -0.60    5.70
   9  12   4    1.60    5.40
   9  12   4    9.90    7.50
   9 -13  -4  135.49   12.60
   9  13  -4  107.09   13.70
   9  13  -4  156.48   11.60
   8 -13  -4   29.10    7.40
   8  13  -4   11.80    7.40
   8  13  -4   27.70    3.80
   8  13  -4   40.50    7.00
   7 -13  -4   59.99    8.40
   7  13  -4   80.69    8.20
   7  13  -4   67.59    5.20
   6 -13  -4   80.49    8.60
   6  13  -4   81.29    5.90
   6  13  -4   82.19    7.80
   5 -13  -4    6.70    4.60
   5  13  -4   13.20    3.60
   5  13  -4    5.70    3.70
   4 -13  -4  282.47   13.30
   4  13  -4  288.07   12.10
  -4  13   4  299.27   10.90
   4  13  -4  293.37   11.70
   3 -13  -4   99.09    7.40
   3  13  -4  106.79    6.70
   3  13  -4   88.69    6.20
  -3  13   4  100.79    5.80
   2 -13  -4   25.50    4.60
   2  13  -4   28.40    3.70
   2  13  -4   30.10    4.20
  -2  13   4   28.10    3.80
  -2  13   4   22.80    3.80
   1 -13  -4  143.59    7.60
  -1  13   4  154.68    7.60
   1  13  -4  137.89    7.70
  -1  13   4  144.09    7.90
   1  13  -4  155.78    7.00
   0 -13  -4  708.33   22.10
   0  13   4  700.23   22.60
   0  13   4  703.03   22.80
   0  13  -4  736.43   21.10
   0  13  -4  740.13   22.90
  -1 -13  -4   -1.80    2.00
  -1  13  -4    2.10    2.70
   1  13   4    0.30    2.60
   1  13   4    2.30    2.90
  -1  13  -4    1.00    1.60
  -2 -13  -4    9.30    2.10
   2  13   4   12.20    3.40
  -2  13  -4   13.20    3.20
   2  13   4    1.60    3.30
  -3 -13  -4  468.95   16.50
   3 -13   4  436.36   17.30
   3  13   4  412.46   16.60
   3  13   4  455.05   16.00
  -3  13  -4  459.65   15.70
  -4 -13  -4    4.20    3.60
   4 -13   4    8.70    4.50
   4  13   4    4.50    3.20
   4  13   4   15.30    3.60
  -4  13  -4    8.90    3.20
  -5 -13  -4   99.29    7.60
   5 -13   4  128.99    9.70
   5 -13   4  102.59    6.30
   5  13   4  114.39    8.80
   5  13   4  103.19    7.00
  -5  13  -4   99.19    6.50
   6 -13   4  171.48   11.40
   6  13   4  155.78    8.10
   6  13   4  170.88   10.90
  -6  13  -4  148.89    7.80
   7 -13   4   60.59    8.70
   7  13   4   74.19    5.40
   7  13   4   65.39    8.20
   8 -13   4   76.49    9.80
   8  13   4   74.39   11.50
   8  13   4   61.19    8.70
   8 -14  -4   99.69   11.00
   8  14  -4  113.99   13.60
   8  14  -4  103.19    9.80
   8  14  -4   88.29    7.30
   7 -14  -4    4.80    5.50
   7  14  -4    3.50    3.00
   7  14  -4   -2.40    4.50
   6 -14  -4   68.59    8.60
   6  14  -4   79.49    7.90
   6  14  -4   92.09    6.40
   5 -14  -4  210.88   11.30
   5  14  -4  194.38   10.50
   5  14  -4  203.28    9.60
   4 -14  -4   12.80    4.60
   4  14  -4   16.20    4.20
  -4  14   4   12.30    3.20
   4  14  -4   14.00    3.60
   3 -14  -4  113.69    7.90
   3  14  -4   94.09    6.50
  -3  14   4   85.49    6.50
  -3  14   4   90.59    5.80
   3  14  -4  103.69    6.90
   2 -14  -4  180.88    9.50
  -2  14   4  195.18    8.80
  -2  14   4  171.58    9.00
   2  14  -4  198.98    9.30
   2  14  -4  172.88    8.50
   1 -14  -4  167.28    8.50
  -1  14   4  167.28    8.80
   1  14  -4  156.58    7.30
  -1  14   4  181.78    8.70
   1  14  -4  170.48    8.80
   0 -14  -4   40.80    4.70
   0  14  -4   34.00    4.70
   0  14  -4   40.40    3.80
   0  14   4   44.60    5.10
   0  14   4   41.80    5.10
  -1 -14  -4  202.08    8.40
  -1  14  -4  197.88    7.40
   1  14   4  183.68    9.60
  -1  14  -4  213.28    9.70
   1  14   4  203.08    9.70
  -2  14  -4  173.78    9.00
   2  14   4  188.98    9.20
   2  14   4  149.99    8.60
   3 -14   4    2.10    3.90
   3  14   4    2.10    3.80
   3  14   4    1.90    3.00
  -3  14  -4   -0.50    3.10
   4 -14   4  368.86   16.50
  -4  14  -4  389.76   14.20
   4  14   4  376.56   15.50
   4  14   4  392.56   14.60
   5 -14   4   96.49    9.60
   5  14   4   84.49    8.40
  -5  14  -4  100.89    6.80
   5  14   4   99.89    7.30
   6 -14   4   16.10    6.10
   6  14   4    4.50    4.80
   6  14   4    8.00    3.50
  -6  14  -4   13.60    3.50
   7 -14   4  193.08   13.20
   7  14   4  181.78    9.30
   7  14   4  160.88   10.80
   8 -14   4  206.28   14.40
   8  14   4  231.48   13.90
   8  14   4  202.28   16.30
   8 -15  -4   98.49   11.40
   8  15  -4   87.79   13.20
   8  15  -4   73.59    9.20
   7 -15  -4  141.59   12.30
   7  15  -4  118.59    7.30
   7  15  -4  124.89   10.70
  -7  15   4  116.89    7.80
   6 -15  -4   16.20    6.00
   6  15  -4   13.50    4.00
  -6  15   4   15.30    3.80
   6  15  -4   17.50    5.30
   5 -15  -4   16.60    5.90
   5  15  -4   15.80    4.80
  -5  15   4   21.70    4.60
  -5  15   4   25.90    4.10
   5  15  -4   23.20    4.30
   4 -15  -4  375.06   15.80
   4  15  -4  322.57   14.10
  -4  15   4  329.17   13.80
   4  15  -4  365.56   13.90
  -4  15   4  336.17   12.60
   3 -15  -4   20.00    5.10
   3  15  -4   28.40    4.80
  -3  15   4   28.10    4.30
  -3  15   4   27.30    4.60
   3  15  -4   31.70    4.60
   2 -15  -4    0.50    3.40
   2  15  -4    3.00    2.70
   2  15  -4    5.80    3.30
  -2  15   4    8.90    3.50
  -2  15   4    6.70    3.40
   1 -15  -4  181.68    9.50
  -1  15   4  196.78    9.90
  -1  15   4  176.28    9.20
   1  15  -4  176.58    8.30
   1  15  -4  188.58    9.60
   0 -15  -4  228.38   10.00
   0  15   4  242.48   11.00
   0  15  -4  220.38   10.10
   0  15   4  223.38   10.40
   0  15  -4  217.38    8.90
  -1 -15  -4   25.00    3.70
   1  15   4   31.70    5.10
   1  15   4   39.40    5.20
  -1  15  -4   26.40    4.40
   2  15   4   35.20    5.60
   2  15   4   52.59    5.90
  -2  15  -4   55.99    5.80
   3  15   4  115.39    7.90
  -3  15  -4  130.89    8.10
   3  15   4  122.19    8.90
   4 -15   4  122.19   10.00
   4  15   4  124.99    9.30
   4  15   4  140.89    8.50
  -4  15  -4  136.79    8.00
   5 -15   4   37.10    7.00
  -5  15  -4   46.00    5.40
   5  15   4   53.89    7.30
   5  15   4   37.80    5.10
   6 -15   4  225.68   14.00
  -6  15  -4  218.48   10.40
   6  15   4  221.28   13.10
   6  15   4  240.88   10.50
   7 -15   4   68.29    9.70
   7  15   4   47.40    8.00
   7  15   4   38.20    7.40
   7 -16  -4   16.80    6.90
  -7  16   4    7.00    5.00
   7  16  -4   15.00    4.20
   7  16  -4    6.80    5.30
   6 -16  -4   12.50    6.20
   6  16  -4   11.20    5.00
   6  16  -4    3.20    3.60
  -6  16   4   12.60    3.90
   5 -16  -4  173.98   12.00
  -5  16   4  195.98   10.30
   5  16  -4  187.48   10.30
   5  16  -4  187.38   10.80
   4 -16  -4    2.40    4.50
  -4  16   4    2.40    3.40
   4  16  -4   11.50    4.50
  -4  16   4    9.50    3.40
   4  16  -4    9.70    4.00
   3 -16  -4   34.00    5.90
  -3  16   4   28.60    4.60
   3  16  -4   34.20    5.30
  -3  16   4   33.20    5.40
   3  16  -4   29.10    5.00
   2 -16  -4   46.90    6.10
  -2  16   4   56.99    5.60
  -2  16   4   49.70    6.00
   2  16  -4   52.19    6.00
   2  16  -4   48.30    5.40
   1 -16  -4   74.29    7.00
  -1  16   4   64.39    6.70
   1  16  -4   76.69    7.00
  -1  16   4   71.09    6.40
   1  16  -4   70.09    5.60
   0 -16  -4   16.20    4.00
   0  16   4    9.20    4.10
   0  16   4   19.80    4.70
   0  16  -4   14.70    4.20
   0  16  -4   15.30    3.70
  -1 -16  -4   71.49    6.30
   1  16   4   71.79    7.00
   1  16   4   58.29    6.40
  -1  16  -4   71.49    6.60
  -2  16  -4   77.39    7.10
   2  16   4   82.59    7.40
   2  16   4   94.69    8.10
   3  16   4   11.60    4.60
  -3  16  -4   13.80    4.20
   3  16   4    5.40    4.20
  -4  16  -4  110.49    7.50
   4  16   4  112.09    8.00
   4  16   4   96.89    8.80
   5 -16   4   26.00    6.70
  -5  16  -4   18.90    4.40
   5  16   4   19.00    4.50
   5  16   4   16.90    5.80
   6 -16   4    5.20    6.10
  -6  16  -4    2.20    3.80
   6  16   4    0.70    5.20
   6  16   4    7.60    3.90
   6 -17  -4    5.60    5.90
   6  17  -4   11.90    4.10
  -6  17   4   11.00    3.90
   6  17  -4    1.70    4.60
   5 -17  -4    1.30    5.20
  -5  17   4    3.60    3.80
   5  17  -4    3.20    4.90
   5  17  -4    9.00    4.40
   4 -17  -4   63.89    8.00
   4  17  -4   55.29    6.50
   4  17  -4   53.29    6.40
  -4  17   4   68.59    6.90
   3 -17  -4   45.20    6.70
   3  17  -4   41.90    5.40
   3  17  -4   46.50    6.10
  -3  17   4   37.20    5.70
  -3  17   4   41.00    5.00
   2 -17  -4    9.90    4.70
  -2  17   4   11.30    3.60
   2  17  -4   10.60    3.50
  -2  17   4    8.50    3.90
   2  17  -4    9.70    3.70
   1 -17  -4   27.00    4.80
  -1  17   4   28.60    5.20
  -1  17   4   20.00    4.40
   1  17  -4   20.60    3.90
   1  17  -4   22.50    4.90
   0 -17  -4   76.09    6.60
   0  17   4   85.79    7.60
   0  17   4   76.39    7.10
   0  17  -4   89.19    7.80
  -1  17  -4   13.90    4.20
   1  17   4   14.60    5.00
   1  17   4   13.60    4.30
  -2  17  -4   19.50    4.60
   2  17   4   11.60    4.50
   2  17   4   16.70    4.90
   3  17   4   75.39    8.00
   3  17   4   65.09    6.90
  -3  17  -4   70.89    7.20
   4  17   4   18.00    4.80
  -4  17  -4   28.90    4.90
   4  17   4   31.40    6.30
   5  17   4   59.79    8.20
  -5  17  -4   75.99    7.20
   5  17   4   54.59    6.40
   5 -18  -4   40.80    7.90
   5  18  -4   58.19    7.20
   5  18  -4   60.49    6.80
  -5  18   4   57.79    6.70
   4 -18  -4   32.70    6.60
   4  18  -4   15.00    5.20
  -4  18   4   17.80    4.80
   4  18  -4   20.40    5.00
   3 -18  -4   12.30    5.00
   3  18  -4    5.80    4.30
  -3  18   4    5.40    3.70
  -3  18   4   16.10    4.60
   3  18  -4    6.50    3.80
   2 -18  -4   17.80    5.30
  -2  18   4   13.90    4.70
   2  18  -4   15.30    4.60
  -2  18   4   11.50    3.80
   2  18  -4   12.50    4.10
   1 -18  -4    3.60    3.70
  -1  18   4   15.40    4.60
   1  18  -4    9.70    4.40
  -1  18   4    7.90    4.30
   0 -18  -4    3.90    4.10
   0  18  -4    7.70    4.20
   0  18   4    6.50    4.00
   0  18   4    5.30    4.30
   1  18   4   52.99    6.80
   1  18   4   83.89    8.30
  -1  18  -4   78.89    7.50
   2  18   4   20.70    5.00
   2  18   4   21.30    5.50
  -2  18  -4   20.70    4.80
   3  18   4   -0.40    3.90
   3  18   4    8.00    4.80
  -3  18  -4    1.10    3.70
   4  18   4   30.90    5.60
  -4  18  -4   27.40    5.60
   4  18   4   23.70    6.40
   4 -19  -4   25.60    6.40
   4  19  -4   18.40    5.00
  -4  19   4   28.50    5.60
   4  19  -4   18.90    5.60
   3 -19  -4   -4.10    4.30
   3  19  -4    4.20    3.90
   3  19  -4    2.40    3.90
  -3  19   4   -2.60    3.70
   2 -19  -4    1.50    4.00
   2  19  -4    7.50    4.50
  -2  19   4    7.00    4.30
  -2  19   4    5.00    3.60
   1 -19  -4   24.90    5.40
  -1  19   4   11.80    4.30
   1  19  -4   12.20    4.70
  -1  19   4   22.00    5.40
   0  19   4    9.30    4.80
   0  19   4   15.70    5.10
   0  19  -4   20.60    5.20
  -1  19  -4   12.70    4.60
   1  19   4   13.90    4.80
   1  19   4    7.50    5.10
   2  19   4    8.40    4.90
  -2  19  -4    0.60    3.90
   2  19   4   10.30    4.50
   3  19   4   25.70    5.50
  -3  19  -4   12.50    4.60
   3  19   4   16.80    5.70
  -1  20   4    8.00    4.50
   1  20  -4    2.60    4.30
  -1  20   4    0.70    4.30
   0  20   4   23.30    5.70
   0  20  -4   27.10    5.80
   0  20   4   26.70    5.80
  12   0  -5    0.00    4.40
  12   0  -5    4.80    4.60
  12   0  -5    2.40    7.10
  11   0  -5    1.80    6.30
  11   0  -5    5.40    4.30
  11   0  -5    5.00    4.20
  10   0  -5   -0.60    3.20
  10   0  -5    4.70    4.50
  10   0  -5    0.40    3.80
   9   0  -5    0.70    2.90
   9   0  -5    0.40    3.40
   9   0  -5    4.70    4.20
   8   0  -5    4.50    3.10
   8   0  -5    0.70    2.60
   8   0  -5   -0.40    3.00
  -8   0   5    0.80    1.20
  -7   0   5   -0.60    1.00
   7   0  -5   -0.10    2.40
   7   0  -5    0.10    2.60
   7   0  -5    1.30    2.50
  -6   0   5    1.30    1.00
   6   0  -5    0.30    2.90
   6   0  -5   -0.40    2.10
   6   0  -5   -0.50    1.90
   5   0  -5    3.50    2.70
   5   0  -5    0.10    1.90
  -5   0   5    0.40    1.00
   5   0  -5    1.30    2.00
   4   0  -5    1.00    0.70
  -4   0   5   -0.70    0.80
   4   0  -5   -1.40    1.90
   4   0  -5    0.40    1.50
   4   0  -5    0.90    1.70
  -3   0   5    0.20    0.90
   3   0  -5    0.20    1.30
   3   0  -5    1.60    0.90
   3   0  -5    1.40    1.70
   3   0  -5   -0.60    1.50
   2   0  -5   -1.10    0.80
   2   0  -5   -1.50    1.10
   2   0  -5   -0.90    1.10
  -2   0   5   -0.50    0.80
   1   0  -5    0.30    0.90
   1   0  -5   -0.60    1.00
   1   0  -5    0.00    0.70
   0   0  -5   -3.50    0.90
   0   0   5   -3.10    0.90
   1   0   5    1.10    1.00
  -1   0  -5   -0.70    0.90
   1   0   5    0.90    0.80
   1   0   5    0.20    0.70
   1   0   5    0.50    0.90
   2   0   5    0.00    1.20
  -2   0  -5   -0.50    0.90
   2   0   5    0.60    0.70
   2   0   5    1.60    1.30
   2   0   5   -1.40    1.10
   3   0   5    1.30    1.30
   3   0   5   -1.70    1.50
   3   0   5   -0.20    0.50
  -3   0  -5   -0.90    0.80
   3   0   5    0.50    1.40
   4   0   5    1.20    1.60
   4   0   5    1.80    2.10
   4   0   5    1.20    1.70
  -4   0  -5    0.90    0.90
  -5   0  -5   -0.70    0.90
   5   0   5    1.40    2.00
   5   0   5    2.50    1.70
   5   0   5   -0.30    2.30
   6   0   5    5.00    2.30
  -6   0  -5    0.10    1.00
   6   0   5   -2.90    2.60
   6   0   5    1.80    2.00
  -7   0  -5    1.20    1.10
   7   0   5    1.20    2.50
   7   0   5   -0.40    2.10
   7   0   5    0.40    3.40
   8   0   5   -0.40    2.50
   8   0   5    2.10    4.40
   8   0   5    0.00    3.10
   9   0   5    2.30    3.10
   9   0   5   -2.00    4.80
   9   0   5    0.60    2.70
  10   0   5    1.80    5.70
  10   0   5    4.10    3.70
  11   0   5    4.10    6.40
  11   0   5   -4.40    3.50
  12  -1  -5   17.70    8.10
  12  -1  -5   13.20    5.30
  12  -1  -5   14.10    5.30
  12   1  -5   13.80    7.90
  12   1  -5   24.80    6.00
  11  -1  -5   20.20    5.00
  11  -1  -5   11.20    7.10
  11  -1  -5   14.50    4.80
  11   1  -5    9.90    5.70
  11   1  -5   18.20    4.80
  11   1  -5   10.10    4.90
  10  -1  -5   18.60    7.00
  10  -1  -5   18.60    4.70
  10  -1  -5   13.10    4.70
  10   1  -5   22.60    4.80
  10   1  -5   28.70    5.30
  10   1  -5   24.50    7.20
   9  -1  -5    0.00    4.80
   9  -1  -5    1.60    3.10
   9  -1  -5   -1.70    3.10
   9   1  -5    4.90    3.70
   9   1  -5   -2.30    2.60
   9   1  -5   -0.50    4.60
   8  -1  -5    9.60    3.30
   8  -1  -5    8.40    4.70
   8  -1  -5    7.70    3.20
   8   1  -5   11.80    3.00
   8   1  -5    9.80    3.40
  -8   1   5    7.30    1.40
   8   1  -5    8.30    4.80
   7  -1  -5   18.10    3.30
   7  -1  -5   14.80    3.90
   7  -1  -5   14.00    3.10
  -7  -1   5   13.90    1.70
  -7   1   5   14.50    1.60
   7   1  -5   19.10    4.70
   7   1  -5   15.70    3.40
   7   1  -5   14.80    3.10
  -6  -1   5    7.80    1.30
   6  -1  -5    8.30    2.50
   6  -1  -5   13.40    3.30
   6  -1  -5    6.10    2.10
   6   1  -5    8.40    3.50
  -6   1   5    9.00    1.30
   6   1  -5    9.80    2.30
   6   1  -5    7.30    2.60
   5  -1  -5   10.20    2.50
   5  -1  -5   12.20    2.20
  -5  -1   5   12.60    1.50
   5  -1  -5   11.90    3.30
  -5   1   5   10.00    1.30
   5   1  -5   12.00    1.00
   5   1  -5   10.30    3.30
   5   1  -5   12.30    2.30
   5   1  -5   12.80    1.00
   5   1  -5   15.40    2.40
  -4  -1   5   51.49    2.50
   4  -1  -5   46.40    3.80
   4  -1  -5   53.69    2.10
   4  -1  -5   51.89    3.50
   4  -1  -5   47.10    3.20
   4   1  -5   51.79    3.30
   4   1  -5   48.60    2.30
   4   1  -5   46.80    3.20
  -4   1   5   49.20    2.30
   4   1  -5   50.99    4.30
   3  -1  -5   53.79    2.40
  -3  -1   5   55.89    2.60
   3  -1  -5   56.89    3.20
   3  -1  -5   57.79    3.90
   3   1  -5   52.69    3.10
   3   1  -5   53.79    3.10
  -3   1   5   53.29    2.40
   3   1  -5   50.49    2.50
   3   1  -5   50.69    3.70
   2  -1  -5  102.99    3.80
  -2  -1   5  114.39    4.00
   2  -1  -5  105.09    4.30
   2  -1  -5  113.39    4.70
   2   1  -5  107.59    4.70
   2   1  -5  120.29    4.40
   2   1  -5  106.19    3.90
   2   1  -5  114.99    4.50
  -2   1   5  111.29    3.90
   1  -1  -5    0.10    1.10
   1  -1  -5    1.80    0.90
   1  -1  -5    0.60    0.90
   1   1  -5    2.80    0.90
   1   1  -5    1.70    0.80
   0  -1  -5   12.90    1.50
   0  -1   5   15.70    1.50
   0   1   5   16.00    1.40
   0   1  -5   13.40    1.50
   1  -1   5   95.59    3.40
   1  -1   5   91.29    3.50
   1  -1   5   89.19    3.90
  -1  -1  -5   93.99    3.60
   1   1   5   87.49    4.00
   1   1   5   97.49    3.50
   1   1   5  111.39    3.80
   1   1   5   98.29    3.90
  -1   1  -5   93.69    3.50
  -2  -1  -5   77.19    3.10
   2  -1   5   78.69    3.80
   2  -1   5   76.29    3.70
   2  -1   5   77.19    3.20
   2  -1   5   78.79    2.80
  -2   1  -5   75.59    3.00
   2   1   5   80.99    3.90
   2   1   5   76.09    3.70
   2   1   5   86.19    4.00
   2   1   5   82.09    3.00
   3  -1   5   99.69    4.10
   3  -1   5  103.09    5.10
  -3  -1  -5   97.39    3.70
   3  -1   5   96.99    4.40
   3  -1   5   97.69    2.80
   3   1   5   98.19    4.50
  -3   1  -5   94.19    3.50
   3   1   5   91.79    4.90
   3   1   5   94.19    4.60
   3   1   5  100.79    3.30
   4  -1   5   70.99    3.90
   4  -1   5   69.79    5.10
  -4  -1  -5   71.89    3.00
   4  -1   5   62.49    3.50
  -4   1  -5   69.89    2.80
   4   1   5   70.19    4.10
   4   1   5   67.39    4.10
   4   1   5   67.69    4.80
  -5  -1  -5   72.39    3.10
   5  -1   5   57.89    4.10
   5  -1   5   73.69    5.60
   5  -1   5   61.09    3.80
   5   1   5   66.49    4.30
  -5   1  -5   64.19    2.80
   5   1   5   66.69    4.40
   5   1   5   73.89    5.60
   6  -1   5    4.10    2.00
   6  -1   5    5.20    2.10
  -6  -1  -5    2.90    1.30
   6  -1   5    2.70    3.00
   6   1   5    3.40    2.10
  -6   1  -5    3.30    1.00
   6   1   5    4.00    3.30
   6   1   5    7.90    2.50
   7  -1   5   48.40    6.50
  -7  -1  -5   48.10    2.90
   7  -1   5   41.90    4.40
   7  -1   5   56.99    4.90
   7   1   5   57.89    5.20
  -7   1  -5   48.50    2.50
   7   1   5   49.50    6.60
   7   1   5   51.89    5.10
   8  -1   5    0.90    2.50
  -8  -1  -5    5.90    2.50
   8  -1   5    2.30    2.80
   8  -1   5    7.60    4.90
   8   1   5    4.90    3.20
   8   1   5    6.50    3.50
   8   1   5    1.10    4.30
   9  -1   5    5.80    5.50
   9  -1   5    6.50    3.10
   9  -1   5    8.90    3.60
   9   1   5    8.40    3.60
   9   1   5    8.50    5.70
   9   1   5    9.50    3.70
  10  -1   5    8.90    6.10
  10  -1   5    3.70    4.00
  10   1   5    8.40    3.70
  10   1   5    3.60    3.90
  10   1   5    6.10    6.20
  11  -1   5   25.10    8.20
  11  -1   5   26.70    5.10
  11   1   5   25.40    8.10
  11   1   5   25.00    5.80
  12  -2  -5    7.50    7.40
  12  -2  -5    2.40    4.40
  12  -2  -5    2.20    4.60
  12   2  -5   -0.30    7.20
  12   2  -5    2.50    4.90
  11  -2  -5    8.40    5.00
  11  -2  -5    4.00    4.20
  11  -2  -5    1.40    6.40
  11   2  -5    6.20    3.90
  11   2  -5    2.40    4.40
  11   2  -5    5.90    5.30
  10  -2  -5    8.50    5.00
  10  -2  -5    1.20    3.60
  10  -2  -5    5.10    4.10
  10   2  -5    5.10    3.40
  10   2  -5    3.20    4.30
  10   2  -5   10.70    6.30
   9  -2  -5   71.19    6.90
   9  -2  -5   83.19    6.80
   9  -2  -5   78.99    9.60
   9   2  -5   73.79    9.40
   9   2  -5   80.19    7.20
   8  -2  -5   24.50    4.30
   8  -2  -5   25.40    4.10
   8  -2  -5   19.20    5.60
   8   2  -5   24.60    4.40
  -8   2   5   27.90    2.10
   8   2  -5   21.20    3.60
   8   2  -5   21.80    5.80
   7  -2  -5    0.90    2.60
   7  -2  -5   -3.40    2.20
   7  -2  -5    1.90    2.50
  -7  -2   5    0.50    1.30
   7   2  -5    1.50    2.20
   7   2  -5    0.00    3.40
  -7   2   5    2.80    1.00
   7   2  -5    3.70    2.80
   6  -2  -5   -0.90    2.20
   6  -2  -5   -0.90    2.80
  -6  -2   5    1.50    1.20
   6  -2  -5    3.50    2.20
  -6   2   5    1.80    1.00
   6   2  -5    0.30    2.20
   6   2  -5   -2.40    1.70
   6   2  -5   -1.30    2.20
   5  -2  -5   82.79    4.70
   5  -2  -5   79.09    6.00
   5  -2  -5   77.59    4.90
  -5  -2   5   72.69    3.30
  -5   2   5   78.79    3.20
   5   2  -5   76.29    4.20
   5   2  -5   76.79    3.00
   5   2  -5   78.99    4.50
   5   2  -5   84.19    3.00
   5   2  -5   72.29    5.80
   4  -2  -5  169.98    6.80
   4  -2  -5  155.58    7.60
  -4  -2   5  163.98    5.50
   4  -2  -5  158.98    4.80
   4   2  -5  152.68    7.40
   4   2  -5  158.88    6.40
   4   2  -5  165.08    6.10
   4   2  -5  161.98    5.20
  -4   2   5  156.78    5.20
   3  -2  -5   42.70    2.20
   3  -2  -5   44.40    3.60
   3  -2  -5   40.60    2.90
  -3  -2   5   40.90    2.40
   3   2  -5   40.20    2.80
  -3   2   5   40.30    2.20
   3   2  -5   36.90    2.90
   3   2  -5   40.70    2.20
   3   2  -5   46.30    3.60
   2  -2  -5   99.19    4.40
   2  -2  -5   97.09    4.70
   2  -2  -5   99.69    3.80
  -2  -2   5   92.59    3.70
   2   2  -5   99.39    4.10
   2   2  -5   96.89    4.20
  -2   2   5  100.79    3.80
   2   2  -5  101.09    4.60
   2   2  -5   96.19    3.80
   1  -2  -5  452.05   12.60
   1  -2  -5  420.16   12.20
   1   2  -5  416.36   12.20
   0  -2   5   99.39    3.60
   0  -2  -5   90.59    3.60
   0  -2  -5   85.19    3.60
   0   2   5   94.99    3.60
   0   2  -5   85.79    3.50
   1  -2   5    1.10    0.80
  -1  -2  -5    1.00    1.00
   1  -2   5    3.80    1.40
   1   2   5    5.40    1.30
   1   2   5    2.60    1.40
  -1   2  -5    3.00    1.10
   1   2   5    2.90    1.00
   2  -2   5    2.90    1.30
  -2  -2  -5    2.00    1.10
   2  -2   5    3.20    0.80
   2  -2   5    2.30    1.40
   2  -2   5    3.50    1.00
  -2   2  -5    5.10    1.10
   2   2   5    3.90    1.60
   2   2   5    3.70    1.50
   2   2   5    2.80    1.50
   2   2   5    3.50    1.00
   3  -2   5    6.80    1.70
  -3  -2  -5    5.20    1.20
   3  -2   5    9.10    2.40
   3  -2   5    8.30    1.40
   3   2   5    7.70    2.40
   3   2   5    6.60    1.70
  -3   2  -5    9.10    1.20
   3   2   5    5.60    1.10
   3   2   5    8.50    1.30
   3   2   5    5.40    1.90
   4  -2   5   18.70    3.20
   4  -2   5   14.70    2.00
   4  -2   5   17.80    2.40
  -4  -2  -5   16.10    1.70
   4   2   5   10.90    2.40
   4   2   5   16.10    3.10
   4   2   5   18.60    1.20
   4   2   5   19.20    1.10
   4   2   5   21.10    2.80
  -4   2  -5   18.10    1.50
  -5  -2  -5    5.10    1.30
   5  -2   5    8.60    3.30
   5  -2   5    2.80    1.60
   5  -2   5    5.90    1.90
   5   2   5    2.10    2.60
   5   2   5    0.70    1.80
  -5   2  -5    4.00    1.00
   5   2   5    3.60    2.20
  -6  -2  -5    1.10    1.30
   6  -2   5   -0.50    1.90
   6  -2   5    1.70    1.90
   6  -2   5    3.20    3.00
   6  -2   5    1.60    2.30
  -6   2  -5    2.10    0.90
   6   2   5    1.20    2.30
   6   2   5    3.20    3.20
   6   2   5    2.30    2.20
   7  -2   5   47.30    4.40
  -7  -2  -5   48.30    3.10
   7  -2   5   49.00    6.60
   7  -2   5   52.69    5.20
   7  -2   5   51.09    4.30
   7   2   5   47.30    4.90
   7   2   5   52.39    6.90
  -7   2  -5   47.30    2.40
   7   2   5   53.69    5.10
  -8  -2  -5    8.70    2.00
   8  -2   5    9.30    4.80
   8  -2   5    6.40    3.00
   8  -2   5   12.70    3.10
   8   2   5    9.80    3.30
   8   2   5   11.70    5.10
   8   2   5   13.00    3.80
   9  -2   5   17.60    6.10
   9  -2   5   22.60    4.00
   9  -2   5   23.70    4.20
   9   2   5   27.20    5.30
   9   2   5   20.10    4.60
   9   2   5   22.20    6.40
  10  -2   5   27.80    7.50
  10  -2   5   27.10    4.40
  10   2   5   25.20    7.50
  10   2   5   25.20    4.90
  10   2   5   28.70    5.20
  11  -2   5   -0.60    6.30
  11  -2   5   -2.60    4.50
  11   2   5    5.40    4.50
  11   2   5    3.40    7.50
  12  -3  -5    6.70    7.40
  12  -3  -5   -1.90    4.50
  12   3  -5    4.40    7.20
  12   3  -5    1.30    5.00
  11  -3  -5   38.00    8.80
  11  -3  -5   35.80    6.40
  11   3  -5   34.90    8.80
  11   3  -5   39.60    6.50
  10  -3  -5   29.00    5.10
  10  -3  -5   27.90    7.50
  10  -3  -5   23.60    5.50
  10   3  -5   28.10    5.60
  10   3  -5   31.00    6.70
  10   3  -5   21.00    4.20
   9  -3  -5    6.50    3.40
   9  -3  -5   11.20    5.90
   9  -3  -5    1.90    3.60
   9   3  -5    5.60    3.00
   9   3  -5    5.10    4.00
   9   3  -5    6.30    4.30
   8  -3  -5    4.60    3.60
   8  -3  -5    3.30    3.20
   8  -3  -5   -2.80    2.50
   8   3  -5    4.90    2.60
   8   3  -5    5.40    3.40
   8   3  -5    0.20    4.20
  -8   3   5    1.90    1.10
   7  -3  -5   16.90    3.30
   7  -3  -5   15.10    3.60
   7  -3  -5   17.60    4.30
  -7   3   5   17.30    1.70
   7   3  -5   17.10    2.90
   7   3  -5   23.90    4.00
   7   3  -5   23.30    4.60
   6  -3  -5    9.90    3.70
   6  -3  -5    6.00    2.80
   6   3  -5    6.90    2.70
   6   3  -5    9.60    3.20
   6   3  -5   11.00    2.30
  -6   3   5    6.80    1.20
   6   3  -5    6.70    0.90
   6   3  -5    8.10    1.00
   5  -3  -5    1.30    2.10
  -5  -3   5    2.50    1.20
   5  -3  -5    3.30    2.30
  -5   3   5    1.10    1.00
   5   3  -5    0.80    1.00
   5   3  -5    1.60    2.20
   5   3  -5    2.30    2.70
   5   3  -5    2.30    1.10
   5   3  -5    0.40    1.60
  -4  -3   5    9.60    1.50
   4  -3  -5   12.60    3.00
   4  -3  -5    7.20    2.30
   4  -3  -5    9.80    1.10
   4   3  -5    6.80    2.10
   4   3  -5   13.40    3.00
   4   3  -5   10.70    1.70
  -4   3   5   11.00    1.40
   4   3  -5    8.80    1.50
   3  -3  -5   82.99    4.50
   3  -3  -5   83.09    3.40
  -3  -3   5   94.09    3.70
   3  -3  -5   84.09    5.00
   3   3  -5   85.99    5.00
  -3   3   5   86.49    3.50
   3   3  -5   92.79    4.00
   3   3  -5   95.59    4.40
   3   3  -5   82.49    3.50
   2  -3  -5    0.50    1.20
   2  -3  -5   -1.40    1.00
  -2  -3   5    0.10    0.80
   2   3  -5   -1.80    1.00
  -2   3   5    1.50    1.20
   2   3  -5   -0.90    1.20
   1  -3  -5   18.50    1.80
   1  -3  -5   23.00    1.90
   1   3  -5   22.30    1.80
   1   3  -5   21.20    1.90
   0  -3  -5   84.89    3.70
   0  -3   5   87.89    3.50
   0  -3  -5   92.49    3.70
   0   3  -5   86.69    3.60
   0   3   5   92.99    3.90
   1  -3   5   88.39    3.60
  -1  -3  -5   88.89    3.80
   1  -3   5  100.79    4.10
  -1  -3  -5  102.19    3.60
   1   3   5  102.69    3.80
   1   3   5   98.29    4.20
   1   3   5   97.79    4.40
  -1   3  -5   91.49    3.70
  -2  -3  -5   13.70    1.70
   2  -3   5   14.80    1.40
   2  -3   5   14.80    2.00
   2  -3   5   14.90    1.20
   2   3   5   14.90    2.30
  -2   3  -5   15.40    1.60
   2   3   5   16.00    2.30
   2   3   5   15.10    1.50
   3  -3   5    1.40    1.00
  -3  -3  -5    0.00    1.20
   3  -3   5    2.30    1.40
   3  -3   5   -0.80    1.70
   3   3   5    3.90    2.20
   3   3   5    1.00    1.40
   3   3   5    2.50    1.00
  -3   3  -5    3.10    1.10
   3   3   5    2.30    1.20
   3   3   5    3.00    1.90
   4  -3   5   91.39    3.70
   4  -3   5   86.59    4.30
  -4  -3  -5   84.09    3.90
   4  -3   5   83.99    5.50
   4   3   5   84.39    4.90
   4   3   5   93.69    3.30
  -4   3  -5   83.69    3.40
   4   3   5   91.09    3.40
   4   3   5   88.79    5.70
   4   3   5   96.59    5.20
   5  -3   5   82.59    5.40
   5  -3   5   81.49    3.90
   5  -3   5   72.99    5.90
  -5  -3  -5   78.49    3.80
   5  -3   5   79.19    4.30
   5   3   5   76.59    5.00
   5   3   5   89.99    6.30
  -5   3  -5   76.89    3.10
   5   3   5   77.49    5.10
   6  -3   5    7.80    2.10
   6  -3   5   10.10    2.40
  -6  -3  -5    7.50    1.80
   6  -3   5    9.10    3.00
   6  -3   5    7.10    3.50
   6   3   5    3.60    3.30
   6   3   5    5.10    2.60
   6   3   5    7.70    2.80
  -6   3  -5    5.50    1.10
   7  -3   5   17.20    2.90
   7  -3   5   21.30    3.00
   7  -3   5   20.40    4.90
  -7  -3  -5   14.10    2.30
   7  -3   5   17.30    3.70
   7   3   5   15.70    3.50
   7   3   5   18.70    3.90
  -7   3  -5   18.70    1.60
   7   3   5   19.80    5.40
   8  -3   5  180.08    8.00
  -8  -3  -5  181.38    7.00
   8  -3   5  178.58   11.70
   8  -3   5  172.38    7.80
   8  -3   5  177.58    9.70
   8   3   5  178.88   11.80
   8   3   5  168.98    8.90
   8   3   5  165.08    9.10
   9  -3   5    5.70    3.10
   9  -3   5    6.50    5.30
   9   3   5    0.30    3.50
   9   3   5    4.10    5.30
   9   3   5    2.80    3.10
  10  -3   5   19.30    6.90
  10  -3   5   21.40    4.20
  10   3   5   10.20    4.70
  10   3   5   27.70    7.70
  10   3   5   20.30    4.70
  11  -3   5   80.49   11.30
  11   3   5   92.89   12.40
  11   3   5   98.09    8.90
  12  -4  -5    4.90    7.30
  12  -4  -5   10.90    6.10
  12   4  -5    6.20    7.60
  12   4  -5    4.90    5.60
  11  -4  -5   11.00    6.80
  11  -4  -5    4.30    4.80
  11   4  -5    8.60    5.00
  11   4  -5    6.00    6.80
  10  -4  -5   34.20    7.90
  10  -4  -5   41.30    6.50
  10   4  -5   39.50    6.20
  10   4  -5   43.50    8.10
   9  -4  -5   48.00    8.20
   9  -4  -5   56.09    6.80
   9   4  -5   66.49    6.90
   9   4  -5   66.69    9.00
   9   4  -5   68.69    5.20
   8  -4  -5   -0.20    4.30
   8  -4  -5   -1.90    3.30
   8   4  -5    7.30    3.70
   8   4  -5    0.30    2.10
   8   4  -5    3.40    3.70
   7  -4  -5   76.19    7.60
   7  -4  -5   74.39    6.20
  -7   4   5   76.99    3.40
   7   4  -5   94.79    8.10
   7   4  -5   89.39    4.90
   7   4  -5   70.89    5.40
   6  -4  -5    6.30    3.00
   6  -4  -5    7.10    3.00
  -6   4   5   11.40    1.50
   6   4  -5    9.00    3.60
   6   4  -5    7.10    1.20
   6   4  -5   10.10    2.20
   6   4  -5    6.50    1.30
   6   4  -5    8.70    2.90
   5  -4  -5   35.60    4.90
   5  -4  -5   44.90    4.50
   5   4  -5   37.10    2.50
   5   4  -5   38.20    3.00
   5   4  -5   40.10    2.60
   5   4  -5   44.00    4.50
  -5   4   5   40.30    2.50
   5   4  -5   46.50    4.10
   4  -4  -5  219.08    8.70
  -4  -4   5  209.58    7.30
   4  -4  -5  222.38    9.70
   4  -4  -5  212.28    6.50
   4   4  -5  213.58    7.10
   4   4  -5  218.78    8.30
   4   4  -5  223.88    7.40
  -4   4   5  221.78    7.10
   4   4  -5  230.18    9.70
  -3  -4   5    2.30    1.30
   3  -4  -5    5.30    1.20
   3  -4  -5    3.40    2.00
   3   4  -5    2.60    1.30
   3   4  -5    4.40    1.30
  -3   4   5    4.70    1.30
   3   4  -5    3.50    1.80
   2  -4  -5   92.59    3.90
  -2  -4   5   97.49    4.50
   2  -4  -5   89.79    4.50
   2   4  -5   88.89    3.80
   2   4  -5   92.29    4.10
  -2   4   5   98.29    3.90
   1  -4  -5  227.58    7.40
   1  -4  -5  241.58    7.70
   1   4  -5  210.18    7.30
  -1   4   5  228.28    8.30
   1   4  -5  230.98    7.10
   0  -4  -5  668.23   19.50
   0  -4  -5  703.33   19.40
   0  -4   5  717.83   19.40
   0   4  -5  704.23   19.50
   0   4   5  695.83   19.70
   1  -4   5  668.13   18.30
  -1  -4  -5  680.83   18.10
  -1  -4  -5  632.64   18.50
   1   4   5  644.04   19.00
  -1   4  -5  658.63   18.40
   1   4   5  660.53   19.10
  -2  -4  -5   80.99    3.00
  -2  -4  -5   78.79    3.70
   2  -4   5   75.69    3.10
   2  -4   5   77.09    2.30
   2  -4   5   71.59    3.80
   2   4   5   73.89    4.00
   2   4   5   73.99    4.00
  -2   4  -5   79.29    3.30
  -3  -4  -5  121.39    5.00
   3  -4   5  127.49    5.30
   3  -4   5  132.49    4.10
   3   4   5  129.29    4.70
   3   4   5  133.09    5.10
  -3   4  -5  126.99    4.70
   3   4   5  118.59    5.70
   3   4   5  130.69    6.00
  -4  -4  -5  348.27   11.00
   4  -4   5  337.77   13.00
   4  -4   5  352.06   10.20
   4  -4   5  355.36   11.30
   4  -4   5  356.16   12.50
   4   4   5  345.57   10.50
  -4   4  -5  352.96   10.30
   4   4   5  338.27   12.20
   4   4   5  342.77   12.20
   4   4   5  365.66   10.30
   4   4   5  371.76   13.60
   5  -4   5    5.40    3.30
   5  -4   5    5.80    2.80
   5  -4   5    2.30    1.40
  -5  -4  -5    6.50    1.80
   5  -4   5    3.90    1.90
   5   4   5    4.00    0.90
  -5   4  -5    2.60    1.10
   5   4   5    6.70    2.70
   5   4   5    8.20    3.30
   5   4   5    5.90    1.10
   5   4   5    4.20    2.30
   6  -4   5   82.09    6.10
   6  -4   5   85.19    4.80
  -6  -4  -5   85.59    4.40
   6  -4   5   99.39    7.30
   6  -4   5   87.59    4.40
   6   4   5   89.39    5.90
   6   4   5   86.49    7.20
   6   4   5   82.19    5.90
  -6   4  -5   81.69    3.40
   7  -4   5   51.39    4.00
  -7  -4  -5   53.59    3.70
   7  -4   5   53.59    6.90
   7  -4   5   47.70    5.50
   7  -4   5   55.59    4.50
   7   4   5   58.39    7.30
   7   4   5   49.10    5.50
  -7   4  -5   46.20    2.50
   7   4   5   38.70    4.90
   8  -4   5   36.80    3.90
   8  -4   5   27.00    5.10
  -8  -4  -5   35.20    3.40
   8  -4   5   29.90    6.50
   8   4   5   39.70    7.00
   8   4   5   36.80    5.50
   8   4   5   32.10    5.10
   9  -4   5   89.89   10.20
   9  -4   5   93.49    6.10
   9  -4   5  111.69    8.30
   9   4   5  104.89   11.30
   9   4   5  100.09    8.50
   9   4   5   99.19    7.50
  10  -4   5   29.00    7.50
  10   4   5   33.40    5.40
  10   4   5   34.40    8.20
  10   4   5   33.90    6.00
  11  -4   5    2.90    6.30
  11   4   5    1.00    6.70
  11   4   5    0.50    4.30
  11   4   5    0.60    4.50
  11  -5  -5   61.79   10.40
  11  -5  -5   80.29    9.40
  11   5  -5   70.79   11.00
  11   5  -5   69.29    8.40
  10  -5  -5   18.10    5.60
  10  -5  -5   22.40    7.10
  10   5  -5   10.30    5.00
  10   5  -5   22.50    7.20
   9  -5  -5   99.19   10.30
   9  -5  -5   82.19    8.30
   9   5  -5   98.79   10.90
   9   5  -5   76.19    5.20
   9   5  -5   84.49    7.90
   8  -5  -5  128.49   10.40
   8  -5  -5  135.79    8.80
   8   5  -5  146.19    8.80
   8   5  -5  143.29   10.90
   8   5  -5  144.99    6.70
   7  -5  -5    0.00    3.80
   7  -5  -5    0.60    3.20
   7   5  -5    6.50    3.40
   7   5  -5    0.00    0.90
   7   5  -5    3.30    3.20
  -7   5   5    3.60    1.40
   7   5  -5    1.60    1.00
   7   5  -5    2.10    1.80
   6  -5  -5   24.70    4.90
   6  -5  -5   18.50    3.40
   6   5  -5   22.40    2.60
   6   5  -5   23.80    2.20
   6   5  -5   26.50    4.70
   6   5  -5   24.50    3.90
   6   5  -5   23.20    2.10
  -6   5   5   23.70    2.10
   5  -5  -5  409.36   15.90
   5  -5  -5  427.36   14.70
  -5   5   5  418.76   12.40
   5   5  -5  428.86   12.40
   5   5  -5  419.36   15.80
   5   5  -5  409.76   12.70
   5   5  -5  409.66   14.00
   4  -5  -5    7.20    2.60
   4   5  -5    2.70    1.60
  -4   5   5    6.60    1.50
   4   5  -5    4.10    1.40
   4   5  -5    2.40    2.10
   3  -5  -5   85.39    3.70
  -3  -5   5   77.39    3.80
   3  -5  -5   82.09    4.50
   3   5  -5   88.19    4.40
  -3   5   5   77.69    3.60
   3   5  -5   80.79    3.80
   2  -5  -5  229.08    8.50
   2  -5  -5  248.58    8.00
  -2   5   5  244.68    8.00
   2   5  -5  253.37    8.20
   2   5  -5  230.78    8.00
   1  -5  -5  164.28    6.20
   1  -5  -5  172.68    6.40
  -1   5   5  176.78    6.10
   1   5  -5  173.88    6.30
   1   5  -5  176.88    5.80
  -1   5   5  175.48    6.20
   0  -5  -5    5.50    1.40
   0  -5  -5    6.50    1.70
   0   5  -5    6.30    1.10
   0   5   5    5.70    1.50
   0   5  -5    6.70    1.60
   0   5   5    4.70    1.60
   1  -5   5   61.59    1.80
  -1  -5  -5   63.79    3.50
  -1  -5  -5   60.59    2.80
   1  -5   5   61.39    3.00
  -1   5  -5   59.29    3.20
   1   5   5   63.39    3.60
   1   5   5   51.39    3.30
   1   5   5   63.59    3.60
  -2  -5  -5  170.98    6.60
   2  -5   5  188.48    6.90
   2  -5   5  193.98    6.10
  -2  -5  -5  184.78    5.70
   2   5   5  177.08    7.40
   2   5   5  175.08    7.30
  -2   5  -5  191.18    6.40
   3  -5   5   45.90    3.30
  -3  -5  -5   49.60    2.10
  -3  -5  -5   45.80    3.40
  -3   5  -5   50.89    2.90
   3   5   5   46.50    3.30
   3   5   5   49.70    4.00
   3   5   5   47.20    4.20
   4  -5   5  194.78    5.80
  -4  -5  -5  190.68    7.20
   4  -5   5  191.48    8.60
   4  -5   5  188.18    7.20
   4   5   5  190.28    8.30
  -4   5  -5  179.98    6.30
   4   5   5  197.98    8.30
   4   5   5  185.98    6.70
  -5  -5  -5  253.97    8.80
   5  -5   5  256.77    7.90
   5  -5   5  247.88   10.40
   5  -5   5  257.17    8.90
   5  -5   5  256.97   11.60
   5   5   5  241.28   10.30
  -5   5  -5  249.48    8.00
   5   5   5  261.27    7.80
   5   5   5  238.68   11.60
   5   5   5  253.77    7.90
   5   5   5  262.27   10.40
   6  -5   5   24.50    3.00
  -6  -5  -5   24.60    3.00
   6  -5   5   28.10    5.00
   6  -5   5   22.80    2.40
   6  -5   5   16.70    3.90
   6   5   5   20.60    1.10
   6   5   5   26.70    4.10
   6   5   5   20.00    4.70
   6   5   5   24.70    1.20
  -6   5  -5   20.70    1.90
   6   5   5   22.80    4.00
   7  -5   5   15.60    2.50
   7  -5   5    5.50    4.20
  -7  -5  -5    8.40    2.30
   7  -5   5   13.80    2.70
   7  -5   5   10.90    3.80
   7   5   5   12.00    3.40
  -7   5  -5   12.40    1.60
   7   5   5   15.40    5.00
   7   5   5    7.50    3.40
   8  -5   5  154.98    9.30
  -8  -5  -5  120.29    6.40
   8  -5   5  134.79    6.40
   8  -5   5  130.49   10.50
   8   5   5  139.99    8.50
   8   5   5  151.88   11.20
   8   5   5  132.79    8.60
   9  -5   5   25.20    6.90
   9  -5   5   31.00    5.70
   9   5   5   19.10    6.70
   9   5   5   25.30    5.10
   9   5   5   30.80    5.70
  10  -5   5   30.60    7.90
  10   5   5   32.20    6.00
  10   5   5   40.50    8.70
  10   5   5   33.90    6.20
  11  -6  -5   25.30    8.50
  11  -6  -5   36.30    7.20
  11   6  -5   32.50    9.00
  11   6  -5   24.60    5.50
  10  -6  -5  177.68   12.10
  10  -6  -5  204.58   14.80
  10   6  -5  221.98   12.20
  10   6  -5  225.68   15.40
   9  -6  -5   84.49    8.60
   9  -6  -5   88.49   10.30
   9   6  -5   75.69    7.80
   9   6  -5   96.89   10.90
   8  -6  -5    7.60    4.20
   8  -6  -5    6.80    5.10
   8   6  -5    7.60    3.90
   8   6  -5    2.60    4.80
   8   6  -5    6.00    2.10
   7  -6  -5  408.56   15.70
   7  -6  -5  370.76   16.80
   7   6  -5  409.76   12.70
   7   6  -5  392.46   11.70
   7   6  -5  388.86   15.00
   7   6  -5  409.26   11.70
   7   6  -5  401.46   17.50
   6  -6  -5  209.28    9.80
   6  -6  -5  210.88   11.20
  -6   6   5  205.28    7.00
   6   6  -5  181.38   10.30
   6   6  -5  200.08    8.90
   6   6  -5  194.58    7.20
   6   6  -5  196.88    6.90
   5  -6  -5    9.10    2.80
   5   6  -5   11.40    2.00
   5   6  -5    7.90    1.80
   5   6  -5   10.00    3.20
   5   6  -5    8.90    1.80
  -5   6   5   11.60    1.80
   5   6  -5   12.20    3.00
   4  -6  -5   85.99    5.60
   4   6  -5   84.19    5.10
   4   6  -5   84.79    3.90
  -4   6   5   86.59    4.10
   4   6  -5   88.19    4.30
   3  -6  -5  198.38    7.90
   3  -6  -5  172.58    6.40
  -3   6   5  184.28    6.60
   3   6  -5  186.38    7.20
   3   6  -5  179.68    6.70
   2  -6  -5   48.60    3.30
   2  -6  -5   51.09    3.80
   2   6  -5   56.09    3.30
  -2   6   5   50.39    3.10
  -2   6   5   50.59    2.90
   2   6  -5   48.40    3.30
   1  -6  -5  383.26   12.00
  -1  -6   5  373.36   11.80
   1  -6  -5  405.06   12.20
  -1   6   5  398.76   11.90
  -1   6   5  378.16   11.90
   1   6  -5  379.76   11.90
   1   6  -5  375.16   11.30
   0  -6  -5  308.57    9.60
   0  -6  -5  308.57   10.00
   0  -6   5  300.17    9.70
   0   6   5  307.77   10.20
   0   6  -5  293.07    9.80
   0   6   5  304.67    9.80
   0   6   5  294.87   10.00
   0   6  -5  296.77    8.70
   1  -6   5  176.38    4.80
  -1  -6  -5  166.08    6.60
  -1  -6  -5  158.88    5.80
   1   6   5  179.18    7.00
   1   6   5  188.38    6.50
   1   6   5  182.48    7.00
  -1   6  -5  167.18    6.40
  -2  -6  -5   29.50    1.90
   2  -6   5   27.70    2.20
  -2  -6  -5   24.90    2.80
  -2   6  -5   26.60    2.50
   2   6   5   25.70    3.30
   2   6   5   31.80    3.20
   2   6   5   26.40    2.50
  -3  -6  -5   23.20    1.40
   3  -6   5   23.50    3.50
  -3  -6  -5   21.80    2.60
   3  -6   5   23.60    2.60
   3   6   5   25.00    3.10
  -3   6  -5   17.00    2.20
   3   6   5   19.80    2.90
   3   6   5   24.40    2.30
   3   6   5   27.00    2.80
   4  -6   5   82.49    5.90
   4  -6   5   94.09    4.70
  -4  -6  -5   89.19    4.90
  -4  -6  -5   92.09    2.80
   4   6   5   89.69    5.80
  -4   6  -5   84.39    4.00
   4   6   5   90.09    5.80
   4   6   5   91.69    4.50
   5  -6   5   41.10    5.00
  -5  -6  -5   49.20    1.80
  -5  -6  -5   50.79    3.80
   5  -6   5   47.90    3.70
  -5   6  -5   48.10    3.00
   5   6   5   50.49    5.10
   5   6   5   50.39    3.20
   5   6   5   42.00    4.90
   5   6   5   45.20    5.60
   6  -6   5   63.09    4.10
   6  -6   5   53.19    3.20
  -6  -6  -5   59.19    4.10
   6  -6   5   51.69    5.90
   6   6   5   62.19    2.80
  -6   6  -5   59.59    3.20
   6   6   5   60.99    7.20
   6   6   5   58.59    5.90
   6   6   5   55.69    5.70
   6   6   5   59.19    2.90
   7  -6   5   66.99    4.00
   7  -6   5   83.29    8.30
   7  -6   5   78.79    4.90
   7  -6   5   65.89    7.00
  -7  -6  -5   80.99    5.00
  -7   6  -5   72.99    3.60
   7   6   5   78.99    6.90
   7   6   5   83.69    8.40
   7   6   5   67.39    6.70
   8  -6   5    9.80    5.50
  -8  -6  -5   11.50    2.90
   8  -6   5    8.20    4.50
   8   6   5   15.30    5.90
   8   6   5   15.60    4.70
   8   6   5   16.90    4.40
   9  -6   5  170.28   13.40
   9  -6   5  173.38   10.80
   9   6   5  179.08   10.20
   9   6   5  146.89   12.60
   9   6   5  176.88   10.70
  10  -6   5   13.90    7.00
  10   6   5   -2.10    5.80
  10   6   5    9.80    5.20
  10   6   5    8.90    5.10
  11  -7  -5   75.29    9.30
  11  -7  -5   67.59   10.90
  11   7  -5   61.99   10.80
  11   7  -5   64.89    8.60
  10  -7  -5   32.00    8.30
  10  -7  -5   19.30    6.20
  10   7  -5   26.90    7.00
  10   7  -5   28.00    6.30
   9  -7  -5  251.17   13.50
   9  -7  -5  251.57   14.70
   9   7  -5  248.68   12.00
   9   7  -5  245.88   15.50
   8  -7  -5  223.68   11.90
   8  -7  -5  198.08   13.20
   8   7  -5  204.28   10.40
   8   7  -5  221.28   13.60
   8   7  -5  217.98    7.90
   7  -7  -5   73.59    7.30
   7   7  -5   95.79    6.50
   7   7  -5   88.89    4.50
   7   7  -5   94.59    4.30
   7   7  -5   87.99    8.80
   6  -7  -5  182.98    9.70
   6   7  -5  206.18    7.20
   6   7  -5  200.28   11.40
   6   7  -5  177.08    9.10
   6   7  -5  198.78    7.10
   5  -7  -5  426.76   15.10
   5   7  -5  426.06   14.50
   5   7  -5  397.66   12.30
   5   7  -5  385.66   12.50
   4  -7  -5  304.17   11.50
   4   7  -5  308.17   11.10
   4   7  -5  287.57   10.00
   4   7  -5  321.27    9.70
   3  -7  -5  306.07    9.90
   3  -7  -5  305.27   11.30
   3   7  -5  306.17   10.30
   3   7  -5  320.27   10.70
   2  -7  -5  187.98    7.30
   2  -7  -5  212.58    8.10
   2   7  -5  206.28    7.30
   2   7  -5  204.08    7.50
  -2   7   5  197.48    7.00
   1  -7  -5  157.28    6.30
   1  -7  -5  154.58    6.30
   1   7  -5  147.99    6.20
   1   7  -5  164.58    5.70
  -1   7   5  145.09    6.00
   0  -7  -5   28.60    3.00
   0  -7  -5   25.30    2.60
   0  -7   5   26.50    2.70
   0   7  -5   34.00    2.00
   0   7  -5   23.10    2.80
   0   7   5   33.70    3.30
   0   7   5   26.60    3.00
  -1  -7  -5  340.97   11.00
  -1  -7  -5  340.57   10.20
   1  -7   5  332.27   11.10
   1   7   5  328.77   11.30
   1   7   5  340.37   11.50
  -1   7  -5  316.97   10.80
  -1   7  -5  336.47    9.00
  -2  -7  -5   66.49    2.90
  -2  -7  -5   53.79    3.90
   2   7   5   63.19    4.50
  -2   7  -5   64.39    3.80
   2   7   5   76.79    4.90
   2   7   5   58.39    4.00
  -3  -7  -5    4.40    0.80
   3  -7   5    1.10    2.40
  -3  -7  -5    5.10    2.10
   3  -7   5    4.40    1.80
  -3   7  -5    2.70    1.70
   3   7   5    2.00    1.80
   3   7   5    7.60    2.70
   3   7   5    2.90    2.10
   4  -7   5  119.49    5.50
   4  -7   5  122.09    7.30
  -4  -7  -5  120.29    6.10
  -4   7  -5  118.69    5.20
   4   7   5  122.99    6.60
   4   7   5  127.19    5.70
   4   7   5  121.79    6.80
   4   7   5  123.49    5.10
  -5  -7  -5  269.97    9.90
   5  -7   5  250.97    9.20
   5  -7   5  263.87   11.50
   5   7   5  278.57    8.70
   5   7   5  223.98   12.10
   5   7   5  277.47   11.30
  -5   7  -5  256.47    8.70
   5   7   5  245.48   10.90
   5   7   5  260.57    8.90
   6  -7   5   -0.70    1.90
  -6  -7  -5    5.50    2.60
   6  -7   5    0.30    3.30
   6   7   5    1.40    3.00
  -6   7  -5    2.80    1.60
   6   7   5    5.00    4.10
   6   7   5    3.70    1.60
   6   7   5    3.30    3.50
  -7  -7  -5   26.70    3.50
   7  -7   5   31.50    5.60
   7  -7   5   22.50    3.30
  -7   7  -5   25.40    2.90
   7   7   5   31.40    6.60
   7   7   5   28.20    4.90
   7   7   5   29.50    4.60
  -8  -7  -5  221.58    9.20
   8  -7   5  226.68   12.00
   8   7   5  197.78   13.50
   8   7   5  211.88   11.40
   8   7   5  193.18   10.70
   9  -7   5   36.80    6.60
   9   7   5   23.40    5.30
   9   7   5   38.60    8.30
   9   7   5   22.60    5.70
  10  -7   5   45.30    7.50
  10   7   5   42.90    9.30
  10   7   5   33.00    6.20
  10   7   5   39.50    6.90
  11  -8  -5    9.20    6.00
  11   8  -5    1.90    5.40
  11   8  -5   -0.90    7.10
  10  -8  -5  319.27   16.00
  10   8  -5  285.57   18.10
  10   8  -5  295.77   14.90
   9  -8  -5  316.47   15.50
   9   8  -5  326.97   17.90
   9   8  -5  307.47   14.60
   8  -8  -5    3.90    4.50
   8   8  -5    2.70    1.70
   8   8  -5    2.90    5.20
   8   8  -5    3.70    4.10
   7  -8  -5  383.46   15.80
   7   8  -5  373.36   15.00
   7   8  -5  392.86   13.50
   7   8  -5  370.86   17.70
   7   8  -5  375.46   11.90
   6  -8  -5  441.26   16.60
   6   8  -5  455.75   16.30
   6   8  -5  459.75   13.50
   6   8  -5  421.76   18.50
   6   8  -5  454.75   13.90
   5  -8  -5   27.70    4.60
   5   8  -5   28.40    3.80
   5   8  -5   24.40    2.90
   5   8  -5   27.60    2.50
   4  -8  -5  538.15   18.30
   4   8  -5  542.45   16.70
   4   8  -5  560.74   17.60
   3  -8  -5  648.14   20.40
   3   8  -5  648.14   19.50
   3   8  -5  663.63   19.80
   2  -8  -5    4.10    1.80
   2  -8  -5    6.10    2.40
   2   8  -5    6.20    1.80
   2   8  -5    2.70    1.60
  -2   8   5    5.70    1.80
   1  -8  -5  128.59    5.80
   1  -8  -5  128.79    5.90
  -1   8   5  136.99    5.80
   1   8  -5  124.69    5.10
   1   8  -5  134.19    6.00
   0  -8  -5  630.34   19.30
   0  -8  -5  658.73   18.90
   0   8   5  631.74   19.40
   0   8  -5  628.14   19.20
   0   8  -5  651.03   17.80
   0   8   5  657.53   19.50
   1  -8   5    6.20    1.90
  -1  -8  -5    5.30    1.60
  -1  -8  -5    5.30    2.10
   1   8   5    3.70    2.20
   1   8   5    7.70    2.40
  -1   8  -5    8.10    0.90
  -1   8  -5    5.50    2.00
  -2  -8  -5    1.70    1.90
  -2  -8  -5    5.10    1.30
   2   8   5    5.40    2.40
   2   8   5    1.70    2.20
   2   8   5    5.90    2.10
  -2   8  -5    1.40    1.70
  -3  -8  -5  228.98    9.00
  -3  -8  -5  232.68    6.70
   3  -8   5  248.48   10.40
   3   8   5  252.97   10.10
   3   8   5  253.57   10.00
   3   8   5  229.98    8.90
  -3   8  -5  221.58    8.40
   4  -8   5   98.09    6.80
  -4  -8  -5   80.99    5.20
   4  -8   5   94.49    5.00
   4   8   5   82.29    6.10
   4   8   5   80.59    6.10
   4   8   5   78.69    4.70
  -4   8  -5   88.89    4.60
   5  -8   5   14.60    2.60
   5  -8   5   10.50    3.90
  -5  -8  -5   11.90    2.80
   5   8   5   13.90    3.30
  -5   8  -5   13.50    2.30
   5   8   5   15.40    2.70
   5   8   5    9.70    3.70
  -6  -8  -5  213.28    8.90
   6  -8   5  180.78   10.30
   6  -8   5  201.88    7.90
  -6   8  -5  187.48    7.20
   6   8   5  189.48   10.10
   6   8   5  197.48   10.10
   6   8   5  204.48   12.00
   7  -8   5  237.98   12.20
  -7  -8  -5  224.48    9.70
   7   8   5  224.18   11.30
   7   8   5  247.28   11.80
   7   8   5  214.28   13.50
  -8  -8  -5    4.90    3.10
   8  -8   5    9.90    5.20
   8   8   5    8.60    6.00
   8   8   5    6.60    3.60
   8   8   5    8.70    4.40
   9  -8   5  148.19   10.90
   9   8   5  156.18   10.60
   9   8   5  139.29   10.00
   9   8   5  136.69   13.00
  10  -8   5   66.99    8.60
  10   8   5   60.19    8.20
  10   8   5   52.89    7.60
  10   8   5   59.99   10.50
  11  -9  -5  230.68   14.70
  11   9  -5  240.58   17.80
  11   9  -5  242.18   14.40
  10  -9  -5   19.90    6.80
  10   9  -5   23.50    8.50
  10   9  -5   25.30    6.40
   9  -9  -5   57.89    8.30
   9   9  -5   62.09   10.00
   9   9  -5   66.19    7.80
   8  -9  -5  492.65   19.70
   8   9  -5  505.85   15.00
   8   9  -5  498.95   22.40
   8   9  -5  515.95   19.30
   7  -9  -5   82.79    8.20
   7   9  -5   75.69    9.00
   7   9  -5   61.89    4.20
   7   9  -5   66.69    6.90
   6  -9  -5   77.29    7.40
   6   9  -5   75.99    3.80
   6   9  -5   59.59    6.20
   6   9  -5   72.39    4.70
   5  -9  -5  786.52   24.80
   5   9  -5  746.83   22.30
   5   9  -5  771.22   23.90
   5   9  -5  734.33   21.20
   4  -9  -5  563.04   19.00
   4   9  -5  548.65   17.30
   4   9  -5  569.24   18.10
   3  -9  -5    2.00    2.60
   3   9  -5    3.40    2.10
   3   9  -5    6.40    2.20
   2  -9  -5  194.78    7.70
   2  -9  -5  185.88    8.10
   2   9  -5  192.78    7.80
   2   9  -5  187.38    7.40
   1  -9  -5  348.57   12.20
   1  -9  -5  346.67   12.10
  -1   9   5  374.46   12.20
   1   9  -5  372.26   12.40
   1   9  -5  357.56   11.40
  -1   9   5  392.26   12.50
   0  -9  -5   13.40    2.70
   0  -9  -5   12.40    2.40
   0   9  -5   14.70    1.70
   0   9   5   11.80    2.60
   0   9   5   14.40    2.80
   0   9  -5   11.20    2.20
  -1  -9  -5  296.77   10.50
  -1  -9  -5  307.37    9.60
  -1   9  -5  294.77    8.40
   1   9   5  274.47   10.70
  -1   9  -5  288.97   10.30
   1   9   5  286.77   11.00
  -2  -9  -5  245.68    7.70
  -2  -9  -5  229.88    9.30
   2   9   5  228.28    9.70
   2   9   5  236.28    9.20
  -2   9  -5  225.48    8.80
   2   9   5  260.47   10.10
  -3  -9  -5   15.70    1.20
   3  -9   5   13.30    3.60
  -3  -9  -5   18.30    3.10
   3   9   5   18.00    3.80
   3   9   5   18.40    3.60
  -3   9  -5   16.50    2.60
   3   9   5   16.70    2.90
   4  -9   5  263.17    9.40
   4  -9   5  249.97   11.40
  -4  -9  -5  263.87   10.10
   4   9   5  240.88   10.90
   4   9   5  252.57   11.10
   4   9   5  246.38    9.60
  -4   9  -5  246.58    9.20
   5  -9   5  293.87   13.00
  -5  -9  -5  281.67   11.10
   5  -9   5  293.77   10.50
   5   9   5  289.87   10.40
  -5   9  -5  296.67   10.10
   5   9   5  280.97   12.10
   5   9   5  304.47   12.60
   6  -9   5   11.60    4.60
  -6  -9  -5    3.10    2.70
   6  -9   5    8.50    2.60
   6   9   5   11.10    4.30
   6   9   5   10.70    5.20
  -6   9  -5    3.50    2.10
   6   9   5    8.50    2.40
   6   9   5   12.00    4.10
   7  -9   5   65.29    7.80
  -7  -9  -5   59.79    5.60
   7   9   5   86.19    7.70
   7   9   5   78.69    9.70
   7   9   5   75.89    7.60
   8  -9   5  409.46   17.70
  -8  -9  -5  407.56   14.80
   8   9   5  377.06   16.70
   8   9   5  370.46   19.40
   8   9   5  389.86   16.70
   9  -9   5    4.00    5.30
  -9  -9  -5    8.40    4.00
   9   9   5    6.00    4.80
   9   9   5    7.00    6.20
   9   9   5   13.40    5.50
  10  -9   5   44.90    8.00
  10   9   5   38.70    7.10
  10   9   5   54.29   10.50
  10   9   5   55.09    7.50
  10 -10  -5  154.98   12.40
  10  10  -5  139.89   14.10
  10  10  -5  148.79   11.20
   9 -10  -5  164.98   12.30
   9  10  -5  187.68   14.50
   9  10  -5  192.08   11.00
   8 -10  -5    4.60    5.20
   8  10  -5    8.40    6.10
   8  10  -5    6.30    2.30
   8  10  -5    1.30    4.20
   7 -10  -5  210.68   11.90
   7  10  -5  180.78   12.20
   7  10  -5  185.68   10.50
   7  10  -5  197.28    7.80
   6 -10  -5  120.39    9.00
   6  10  -5  126.09    8.20
   6  10  -5  133.99    6.50
   5 -10  -5    4.90    4.00
   5  10  -5    2.20    3.10
   5  10  -5    5.80    2.70
   5  10  -5    4.60    1.60
   4 -10  -5  475.05   17.50
   4  10  -5  503.15   16.70
   4  10  -5  503.25   16.00
   3 -10  -5  350.76   13.00
   3  10  -5  334.07   11.90
   3  10  -5  324.67   11.80
   2 -10  -5  101.99    6.20
   2  10  -5  115.19    5.50
   2  10  -5  111.99    6.00
   1 -10  -5  163.88    7.20
   1 -10  -5  162.88    7.40
  -1  10   5  150.48    7.00
   1  10  -5  142.69    7.00
  -1  10   5  166.38    7.30
   1  10  -5  160.68    6.30
   0 -10  -5  359.26   11.70
   0 -10  -5  331.27   12.00
   0  10  -5  347.57   10.50
   0  10   5  331.67   12.20
   0  10  -5  338.27   12.00
   0  10   5  336.57   12.10
  -1 -10  -5   42.40    3.20
  -1 -10  -5   41.00    4.20
   1  10   5   34.50    4.20
   1  10   5   41.30    4.40
   1  10   5   38.30    4.00
  -1  10  -5   44.50    2.30
  -1  10  -5   39.60    3.90
  -2 -10  -5  293.37   11.10
  -2 -10  -5  296.37    9.20
  -2  10  -5  286.57   10.70
   2  10   5  280.47   11.20
   2  10   5  302.07   11.10
   2  10   5  297.67   11.70
   3 -10   5  720.33   23.80
  -3 -10  -5  745.93   22.60
   3  10   5  716.43   22.20
   3  10   5  713.13   23.30
   3  10   5  738.63   23.40
  -3  10  -5  725.73   21.80
   4 -10   5  328.37   14.10
  -4 -10  -5  360.46   12.90
   4 -10   5  337.87   11.90
   4  10   5  327.97   13.40
   4  10   5  342.47   12.40
   4  10   5  348.17   13.80
  -4  10  -5  347.87   11.80
   5 -10   5  176.38   10.20
  -5 -10  -5  185.48    8.60
   5 -10   5  181.08    7.70
   5  10   5  165.48    9.50
   5  10   5  190.78   10.00
   5  10   5  171.18    7.80
  -5  10  -5  179.98    7.50
  -6 -10  -5  433.86   15.30
   6 -10   5  417.96   13.80
   6 -10   5  413.16   16.80
   6  10   5  414.66   16.50
   6  10   5  392.26   16.40
  -6  10  -5  398.46   13.40
   6  10   5  424.46   13.70
   7 -10   5  301.47   14.80
  -7 -10  -5  325.67   12.50
   7  10   5  310.37   14.30
   7  10   5  285.57   16.40
   7  10   5  291.87   14.00
   8 -10   5    3.80    5.10
  -8 -10  -5    3.10    3.50
   8  10   5   10.40    5.10
   8  10   5   -0.20    4.40
   8  10   5    3.80    5.80
  -9 -10  -5  292.47   12.50
   9 -10   5  316.77   16.20
   9  10   5  306.57   15.40
   9  10   5  249.68   14.20
   9  10   5  312.67   18.40
  10 -11  -5    9.80    5.60
  10  11  -5    8.90    5.80
  10  11  -5   18.80    8.20
   9 -11  -5   80.19    9.60
   9  11  -5   80.19    8.80
   9  11  -5   86.09   11.70
   8 -11  -5  390.36   18.10
   8  11  -5  421.96   16.80
   8  11  -5  418.66   13.20
   8  11  -5  360.26   19.90
   7 -11  -5   -3.70    4.40
   7  11  -5    6.00    4.90
   7  11  -5    5.80    2.60
   7  11  -5    1.60    4.00
   6 -11  -5  147.39   10.20
   6  11  -5  172.88    9.50
   6  11  -5  178.88    7.90
   5 -11  -5  593.64   21.40
   5  11  -5  598.94   18.90
   5  11  -5  611.34   17.30
   5  11  -5  585.24   20.10
   4 -11  -5  272.87   12.20
   4  11  -5  276.07   10.60
   4  11  -5  270.97   11.10
   3 -11  -5  217.68   10.10
   3  11  -5  234.38    9.40
   3  11  -5  213.88    9.10
   2 -11  -5  276.47   11.10
  -2  11   5  270.47   10.30
   2  11  -5  260.47    9.90
   2  11  -5  288.17   10.70
   1 -11  -5  547.45   17.60
   1 -11  -5  527.25   17.30
  -1  11   5  550.34   17.50
   1  11  -5  529.15   17.50
   1  11  -5  547.25   16.40
   0 -11  -5   59.39    4.60
   0 -11  -5   59.49    5.20
   0  11   5   65.49    5.00
   0  11  -5   57.79    5.00
   0  11   5   71.99    5.20
   0  11  -5   69.79    3.70
  -1 -11  -5  789.92   23.70
  -1 -11  -5  760.02   22.30
   1  11   5  785.32   24.00
   1  11   5  762.42   23.50
  -1  11  -5  784.72   21.10
   1  11   5  713.13   23.70
  -1  11  -5  784.02   23.40
  -2 -11  -5  383.36   13.50
  -2 -11  -5  370.66   11.40
  -2  11  -5  356.36    9.90
  -2  11  -5  367.76   12.90
   2  11   5  353.86   13.80
   2  11   5  378.36   13.40
   2  11   5  367.56   13.90
  -3 -11  -5    9.40    3.10
   3  11   5    6.30    3.50
   3  11   5    5.30    2.80
  -3  11  -5    6.00    2.40
   3  11   5    4.20    3.20
  -4 -11  -5  519.25   17.70
   4 -11   5  528.05   19.30
   4  11   5  522.05   17.20
   4  11   5  522.85   18.80
   4  11   5  511.15   18.70
  -4  11  -5  511.05   16.60
   5 -11   5  714.03   25.10
   5 -11   5  732.53   22.10
  -5 -11  -5  711.93   23.10
   5  11   5  783.32   22.60
  -5  11  -5  714.23   22.00
   5  11   5  714.53   24.30
   5  11   5  700.83   24.40
   6 -11   5   32.20    6.40
  -6 -11  -5   39.10    5.30
   6 -11   5   42.30    6.90
   6  11   5   43.10    6.30
   6  11   5   43.90    6.30
  -6  11  -5   41.60    4.10
   6  11   5   48.80    4.50
   7 -11   5   97.09    9.70
  -7 -11  -5  113.59    7.50
   7  11   5  114.59   12.40
   7  11   5  112.19    9.80
   7  11   5  119.49    9.40
   8 -11   5  437.26   19.90
  -8 -11  -5  435.06   16.80
   8  11   5  544.15   23.70
   8  11   5  435.46   18.50
   8  11   5  450.25   19.10
  -9 -11  -5   20.30    5.00
   9 -11   5   20.80    7.00
   9  11   5   27.70    6.80
   9  11   5   34.20    7.10
   9  11   5   16.90    8.10
   9 -12  -5  234.38   14.70
   9  12  -5  249.28   13.80
   9  12  -5  222.18   16.80
   8 -12  -5    5.40    5.40
   8  12  -5    8.10    5.20
   8  12  -5    1.30    2.60
   8  12  -5    8.40    6.80
   7 -12  -5  264.17   14.00
   7  12  -5  235.98   12.40
   7  12  -5  249.38    9.80
   6 -12  -5  316.07   15.20
   6  12  -5  348.97   12.50
   6  12  -5  333.87   14.20
   5 -12  -5   13.80    4.90
   5  12  -5   24.10    3.70
   5  12  -5   27.60    4.70
   4 -12  -5  473.65   17.90
   4  12  -5  496.45   16.40
   4  12  -5  450.55   16.40
   3 -12  -5  435.26   16.40
  -3  12   5  447.06   14.90
   3  12  -5  431.56   15.20
   3  12  -5  453.35   15.40
   2 -12  -5   28.00    4.40
   2  12  -5   19.70    3.60
   2  12  -5   25.90    3.50
  -2  12   5   21.10    3.40
   1 -12  -5  118.79    7.10
   1  12  -5  131.89    6.00
  -1  12   5  131.79    6.90
   1  12  -5  129.99    6.70
   0 -12  -5  775.92   24.00
   0 -12  -5  819.42   24.80
   0  12  -5  809.22   24.70
   0  12  -5  822.12   22.80
   0  12   5  813.82   24.90
   0  12   5  775.92   24.70
  -1 -12  -5    3.30    2.90
  -1 -12  -5    3.80    2.10
  -1  12  -5    6.60    1.50
   1  12   5    2.80    2.70
  -1  12  -5    5.70    2.80
   1  12   5    4.20    3.00
   1  12   5    4.60    3.00
  -2 -12  -5   72.59    4.00
  -2 -12  -5   82.49    6.00
   2  12   5   79.89    6.30
   2  12   5   75.39    5.70
  -2  12  -5   70.29    5.30
   2  12   5   70.89    5.60
  -3 -12  -5  955.60   29.00
   3  12   5  971.80   28.90
   3  12   5  929.81   29.90
  -3  12  -5  958.70   28.50
   3  12   5  969.30   30.10
   4 -12   5  199.48   11.10
  -4 -12  -5  217.38   10.00
   4  12   5  208.38    9.50
   4  12   5  191.28   10.60
  -4  12  -5  201.98    8.90
   4  12   5  198.48   10.50
   5 -12   5  145.89   10.00
  -5 -12  -5  148.39    8.30
   5 -12   5  131.99    7.00
   5  12   5  143.99    8.80
  -5  12  -5  138.29    7.20
   5  12   5  147.09    9.50
   5  12   5  134.89    7.30
   6 -12   5  310.97   15.30
  -6 -12  -5  337.37   13.40
   6  12   5  320.47   14.80
   6  12   5  314.37   11.90
  -6  12  -5  305.87   11.60
   6  12   5  316.27   14.70
  -7 -12  -5  332.47   13.70
   7 -12   5  316.17   16.20
   7  12   5  322.37   15.40
   7  12   5  344.87   15.60
   7  12   5  270.27   17.40
   7  12   5  387.46   16.40
   8 -12   5   -0.60    5.50
  -8 -12  -5    9.40    4.60
   8  12   5    3.70    5.40
   8  12   5    0.60    4.00
   8  12   5   10.40    7.20
   9 -13  -5   72.39   10.00
   9  13  -5   70.99    9.00
   9  13  -5   82.89   12.30
   8 -13  -5  477.45   20.70
   8  13  -5  494.65   20.20
   8  13  -5  525.95   24.80
   7 -13  -5   95.39    9.80
   7  13  -5   92.09    6.30
   7  13  -5   80.09    8.30
   6 -13  -5   25.50    5.60
   6  13  -5   28.40    4.80
   6  13  -5   27.30    4.30
   5 -13  -5  532.55   20.30
   5  13  -5  534.85   19.30
   5  13  -5  576.94   18.50
   4 -13  -5  193.98   10.70
   4  13  -5  185.78    9.30
   4  13  -5  202.58    9.20
   3 -13  -5   27.00    4.80
  -3  13   5   27.70    3.80
   3  13  -5   32.40    4.50
   3  13  -5   28.50    4.40
   2 -13  -5  535.85   19.20
   2  13  -5  582.64   18.20
   2  13  -5  561.44   18.90
  -2  13   5  586.94   18.60
   1 -13  -5  454.55   16.00
   1  13  -5  457.65   14.70
   1  13  -5  461.35   16.10
  -1  13   5  464.05   15.90
  -1  13   5  456.85   16.20
   0 -13  -5    4.70    2.60
   0  13   5    4.70    3.20
   0  13  -5    3.40    1.90
   0  13  -5    6.50    3.10
   0  13   5    6.20    3.20
  -1 -13  -5  618.94   19.00
  -1 -13  -5  615.24   20.50
  -1  13  -5  613.34   17.70
   1  13   5  653.13   21.00
   1  13   5  594.74   20.40
  -1  13  -5  642.64   20.40
  -2 -13  -5  324.07   12.50
  -2 -13  -5  282.87   10.50
  -2  13  -5  298.77   11.80
   2  13   5  312.97   12.30
   2  13   5  291.07   12.70
  -3 -13  -5   25.30    4.40
  -3  13  -5   22.80    3.80
   3  13   5   14.40    4.40
   3  13   5   19.30    4.70
   3  13   5   27.90    4.40
  -4 -13  -5  319.37   13.00
   4  13   5  295.17   13.60
   4  13   5  307.37   12.50
  -4  13  -5  308.27   12.00
   4  13   5  289.57   13.60
   5 -13   5  321.57   12.10
   5 -13   5  291.87   14.90
  -5 -13  -5  344.97   13.70
   5  13   5  298.27   13.90
   5  13   5  308.77   14.50
   5  13   5  331.17   12.70
  -5  13  -5  330.37   12.20
  -6 -13  -5    2.60    3.70
   6 -13   5   10.60    4.60
  -6  13  -5    8.60    3.10
   6  13   5   17.00    5.40
   6  13   5   13.60    3.60
   6  13   5    5.60    3.80
  -7 -13  -5  113.79    8.20
   7 -13   5  127.99    9.90
   7  13   5   93.59    9.60
   8 -13   5  417.16   19.80
   8  13   5  406.36   18.60
   8  13   5  396.36   21.80
   8 -14  -5   -1.50    5.50
   8  14  -5    2.30    7.00
   8  14  -5    4.50    4.10
   8  14  -5    0.90    3.00
   7 -14  -5  234.88   14.00
   7  14  -5  230.88   10.00
   7  14  -5  226.68   12.50
   6 -14  -5  384.16   17.60
   6  14  -5  424.36   15.00
   6  14  -5  382.06   16.30
   5 -14  -5   60.29    7.70
   5  14  -5   76.79    7.20
   5  14  -5   78.19    6.60
   4 -14  -5  474.85   18.60
  -4  14   5  473.35   16.20
   4  14  -5  450.15   17.00
   4  14  -5  506.35   17.00
   3 -14  -5  459.55   17.80
   3  14  -5  487.05   16.70
   3  14  -5  485.75   16.80
  -3  14   5  464.25   16.10
   2 -14  -5   24.50    4.60
  -2  14   5   18.70    3.60
   2  14  -5   14.30    3.40
   2  14  -5   20.20    4.00
  -2  14   5   13.60    3.70
   1 -14  -5  230.18   10.70
  -1  14   5  243.38   10.90
   1  14  -5  248.88    9.50
  -1  14   5  243.78   11.00
   1  14  -5  258.57   10.60
   0 -14  -5  789.92   24.70
   0  14  -5  858.21   25.70
   0  14   5  825.12   25.80
   0  14   5  748.03   25.20
   0  14  -5  818.02   23.40
  -1 -14  -5   97.89    5.60
   1  14   5  100.09    7.00
  -1  14  -5   92.39    6.60
   1  14   5   91.99    7.60
  -2  14  -5  128.99    7.60
   2  14   5  135.69    8.10
   2  14   5  122.19    7.70
  -3 -14  -5  245.08   11.20
   3  14   5  225.38   10.50
   3  14   5  232.48   11.60
  -3  14  -5  201.98    9.80
  -4 -14  -5  275.07   12.90
   4  14   5  316.57   12.50
  -4  14  -5  307.77   12.10
   4  14   5  293.77   13.90
   5 -14   5  273.47   11.20
  -5 -14  -5  260.67   12.40
   5  14   5  286.37   11.90
  -5  14  -5  256.57   11.20
   5  14   5  264.27   13.60
   6 -14   5  182.58   12.70
   6  14   5  188.48   12.10
   6  14   5  217.38    9.80
  -6  14  -5  195.38    9.30
   7 -14   5  298.67   16.30
   7  14   5  282.27   15.10
   8 -15  -5  646.84   26.30
   8  15  -5  598.24   23.60
   8  15  -5  671.33   30.10
   7 -15  -5   58.39    8.60
   7  15  -5   58.99    7.80
   7  15  -5   68.89    5.90
   6 -15  -5   51.89    8.10
   6  15  -5   60.09    7.50
   6  15  -5   65.79    6.30
   5 -15  -5  763.02   27.40
   5  15  -5  762.52   25.80
  -5  15   5  785.02   24.30
   5  15  -5  788.82   25.00
   4 -15  -5  223.88   12.20
  -4  15   5  215.08   10.40
   4  15  -5  227.18   10.60
  -4  15   5  235.18    9.90
   4  15  -5  205.28   10.50
   3 -15  -5   57.69    6.80
  -3  15   5   53.49    5.80
  -3  15   5   72.89    6.30
   3  15  -5   50.89    5.70
   3  15  -5   57.29    6.00
   2 -15  -5  642.54   22.30
   2  15  -5  674.83   22.10
  -2  15   5  661.43   21.60
   2  15  -5  647.74   21.00
  -2  15   5  671.13   22.20
   1 -15  -5  497.35   17.40
  -1  15   5  466.55   17.60
   1  15  -5  516.85   17.80
  -1  15   5  470.75   17.20
   0 -15  -5   34.00    4.50
   0  15  -5   33.90    4.90
   0  15  -5   26.90    3.30
   0  15   5   25.50    4.70
   0  15   5   20.30    4.40
  -1 -15  -5  739.13   23.20
   1  15   5  779.42   25.40
   1  15   5  780.92   25.20
  -1  15  -5  793.62   25.00
   2  15   5  451.55   16.90
   2  15   5  426.86   17.20
  -2  15  -5  475.35   16.70
   3  15   5   37.70    5.40
   3  15   5   28.70    5.10
  -3  15  -5   42.70    5.20
   4  15   5  349.77   14.20
   4  15   5  360.86   15.80
  -4  15  -5  353.56   13.90
   5 -15   5  342.97   13.80
   5  15   5  365.56   14.30
   5  15   5  366.46   16.40
  -5  15  -5  366.96   14.10
   6  15   5   10.40    3.80
   6  15   5    8.00    5.50
  -6  15  -5    9.00    3.60
   7  15   5  163.18   11.10
   7 -16  -5  316.47   17.20
   7  16  -5  312.97   15.40
  -7  16   5  319.07   13.60
   6 -16  -5  306.47   16.60
  -6  16   5  358.76   14.40
   6  16  -5  349.07   13.90
   6  16  -5  338.77   15.40
   5 -16  -5    7.10    5.30
  -5  16   5    5.10    3.60
   5  16  -5    6.60    3.80
   5  16  -5    5.40    4.20
  -5  16   5    3.80    2.90
   4 -16  -5  740.93   26.10
   4  16  -5  694.33   24.00
  -4  16   5  736.23   24.00
   4  16  -5  712.93   23.80
  -4  16   5  702.63   22.80
   3 -16  -5  449.56   18.20
   3  16  -5  470.35   17.20
  -3  16   5  466.85   17.30
  -3  16   5  479.15   16.70
   3  16  -5  435.46   16.40
   2 -16  -5  130.79    8.80
   2  16  -5  142.09    8.60
  -2  16   5  141.89    8.50
   2  16  -5  124.89    7.50
  -2  16   5  136.09    8.70
   1 -16  -5  445.66   16.50
   1  16  -5  419.96   15.00
  -1  16   5  453.75   17.10
   1  16  -5  453.55   16.90
  -1  16   5  441.36   16.40
   0 -16  -5  915.91   28.20
   0  16  -5  919.51   29.10
   0  16   5  908.31   29.30
   0  16   5  926.91   29.10
  -1  16  -5  216.88   10.50
   1  16   5  195.78   10.60
   1  16   5  187.48   10.40
   2  16   5  133.09    9.10
  -2  16  -5  111.99    7.80
   2  16   5  116.49    8.20
   3  16   5  619.14   22.60
  -3  16  -5  624.54   21.20
   3  16   5  612.94   21.50
   4  16   5  293.37   14.50
  -4  16  -5  297.07   12.60
   4  16   5  286.67   12.90
   5  16   5  146.29    8.90
  -5  16  -5  154.38    8.60
   5  16   5  133.69   10.70
   6  16   5  332.87   15.90
   6  16   5  339.97   13.70
   6 -17  -5   93.49   10.40
   6  17  -5  104.99    7.80
  -6  17   5   99.19    8.30
   6  17  -5   71.39    8.20
   5 -17  -5  616.54   24.00
  -5  17   5  613.24   21.40
   5  17  -5  606.54   22.30
   5  17  -5  584.54   21.00
   4 -17  -5  278.47   14.50
  -4  17   5  275.67   11.80
   4  17  -5  295.77   12.90
  -4  17   5  258.57   12.90
   4  17  -5  295.87   12.90
   3 -17  -5   53.79    7.40
  -3  17   5   48.40    5.90
  -3  17   5   57.29    6.50
   3  17  -5   44.60    6.00
   3  17  -5   51.09    5.80
   2 -17  -5  330.37   14.60
  -2  17   5  342.77   14.60
   2  17  -5  363.06   14.60
   2  17  -5  342.77   13.30
  -2  17   5  332.17   13.90
   1 -17  -5  336.57   14.30
  -1  17   5  370.06   14.70
  -1  17   5  325.27   14.10
   1  17  -5  361.16   14.80
   0 -17  -5   18.30    4.10
   0  17  -5   20.30    4.70
   0  17   5   16.30    4.70
   0  17   5   18.80    4.70
   1  17   5  521.15   19.80
  -1  17  -5  551.94   19.80
   1  17   5  558.84   20.50
   2  17   5  241.88   12.30
  -2  17  -5  270.27   12.30
   2  17   5  270.97   13.20
   3  17   5    3.20    4.80
   3  17   5    9.30    4.20
  -3  17  -5    7.90    3.80
  -4  17  -5  489.45   17.70
   4  17   5  436.96   19.00
   4  17   5  433.96   17.40
  -5  17  -5  341.97   14.20
   5  17   5  350.56   16.80
   5  17   5  343.77   14.50
   5 -18  -5   23.60    6.80
   5  18  -5   31.40    5.90
  -5  18   5   24.50    5.40
   5  18  -5   32.40    5.50
   4 -18  -5  493.75   20.30
  -4  18   5  471.45   18.20
   4  18  -5  444.36   17.60
   4  18  -5  439.26   17.60
   3 -18  -5  382.36   16.50
  -3  18   5  382.86   14.80
   3  18  -5  365.26   15.40
   3  18  -5  369.36   14.90
  -3  18   5  348.27   15.40
   2 -18  -5   46.10    6.40
  -2  18   5   59.29    6.70
   2  18  -5   63.79    8.70
  -2  18   5   53.09    6.60
   2  18  -5   47.50    6.20
   1 -18  -5  158.48    9.70
  -1  18   5  161.28    9.50
   1  18  -5  160.48   10.00
  -1  18   5  165.38   10.10
   0  18  -5  809.22   26.50
   0  18   5  764.72   26.50
   0  18   5  779.82   26.30
   1  18   5   32.50    6.40
  -1  18  -5   38.80    5.70
   1  18   5   32.60    5.50
   2  18   5   84.59    8.10
  -2  18  -5  109.79    8.30
   2  18   5   97.69    9.20
   3  18   5  454.75   18.10
  -3  18  -5  457.75   17.80
   3  18   5  476.15   19.40
   4  18   5  159.18   11.60
   4  18   5  183.08   10.50
  -4  18  -5  165.08   10.30
   4 -19  -5  277.47   14.70
   4  19  -5  233.18   12.50
   4  19  -5  237.48   12.40
  -4  19   5  251.37   13.10
   3 -19  -5   48.40    7.30
   3  19  -5   49.80    6.10
  -3  19   5   52.49    6.70
   3  19  -5   46.70    6.60
   2 -19  -5  369.96   16.10
   2  19  -5  353.56   15.50
  -2  19   5  363.16   15.80
  -2  19   5  344.17   14.80
   1 -19  -5  402.86   16.80
   1  19  -5  454.05   17.70
  -1  19   5  425.16   17.60
  -1  19   5  427.96   16.90
   0  19   5   24.90    5.40
   0  19   5   26.10    5.60
   0  19  -5   23.20    5.20
   1  19   5  406.06   16.90
  -1  19  -5  377.16   16.30
   1  19   5  386.16   16.70
   2  19   5  285.17   14.30
   2  19   5  286.57   13.80
  -2  19  -5  261.67   13.20
  -3  19  -5   16.90    4.70
   3  19   5   15.50    5.00
   3  19   5   13.00    5.80
  12   0  -6  348.87   15.70
  12   0  -6  317.97   20.10
  11   0  -6  562.54   25.40
  11   0  -6  549.05   20.20
  11   0  -6  549.95   20.10
  10   0  -6  293.57   12.90
  10   0  -6  263.97   12.10
  10   0  -6  278.77   16.40
   9   0  -6  278.97   12.40
   9   0  -6  299.57   12.20
   9   0  -6  303.87   15.90
   8   0  -6 1896.21   51.79
   8   0  -6 1795.82   51.79
   8   0  -6 1827.12   55.39
   7   0  -6  458.65   15.80
   7   0  -6  478.55   16.10
   7   0  -6  456.75   18.50
  -7   0   6  494.05   13.80
  -6   0   6   21.30    2.00
   6   0  -6   22.90    4.00
   6   0  -6   20.40    3.10
   6   0  -6   18.50    2.80
   5   0  -6 1953.40   54.69
   5   0  -6 2012.20   54.79
  -5   0   6 2043.50   53.29
   5   0  -6 2022.50   52.59
   5   0  -6 2061.29   56.79
  -4   0   6 1484.05   39.40
   4   0  -6 1463.65   40.50
   4   0  -6 1485.95   39.10
   4   0  -6 1475.55   41.80
   4   0  -6 1497.95   40.60
   3   0  -6  401.16   11.70
  -3   0   6  422.56   11.90
   3   0  -6  399.16   12.50
   3   0  -6  407.46   13.30
   2   0  -6 2000.90   53.19
   2   0  -6 1964.00   53.79
   2   0  -6 2043.80   53.79
  -2   0   6 2086.39   53.29
   1   0  -6 4731.03  125.89
  -1   0   6 5081.79  126.49
   1   0  -6 4703.23  125.49
   0   0   6  350.76   10.80
   0   0   6  368.86   10.50
   0   0  -6  354.26   10.50
  -1   0  -6  555.64   15.90
   1   0   6  628.54   15.70
   1   0   6  537.05   16.50
   1   0   6  563.44   15.80
  -2   0  -6 1299.17   35.30
   2   0   6 1331.17   35.10
   2   0   6 1314.67   36.20
   2   0   6 1339.07   36.00
   2   0   6 1330.87   35.80
  -3   0  -6  904.11   24.90
   3   0   6  932.71   24.40
   3   0   6  951.90   25.80
   3   0   6  899.31   26.50
   3   0   6  924.81   26.10
   4   0   6  617.14   19.30
   4   0   6  587.34   17.80
   4   0   6  597.94   18.10
  -4   0  -6  597.14   16.70
  -5   0  -6 1643.94   43.00
   5   0   6 1554.14   46.30
   5   0   6 1686.63   44.90
   5   0   6 1595.44   44.40
   6   0   6  194.78   10.20
   6   0   6  209.18    8.40
  -6   0  -6  214.18    6.80
   6   0   6  205.98    8.60
   7   0   6   73.29    5.20
   7   0   6   89.19    7.80
  -7   0  -6   74.29    3.60
   7   0   6   81.29    5.70
   8   0   6 1098.09   33.20
   8   0   6 1126.19   33.10
   8   0   6 1141.19   37.10
   9   0   6  276.77   11.70
   9   0   6  259.47   15.10
   9   0   6  275.47   11.60
  10   0   6   54.29    6.30
  10   0   6   67.09    6.50
  10   0   6   66.89    9.90
  11   0   6  442.56   17.20
  11   0   6  446.76   22.50
  12  -1  -6  364.06   15.90
  12  -1  -6  323.07   15.90
  12  -1  -6  369.06   21.30
  12   1  -6  363.66   21.10
  12   1  -6  353.66   16.10
  11  -1  -6   16.30    7.50
  11  -1  -6   18.80    5.40
  11  -1  -6   13.50    4.90
  11   1  -6   15.60    4.40
  11   1  -6    8.90    6.80
  11   1  -6   21.90    5.50
  10  -1  -6  641.44   26.00
  10  -1  -6  594.14   21.30
  10  -1  -6  595.04   21.10
  10   1  -6  633.74   21.00
  10   1  -6  598.64   25.50
  10   1  -6  593.54   21.10
   9  -1  -6 1253.27   37.00
   9  -1  -6 1184.28   36.40
   9  -1  -6 1287.27   41.10
   9   1  -6 1251.77   37.10
   9   1  -6 1158.48   40.50
   9   1  -6 1264.07   36.50
   8  -1  -6   48.10    7.20
   8  -1  -6   36.80    4.70
   8  -1  -6   41.10    4.90
   8   1  -6   41.80    6.40
   8   1  -6   44.90    4.90
   8   1  -6   35.60    4.50
   7  -1  -6  689.33   21.80
   7  -1  -6  633.04   24.00
   7  -1  -6  720.93   21.70
   7   1  -6  707.93   21.40
  -7   1   6  701.53   19.20
   7   1  -6  690.53   21.80
   7   1  -6  692.53   24.40
   6  -1  -6 1230.48   35.10
   6  -1  -6 1225.18   37.50
  -6  -1   6 1264.67   33.30
   6  -1  -6 1203.38   35.20
   6   1  -6 1179.28   37.40
  -6   1   6 1290.27   33.20
   6   1  -6 1253.17   34.90
   6   1  -6 1218.38   35.20
   5  -1  -6  182.98    5.30
   5  -1  -6  185.28    7.70
  -5  -1   6  189.58    6.30
   5  -1  -6  178.78    7.50
   5  -1  -6  198.48    9.20
  -5   1   6  180.28    6.10
   5   1  -6  179.78    7.20
   5   1  -6  176.78    7.60
   5   1  -6  179.88    8.90
   5   1  -6  191.08    5.70
   4  -1  -6  585.74   19.40
   4  -1  -6  614.54   16.80
  -4  -1   6  632.74   17.20
   4  -1  -6  601.94   18.20
  -4   1   6  625.94   17.10
   4   1  -6  602.54   19.40
   4   1  -6  616.34   16.90
   4   1  -6  615.34   18.00
   4   1  -6  620.84   18.30
   3  -1  -6 1812.42   50.09
   3  -1  -6 1823.12   49.40
  -3  -1   6 1896.01   48.60
   3  -1  -6 1786.12   48.30
  -3   1   6 1863.71   48.50
   3   1  -6 1800.32   49.99
   3   1  -6 1835.12   49.30
   3   1  -6 1867.11   49.20
   3   1  -6 1840.12   48.40
   2  -1  -6  586.84   17.00
   2  -1  -6  556.44   16.80
   2  -1  -6  573.64   16.20
  -2  -1   6  606.64   16.30
   2   1  -6  585.74   16.30
   2   1  -6  579.04   16.70
  -2   1   6  577.34   16.20
   2   1  -6  600.54   17.00
   1  -1  -6   34.90    2.50
   1  -1  -6   34.80    2.20
  -1  -1   6   41.90    2.60
   1   1  -6   31.20    2.20
   1   1  -6   38.50    2.00
   0  -1  -6 2025.10   56.49
   0  -1   6 2177.68   56.49
   0  -1   6 2186.18   56.99
   0   1   6 2187.58   56.49
   0   1   6 2169.58   56.89
   0   1  -6 2145.59   56.49
   1  -1   6 1246.98   32.50
  -1  -1  -6 1217.68   32.60
   1  -1   6 1227.28   33.20
  -1   1  -6 1188.78   32.50
   1   1   6 1257.27   33.30
   1   1   6 1138.19   32.40
   1   1   6 1237.78   33.00
   1   1   6 1250.97   32.60
   2  -1   6  326.57    9.20
   2  -1   6  329.67   10.30
   2  -1   6  338.77    9.70
   2  -1   6  301.77   10.00
  -2  -1  -6  313.17    9.60
  -2   1  -6  317.97    9.40
   2   1   6  275.87    9.90
   2   1   6  325.37    9.30
   2   1   6  335.77   10.40
   2   1   6  332.97   10.20
  -3  -1  -6 1259.77   33.90
   3  -1   6 1262.67   35.40
   3  -1   6 1243.48   34.30
   3  -1   6 1278.37   34.90
   3  -1   6 1291.97   33.20
   3   1   6 1269.17   35.40
   3   1   6 1260.97   35.10
  -3   1  -6 1251.07   33.70
   3   1   6 1260.37   34.80
   3   1   6 1277.57   33.40
   4  -1   6 2300.67   64.89
   4  -1   6 2429.26   63.89
  -4  -1  -6 2344.67   62.49
   4  -1   6 2397.46   63.29
   4   1   6 2353.96   64.99
   4   1   6 2395.86   64.09
  -4   1  -6 2367.66   62.29
   4   1   6 2426.56   61.49
   4   1   6 2399.06   63.89
   4   1   6 2383.46   61.39
   5  -1   6  251.27    8.80
  -5  -1  -6  257.47    7.90
   5  -1   6  250.07    9.20
   5  -1   6  232.98   10.60
  -5   1  -6  244.68    7.60
   5   1   6  238.08    9.40
   5   1   6  250.57   10.80
   5   1   6  260.37    9.40
   6  -1   6  629.24   21.30
   6  -1   6  584.34   18.30
   6  -1   6  602.64   18.80
  -6  -1  -6  605.64   17.10
   6   1   6  602.04   19.00
   6   1   6  615.64   21.30
  -6   1  -6  595.14   16.80
   6   1   6  593.44   19.10
  -7  -1  -6 1686.33   44.40
   7  -1   6 1674.93   46.10
   7  -1   6 1708.73   49.90
   7  -1   6 1658.73   46.50
   7   1   6 1623.94   46.60
   7   1   6 1650.83   46.80
  -7   1  -6 1664.33   44.00
   7   1   6 1607.44   49.60
   8  -1   6    1.80    2.40
   8  -1   6   -3.90    4.00
   8  -1   6    4.50    2.70
   8   1   6    1.60    3.40
   8   1   6    2.50    4.40
   8   1   6    0.10    2.70
   9  -1   6  587.94   19.80
   9  -1   6  571.94   24.00
   9  -1   6  580.94   19.70
   9   1   6  603.94   20.30
   9   1   6  617.74   24.50
   9   1   6  608.24   20.40
  10  -1   6  341.27   13.90
  10  -1   6  347.87   18.70
  10   1   6  372.96   14.90
  10   1   6  355.66   18.90
  10   1   6  376.36   14.80
  11  -1   6   49.00    6.10
  11  -1   6   59.59   10.30
  11   1   6   61.99   11.00
  11   1   6   66.69    7.20
  12  -2  -6  217.28   16.90
  12  -2  -6  200.58   12.80
  12  -2  -6  206.08   11.90
  12   2  -6  221.88   17.00
  12   2  -6  228.38   12.00
  11  -2  -6  293.97   13.90
  11  -2  -6  330.27   18.90
  11  -2  -6  315.87   14.70
  11   2  -6  326.07   13.60
  11   2  -6  314.07   18.60
  11   2  -6  319.77   14.70
  10  -2  -6  315.07   14.10
  10  -2  -6  310.27   13.50
  10  -2  -6  313.27   17.60
  10   2  -6  328.57   14.30
  10   2  -6  342.07   13.30
  10   2  -6  307.57   17.40
   9  -2  -6  224.18   10.50
   9  -2  -6  220.28   10.90
   9  -2  -6  223.48   13.20
   9   2  -6  231.38   14.00
   9   2  -6  221.98   11.10
   9   2  -6  239.88   10.30
   8  -2  -6 1050.79   31.30
   8  -2  -6  968.80   33.80
   8  -2  -6  989.70   30.40
   8   2  -6 1002.40   31.00
   8   2  -6 1052.49   34.20
   8   2  -6 1037.90   30.10
  -8   2   6 1029.40   28.10
   7  -2  -6  279.07   10.90
   7  -2  -6  266.87   13.40
   7  -2  -6  294.17   11.50
   7   2  -6  282.37   10.60
   7   2  -6  286.77   13.20
   7   2  -6  281.97   11.40
  -7   2   6  294.77    8.80
  -6  -2   6    3.80    1.50
   6  -2  -6    6.60    3.50
   6  -2  -6    4.20    2.50
   6  -2  -6    7.80    2.40
  -6   2   6    4.10    1.30
   6   2  -6    4.80    2.00
   6   2  -6    4.40    0.80
   6   2  -6    2.40    3.10
   6   2  -6    5.70    0.90
   6   2  -6    8.20    2.80
   5  -2  -6 1590.64   43.50
   5  -2  -6 1458.35   44.80
  -5  -2   6 1552.74   41.70
   5  -2  -6 1533.55   40.50
   5   2  -6 1566.34   42.70
  -5   2   6 1562.44   41.40
   5   2  -6 1603.64   45.20
   5   2  -6 1576.54   41.20
   5   2  -6 1606.94   43.30
   4  -2  -6 1697.53   44.60
  -4  -2   6 1739.13   45.10
   4  -2  -6 1637.44   47.50
   4  -2  -6 1652.13   46.30
   4   2  -6 1673.03   46.10
   4   2  -6 1699.43   45.70
  -4   2   6 1663.43   44.80
   4   2  -6 1664.63   44.80
   4   2  -6 1824.12   47.70
   3  -2  -6  110.79    5.50
   3  -2  -6  112.99    5.10
   3  -2  -6  100.69    3.90
  -3  -2   6  108.59    4.20
   3   2  -6  104.19    5.30
   3   2  -6   99.29    4.00
  -3   2   6  112.39    4.10
   3   2  -6   90.69    4.60
   3   2  -6  107.69    4.60
  -2  -2   6  770.62   20.90
   2  -2  -6  753.12   21.70
   2  -2  -6  778.22   21.60
   2  -2  -6  728.03   20.80
   2   2  -6  792.42   21.80
   2   2  -6  766.42   21.30
   2   2  -6  739.13   20.90
  -2   2   6  750.32   20.80
   1  -2  -6 3125.19   81.79
   1  -2  -6 3092.99   81.49
   1   2  -6 3136.09   81.49
   0  -2  -6   53.49    2.80
   0  -2   6   51.39    3.10
   0  -2   6   52.39    2.60
   0  -2  -6   55.59    2.90
   0   2   6   49.99    3.00
   0   2  -6   51.09    2.70
   0   2   6   50.29    2.90
  -1  -2  -6 2723.53   73.09
   1  -2   6 2870.91   72.89
   1  -2   6 2831.12   73.69
  -1   2  -6 2730.33   72.99
   1   2   6 2874.51   72.99
   1   2   6 2743.53   73.59
   1   2   6 2763.42   73.69
  -2  -2  -6 2298.57   61.49
   2  -2   6 2392.86   60.99
   2  -2   6 2332.97   62.09
   2  -2   6 2355.76   61.19
   2  -2   6 2370.86   62.19
  -2   2  -6 2322.47   61.29
   2   2   6 2313.37   62.19
   2   2   6 2403.46   61.29
   2   2   6 2190.78   62.19
   2   2   6 2369.16   62.39
   3  -2   6 1135.49   30.30
  -3  -2  -6 1090.99   31.10
   3  -2   6 1154.48   32.00
   3  -2   6 1173.18   31.10
   3  -2   6 1182.18   32.80
   3   2   6 1147.89   32.80
   3   2   6 1151.48   32.30
  -3   2  -6 1118.79   30.80
   3   2   6 1185.28   32.20
   3   2   6 1195.38   30.80
   4  -2   6  812.82   24.70
  -4  -2  -6  796.02   22.30
   4  -2   6  833.62   23.40
   4  -2   6  826.92   22.60
   4   2   6  825.02   21.70
   4   2   6  809.12   23.80
   4   2   6  837.82   21.50
   4   2   6  715.33   24.40
   4   2   6  828.22   23.80
  -4   2  -6  788.32   21.90
   5  -2   6 1592.74   45.60
   5  -2   6 1620.14   42.90
   5  -2   6 1593.14   43.50
  -5  -2  -6 1578.94   42.30
   5   2   6 1604.14   44.20
   5   2   6 1583.44   44.00
  -5   2  -6 1576.14   41.80
   5   2   6 1480.75   45.40
  -6  -2  -6  114.49    4.90
   6  -2   6  126.19    6.20
   6  -2   6  118.09    5.70
   6  -2   6  132.29    8.60
  -6   2  -6  121.69    4.40
   6   2   6  126.69    6.60
   6   2   6  114.39    6.50
   6   2   6  118.69    8.00
   7  -2   6  125.79    9.20
   7  -2   6  156.58    6.90
  -7  -2  -6  135.39    5.60
   7  -2   6  134.99    7.00
   7   2   6  137.19    7.50
   7   2   6  146.49    7.70
  -7   2  -6  138.29    5.00
   7   2   6  142.99    9.60
   8  -2   6 1066.99   30.50
  -8  -2  -6 1055.79   29.10
   8  -2   6 1060.39   35.10
   8  -2   6 1074.79   30.90
   8   2   6  983.60   34.80
   8   2   6  997.90   31.50
   8   2   6 1053.19   31.70
   9  -2   6  212.38    9.60
   9  -2   6  205.88   13.40
   9  -2   6  209.98    9.50
   9   2   6  198.08   13.30
   9   2   6  186.78   10.10
   9   2   6  202.48   10.10
  10  -2   6   88.99   11.60
  10  -2   6   90.29    7.20
  10   2   6   76.79    7.50
  10   2   6   76.79    7.90
  10   2   6  100.39   11.70
  11  -2   6  403.76   21.50
  11   2   6  436.16   22.70
  11   2   6  415.16   17.10
  12  -3  -6  382.66   21.90
  12  -3  -6  382.56   17.40
  12   3  -6  384.86   21.90
  12   3  -6  400.56   17.10
  11  -3  -6   26.70    6.20
  11  -3  -6   35.10    7.90
  11   3  -6   36.60    6.40
  11   3  -6   25.30    8.20
  10  -3  -6  293.07   16.80
  10  -3  -6  275.37   13.30
  10   3  -6  281.27   11.60
  10   3  -6  261.77   16.20
  10   3  -6  262.37   13.00
   9  -3  -6  925.01   33.40
   9  -3  -6  954.60   30.50
   9   3  -6 1006.70   29.00
   9   3  -6  945.31   33.90
   9   3  -6  958.60   30.30
   8  -3  -6   82.39    6.70
   8  -3  -6   77.59    8.90
   8   3  -6   76.69    7.50
   8   3  -6   73.29    5.30
   8   3  -6   82.19    7.00
  -8   3   6   76.59    5.00
   7  -3  -6  672.53   24.60
   7  -3  -6  683.53   22.30
   7   3  -6  686.63   22.10
   7   3  -6  710.43   21.00
   7   3  -6  741.23   25.10
  -7   3   6  667.63   19.20
   6  -3  -6 1107.49   33.90
   6  -3  -6 1075.99   31.70
   6   3  -6 1084.59   30.50
   6   3  -6 1103.69   31.60
  -6   3   6 1064.39   29.10
   6   3  -6 1086.09   28.70
   6   3  -6 1043.60   28.80
   6   3  -6 1063.59   33.70
   5  -3  -6 1007.00   29.10
   5  -3  -6  962.20   30.40
  -5  -3   6  983.20   28.00
   5   3  -6  944.21   30.30
   5   3  -6 1026.30   28.00
   5   3  -6  972.20   28.70
  -5   3   6 1033.20   27.10
   5   3  -6 1020.40   26.90
   4  -3  -6  566.44   19.40
   4  -3  -6  604.44   16.70
  -4  -3   6  601.34   17.20
   4  -3  -6  620.94   18.60
   4   3  -6  617.64   17.70
   4   3  -6  603.14   18.20
   4   3  -6  610.24   17.00
  -4   3   6  578.94   16.90
   4   3  -6  634.44   19.70
   3  -3  -6 1322.27   36.70
   3  -3  -6 1292.17   35.90
   3  -3  -6 1269.97   34.60
  -3  -3   6 1285.47   34.80
   3   3  -6 1287.67   36.50
   3   3  -6 1249.18   34.70
   3   3  -6 1330.97   35.20
  -3   3   6 1318.57   34.80
   3   3  -6 1284.47   35.50
   2  -3  -6 1119.69   30.60
   2  -3  -6 1119.09   31.30
  -2  -3   6 1136.69   31.40
   2   3  -6 1098.79   30.60
   2   3  -6 1188.38   31.00
  -2   3   6 1142.49   30.60
   1  -3  -6  697.13   19.10
   1  -3  -6  665.63   18.80
  -1   3   6  687.23   18.80
   1   3  -6  637.34   18.70
   0  -3  -6 3897.71  101.39
   0  -3  -6 3834.22  101.39
   0  -3   6 3890.51  101.19
   0   3   6 4008.00  101.79
   0   3  -6 3796.72  101.29
  -1  -3  -6 1059.89   28.90
  -1  -3  -6 1065.29   28.60
   1  -3   6 1073.79   29.40
   1  -3   6 1082.99   28.60
   1   3   6 1049.79   29.40
   1   3   6 1097.79   29.50
  -1   3  -6 1000.40   28.60
   2  -3   6   80.39    3.00
   2  -3   6   75.19    3.10
   2  -3   6   79.89    4.00
  -2  -3  -6   69.99    3.60
  -2   3  -6   81.19    3.40
   2   3   6   75.69    4.30
   2   3   6   78.59    4.30
   2   3   6   79.99    3.40
   3  -3   6 2354.16   61.39
   3  -3   6 2330.47   60.09
   3  -3   6 2306.17   59.59
   3  -3   6 2282.07   62.29
  -3  -3  -6 2210.78   60.59
   3   3   6 2301.97   61.89
  -3   3  -6 2307.67   60.29
   3   3   6 2174.48   61.69
   3   3   6 2397.66   60.29
   3   3   6 2274.47   62.49
   4  -3   6 1120.59   31.00
   4  -3   6 1151.08   32.70
  -4  -3  -6 1082.79   30.20
   4  -3   6 1145.59   30.00
  -4   3  -6 1106.49   29.70
   4   3   6 1125.69   29.70
   4   3   6 1118.09   31.70
   4   3   6 1002.70   32.40
   4   3   6 1154.48   29.50
   4   3   6 1044.40   31.60
  -5  -3  -6   21.80    2.40
   5  -3   6   25.10    2.60
   5  -3   6   18.50    2.80
   5  -3   6   23.80    4.40
   5   3   6   27.00    1.20
   5   3   6   35.40    3.90
   5   3   6   26.40    4.60
   5   3   6   25.70    3.60
  -5   3  -6   24.90    2.00
   5   3   6   29.40    1.20
   6  -3   6  645.64   18.30
  -6  -3  -6  619.44   17.90
   6  -3   6  602.04   18.80
   6  -3   6  607.14   21.60
   6   3   6  604.24   19.80
   6   3   6  598.44   21.60
  -6   3  -6  605.44   17.10
   6   3   6  638.14   20.10
   7  -3   6  872.71   25.90
   7  -3   6  877.91   29.50
  -7  -3  -6  879.71   24.60
   7  -3   6  859.61   25.20
   7   3   6  864.91   26.90
  -7   3  -6  847.92   23.60
   7   3   6  869.91   29.50
   7   3   6  882.21   27.10
   8  -3   6   24.40    6.00
   8  -3   6   22.70    3.70
  -8  -3  -6   21.30    2.80
   8  -3   6   16.40    3.20
   8   3   6   17.80    4.20
   8   3   6   27.80    6.90
   8   3   6   19.90    4.50
   9  -3   6  463.95   15.70
   9  -3   6  436.76   20.40
   9   3   6  445.36   17.20
   9   3   6  482.15   17.60
   9   3   6  457.15   20.80
  10  -3   6  235.08   15.30
  10   3   6  199.38   11.50
  10   3   6  243.18   12.00
  10   3   6  246.28   15.70
  12  -4  -6   63.99   11.40
  12  -4  -6   51.09    7.90
  12   4  -6   81.99   12.20
  12   4  -6   71.89    8.90
  11  -4  -6  610.94   27.60
  11  -4  -6  646.24   24.10
  11   4  -6  648.94   23.80
  11   4  -6  657.53   28.20
  10  -4  -6  138.39    9.90
  10  -4  -6  141.79   12.60
  10   4  -6  139.49    9.80
  10   4  -6  149.79    7.90
  10   4  -6  152.28   12.90
   9  -4  -6   11.20    4.50
   9  -4  -6    8.60    5.80
   9   4  -6    7.70    2.90
   9   4  -6   12.80    4.60
   9   4  -6    8.50    4.60
   8  -4  -6  924.91   30.30
   8  -4  -6 1006.40   33.60
   8   4  -6  946.31   33.10
   8   4  -6 1012.40   30.40
   8   4  -6  973.30   28.40
   7  -4  -6  229.58   10.00
   7  -4  -6  214.68   12.00
   7   4  -6  210.88    9.50
   7   4  -6  213.08    6.50
  -7   4   6  222.88    7.30
   7   4  -6  224.98    8.60
   7   4  -6  219.88   12.10
   7   4  -6  229.88    6.50
   6  -4  -6   23.80    4.90
   6  -4  -6   26.20    4.10
   6   4  -6   29.60    2.20
   6   4  -6   30.80    4.70
   6   4  -6   25.90    2.20
   6   4  -6   28.70    3.90
   6   4  -6   34.50    3.30
  -6   4   6   31.00    2.20
   5  -4  -6  976.10   30.60
   5  -4  -6  945.41   28.90
   5   4  -6 1014.00   26.90
   5   4  -6  997.80   27.60
   5   4  -6 1004.00   30.60
  -5   4   6  979.90   26.90
   5   4  -6  972.10   28.60
   4  -4  -6 2191.38   58.69
   4  -4  -6 2086.89   59.79
   4  -4  -6 2185.18   56.59
   4   4  -6 2112.29   59.79
   4   4  -6 2223.18   58.29
  -4   4   6 2138.69   56.99
   4   4  -6 2114.59   56.99
   4   4  -6 2182.88   57.39
  -3  -4   6    2.70    1.30
   3  -4  -6    3.20    1.30
   3  -4  -6    0.90    1.90
   3   4  -6    0.90    1.30
   3   4  -6    5.70    1.90
  -3   4   6    4.80    1.30
   3   4  -6    3.10    1.40
   2  -4  -6  153.38    5.70
   2  -4  -6  158.58    6.30
  -2   4   6  157.08    5.60
   2   4  -6  154.88    5.70
   2   4  -6  149.49    5.60
   1  -4  -6 1531.45   41.20
   1  -4  -6 1504.15   40.90
  -1   4   6 1546.25   40.90
   1   4  -6 1547.55   40.60
   1   4  -6 1494.15   40.80
   0  -4  -6   10.70    1.60
   0  -4  -6   12.20    1.70
   0   4   6   20.90    2.30
   0   4  -6   13.60    1.80
  -1  -4  -6 2520.05   68.59
  -1  -4  -6 2571.34   68.09
   1  -4   6 2609.24   68.29
   1  -4   6 2696.73   69.19
   1   4   6 2644.24   69.29
  -1   4  -6 2577.04   68.39
   1   4   6 2581.84   69.09
  -2  -4  -6 1654.13   45.50
   2  -4   6 1781.62   46.10
  -2  -4  -6 1697.23   44.90
   2  -4   6 1755.12   44.20
   2  -4   6 1669.83   44.90
   2   4   6 1723.33   46.50
   2   4   6 1647.64   46.30
  -2   4  -6 1658.83   45.20
  -3  -4  -6  784.82   22.50
   3  -4   6  797.82   21.40
   3  -4   6  787.32   22.90
   3  -4   6  830.42   21.40
  -3   4  -6  789.02   22.00
   3   4   6  798.42   23.60
   3   4   6  808.72   23.70
   4  -4   6  742.53   22.90
   4  -4   6  703.33   20.90
   4  -4   6  727.13   19.60
  -4  -4  -6  708.33   20.40
  -4   4  -6  704.03   19.80
   4   4   6  718.93   21.90
   4   4   6  675.03   21.70
   4   4   6  759.02   19.80
   4   4   6  705.73   20.00
   4   4   6  705.23   22.90
   5  -4   6 1476.55   38.90
   5  -4   6 1491.85   42.80
  -5  -4  -6 1421.26   39.40
   5  -4   6 1464.85   40.10
   5   4   6 1323.77   42.40
  -5   4  -6 1437.96   38.60
   5   4   6 1484.05   41.30
   5   4   6 1446.26   38.30
   5   4   6 1496.25   38.20
   5   4   6 1444.76   41.30
  -6  -4  -6   79.89    4.30
   6  -4   6   73.69    4.10
   6  -4   6   74.19    6.70
   6  -4   6   75.09    4.90
   6   4   6   74.39    5.90
   6   4   6   74.79    5.70
   6   4   6   67.49    6.80
  -6   4  -6   81.99    3.50
  -7  -4  -6   79.39    4.70
   7  -4   6   79.39    5.30
   7  -4   6   85.19    4.90
   7  -4   6   78.49    7.70
   7   4   6   75.09    6.60
   7   4   6   88.49    8.10
   7   4   6   84.49    6.80
  -7   4  -6   80.29    3.60
  -8  -4  -6 1428.96   39.50
   8  -4   6 1440.26   40.50
   8  -4   6 1388.56   39.70
   8  -4   6 1513.85   45.80
   8   4   6 1440.56   42.20
   8   4   6 1428.46   45.40
   8   4   6 1337.87   41.90
   9  -4   6  122.89   11.10
   9   4   6  129.79    9.00
   9   4   6  139.29   11.70
   9   4   6  138.49    8.70
  10  -4   6   44.50    8.50
  10   4   6   36.10    6.10
  10   4   6   39.70    6.40
  10   4   6   52.89    9.50
  11  -5  -6   -2.90    6.10
  11  -5  -6   -1.20    4.90
  11   5  -6    4.30    7.00
  11   5  -6    1.30    5.00
  10  -5  -6  328.37   16.10
  10  -5  -6  380.76   19.00
  10   5  -6  389.06   16.40
  10   5  -6  393.56   19.80
   9  -5  -6  689.93   27.60
   9  -5  -6  686.93   24.70
   9   5  -6  719.43   27.90
   9   5  -6  734.13   24.60
   9   5  -6  737.33   22.10
   8  -5  -6   20.30    4.10
   8  -5  -6   18.00    5.10
   8   5  -6   16.40    5.80
   8   5  -6   18.90    4.40
   8   5  -6   14.10    2.90
   7  -5  -6  470.15   19.20
   7  -5  -6  466.85   17.50
   7   5  -6  498.85   19.70
   7   5  -6  484.85   13.90
   7   5  -6  493.05   13.80
   7   5  -6  491.95   15.30
   7   5  -6  506.25   17.30
   6  -5  -6  423.96   17.50
   6  -5  -6  458.35   16.20
   6   5  -6  494.25   18.20
  -6   5   6  451.05   13.50
   6   5  -6  467.85   15.90
   6   5  -6  442.36   13.30
   6   5  -6  451.95   14.10
   5  -5  -6  466.55   16.30
   5  -5  -6  485.65   17.80
   5   5  -6  548.15   18.30
   5   5  -6  478.95   14.20
  -5   5   6  476.25   14.20
   5   5  -6  464.75   15.90
   5   5  -6  480.65   14.60
   4  -5  -6 1195.88   33.00
   4  -5  -6 1229.38   35.20
   4   5  -6 1230.68   34.70
   4   5  -6 1200.18   33.50
  -4   5   6 1254.07   33.50
   4   5  -6 1312.17   36.80
   4   5  -6 1204.58   33.60
   3  -5  -6  412.66   12.50
   3  -5  -6  425.26   13.80
  -3   5   6  418.86   12.60
   3   5  -6  428.56   13.20
   3   5  -6  410.16   12.70
   2  -5  -6  392.36   12.70
   2  -5  -6  388.76   12.00
  -2   5   6  402.06   11.80
   2   5  -6  386.76   12.10
   2   5  -6  401.96   12.10
  -2   5   6  410.76   12.10
   1  -5  -6  166.48    6.40
  -1  -5   6  168.98    6.10
   1  -5  -6  161.78    6.20
  -1   5   6  158.88    6.00
   1   5  -6  163.98    6.00
   1   5  -6  179.88    5.80
   0  -5  -6 2254.17   58.49
   0  -5  -6 2137.19   58.69
   0   5  -6 2177.28   58.59
   0   5   6 2206.68   58.59
   0   5   6 2248.48   58.99
  -1  -5  -6  563.74   16.20
  -1  -5  -6  572.84   16.90
   1   5   6  577.34   17.40
   1   5   6  595.94   17.50
   1   5   6  576.34   16.70
  -1   5  -6  572.04   16.60
   2  -5   6   33.20    3.10
  -2  -5  -6   29.20    2.00
   2  -5   6   29.40    2.20
  -2  -5  -6   24.70    2.60
  -2   5  -6   28.10    2.50
   2   5   6   25.30    2.40
   2   5   6   33.20    3.30
   2   5   6   27.20    3.20
  -3  -5  -6 1147.29   32.00
   3  -5   6 1164.28   32.20
  -3  -5  -6 1243.38   30.90
   3  -5   6 1171.78   30.10
  -3   5  -6 1147.09   31.40
   3   5   6 1083.09   31.80
   3   5   6 1125.99   33.00
   3   5   6 1154.28   33.10
  -4  -5  -6 1507.25   41.40
   4  -5   6 1530.45   41.70
   4  -5   6 1547.15   39.90
   4   5   6 1521.45   42.90
  -4   5  -6 1493.45   40.60
   4   5   6 1487.05   40.90
   4   5   6 1547.35   44.30
   4   5   6 1506.95   42.80
   5  -5   6   80.29    3.50
   5  -5   6   77.79    4.60
  -5  -5  -6   98.19    4.80
   5   5   6   78.09    5.80
  -5   5  -6   79.89    3.70
   5   5   6   78.59    5.60
   5   5   6   77.99    3.40
   5   5   6   73.39    6.50
   5   5   6   85.49    3.80
  -6  -5  -6  596.54   18.60
   6  -5   6  638.84   17.80
   6  -5   6  639.74   22.40
   6  -5   6  611.74   18.90
   6   5   6  613.44   16.50
   6   5   6  626.54   20.60
   6   5   6  611.74   20.50
  -6   5  -6  622.44   17.50
   6   5   6  617.14   16.50
   6   5   6  622.54   22.50
   7  -5   6  993.80   33.00
  -7  -5  -6 1022.60   28.40
   7  -5   6 1012.10   27.80
   7  -5   6  977.40   28.70
   7   5   6  982.60   30.60
   7   5   6 1042.10   33.80
   7   5   6  917.91   30.20
  -7   5  -6  960.70   26.90
   8  -5   6   26.60    4.10
   8  -5   6   23.70    6.10
  -8  -5  -6   22.20    3.20
   8   5   6   26.30    5.10
   8   5   6   27.00    5.00
   8   5   6   21.30    6.30
   9  -5   6  424.26   20.20
   9   5   6  468.65   17.60
   9   5   6  456.95   20.90
   9   5   6  415.36   17.30
  10  -5   6  361.46   19.10
  10   5   6  319.77   15.30
  10   5   6  346.57   19.20
  10   5   6  357.06   15.70
  11  -6  -6  412.66   18.60
  11  -6  -6  405.66   21.90
  11   6  -6  394.36   17.30
  11   6  -6  407.76   21.90
  10  -6  -6  226.28   13.20
  10  -6  -6  264.97   16.40
  10   6  -6  239.48   15.90
  10   6  -6  232.88   12.10
   9  -6  -6   16.60    5.40
   9  -6  -6   26.10    7.10
   9   6  -6   30.30    5.10
   9   6  -6   29.30    7.50
   8  -6  -6  892.61   29.80
   8  -6  -6  890.11   32.40
   8   6  -6  935.61   29.50
   8   6  -6  939.61   32.70
   8   6  -6  922.21   26.70
   8   6  -6  957.10   25.90
   7  -6  -6  231.18   12.80
   7  -6  -6  217.68   10.90
   7   6  -6  235.58    7.60
   7   6  -6  224.88    8.50
   7   6  -6  221.08   12.10
   7   6  -6  221.48   10.50
   6  -6  -6   63.09    7.20
   6  -6  -6   58.29    6.00
   6   6  -6   66.29    3.70
   6   6  -6   61.99    3.60
   6   6  -6   62.69    4.00
   6   6  -6   74.49    7.20
   6   6  -6   60.89    5.70
   5  -6  -6 1394.76   39.40
   5   6  -6 1387.86   37.30
   5   6  -6 1323.47   36.90
   5   6  -6 1329.47   40.90
   5   6  -6 1382.46   38.70
   5   6  -6 1339.27   37.00
   4  -6  -6 1058.19   29.00
   4  -6  -6 1093.79   31.30
   4   6  -6 1041.30   29.40
   4   6  -6 1065.99   30.50
   4   6  -6 1069.29   29.40
   3  -6  -6   59.89    3.50
   3  -6  -6   66.39    4.60
   3   6  -6   61.89    3.60
   3   6  -6   58.19    3.80
   2  -6  -6  581.14   17.80
   2  -6  -6  590.74   17.20
   2   6  -6  572.54   17.20
  -2   6   6  591.94   16.80
   2   6  -6  584.84   17.10
   1  -6  -6 1914.61   52.69
  -1  -6   6 1971.90   52.59
   1  -6  -6 1921.81   52.59
   1   6  -6 1914.61   52.59
  -1   6   6 2038.20   52.59
   1   6  -6 2005.20   51.99
   0  -6   6   58.09    3.40
   0  -6  -6   55.99    3.70
   0  -6  -6   67.39    3.60
   0   6   6   63.69    4.10
   0   6  -6   63.69    2.70
   0   6  -6   65.09    3.70
   0   6   6   63.09    3.90
  -1  -6  -6  294.97   10.00
  -1  -6  -6  318.67    9.50
  -1   6  -6  289.07    9.80
   1   6   6  333.17   10.90
   1   6   6  300.47   10.60
  -2  -6  -6  664.73   19.70
   2  -6   6  680.33   19.00
  -2  -6  -6  652.43   18.50
   2   6   6  698.13   20.20
   2   6   6  683.33   20.50
  -2   6  -6  649.04   19.30
   2   6   6  691.83   20.50
  -3  -6  -6   89.89    3.20
  -3  -6  -6   76.99    4.40
   3  -6   6   84.19    4.70
   3   6   6   78.09    5.30
   3   6   6   80.89    5.20
   3   6   6   77.39    4.30
   3   6   6   86.49    4.00
  -3   6  -6   77.29    4.00
  -4  -6  -6  558.74   17.20
  -4  -6  -6  597.04   15.50
   4  -6   6  570.54   17.40
   4   6   6  580.94   18.70
   4   6   6  566.24   16.50
  -4   6  -6  555.84   16.50
   4   6   6  574.94   18.60
   4   6   6  542.05   16.80
   5  -6   6 1215.18   30.80
   5  -6   6 1168.18   32.70
  -5  -6  -6 1129.09   30.50
  -5  -6  -6 1191.28   32.70
   5   6   6 1178.18   34.40
   5   6   6 1044.10   35.50
  -5   6  -6 1159.88   31.60
   5   6   6 1173.48   31.80
   5   6   6 1168.98   34.40
   6  -6   6  218.18    7.30
  -6  -6  -6  228.88    8.80
   6  -6   6  230.78    8.80
   6   6   6  225.78   10.10
   6   6   6  207.28   10.20
   6   6   6  222.08    7.00
   6   6   6  243.18   12.30
  -6   6  -6  209.08    7.40
   7  -6   6   58.59    4.90
  -7  -6  -6   64.29    4.80
   7   6   6   57.69    6.40
  -7   6  -6   59.29    3.90
   7   6   6   71.09    8.40
   7   6   6   59.99    6.00
  -8  -6  -6 1179.28   33.80
   8  -6   6 1172.48   39.30
   8   6   6 1155.98   36.20
   8   6   6 1229.58   36.50
   8   6   6 1140.19   39.30
   9  -6   6  135.59   12.70
   9   6   6  153.78   12.60
   9   6   6  164.08   10.30
   9   6   6  146.89    9.80
  10  -6   6   23.30    7.60
  10   6   6   14.30    5.60
  10   6   6   12.50    8.00
  10   6   6   13.70    5.50
  11  -7  -6   -3.90    5.00
  11  -7  -6    0.10    5.10
  11   7  -6    3.10    5.50
  11   7  -6   -3.70    6.20
  10  -7  -6  431.96   19.20
  10  -7  -6  453.65   21.60
  10   7  -6  453.35   18.70
  10   7  -6  448.36   22.10
   9  -7  -6  687.53   25.10
   9  -7  -6  675.93   27.70
   9   7  -6  679.33   24.30
   9   7  -6  723.23   28.20
   8  -7  -6   49.40    8.30
   8  -7  -6   62.29    7.30
   8   7  -6   68.89    4.40
   8   7  -6   67.99    3.40
   8   7  -6   60.99    6.70
   8   7  -6   65.49    8.80
   7  -7  -6  433.46   17.20
   7   7  -6  422.46   18.90
   7   7  -6  458.25   13.60
   7   7  -6  450.25   16.40
   7   7  -6  471.75   14.20
   6  -7  -6  672.33   22.00
   6   7  -6  601.14   23.30
   6   7  -6  654.23   21.20
   6   7  -6  661.03   18.90
   6   7  -6  651.93   19.00
   5  -7  -6  224.68   10.00
   5   7  -6  212.78    7.60
   5   7  -6  207.48    7.70
   5   7  -6  212.88    9.20
   4  -7  -6  795.32   22.60
   4  -7  -6  803.82   24.70
   4   7  -6  787.12   23.10
   4   7  -6  822.52   24.10
   4   7  -6  826.42   22.90
   3  -7  -6 1866.01   49.50
   3  -7  -6 1848.02   50.79
   3   7  -6 1816.42   49.99
   3   7  -6 1801.52   49.70
  -3   7   6 1861.91   48.90
   2  -7  -6  327.97   11.10
   2  -7  -6  306.07   10.20
   2   7  -6  304.97   10.10
   2   7  -6  289.07   10.30
  -2   7   6  317.87   10.00
   1  -7  -6   51.29    3.60
   1  -7  -6   50.69    3.60
   1   7  -6   44.90    3.70
   1   7  -6   49.50    2.90
  -1   7   6   43.50    3.20
   0  -7  -6 2303.67   62.29
   0  -7   6 2409.26   63.39
   0  -7  -6 2239.08   62.59
   0   7  -6 2403.16   61.19
   0   7   6 2330.07   63.09
   0   7  -6 2354.36   62.59
   0   7   6 2338.87   62.89
   1  -7   6  477.45   14.20
  -1  -7  -6  479.15   13.80
  -1  -7  -6  469.75   14.70
   1   7   6  468.75   15.10
  -1   7  -6  455.85   14.40
   1   7   6  467.55   15.20
  -2  -7  -6    2.50    1.10
  -2  -7  -6    3.30    1.90
  -2   7  -6    4.50    1.70
   2   7   6    3.70    2.40
   2   7   6   -0.30    1.60
  -3  -7  -6 1088.09   29.10
  -3  -7  -6 1078.19   31.00
   3  -7   6 1094.99   31.00
   3   7   6 1098.99   32.10
  -3   7  -6 1118.59   30.40
   3   7   6 1079.39   31.90
   3   7   6 1099.79   30.90
   4  -7   6 1159.78   32.50
  -4  -7  -6 1132.09   30.10
  -4  -7  -6 1156.68   32.60
   4   7   6 1137.59   32.10
   4   7   6 1188.98   34.10
   4   7   6 1127.89   33.80
  -4   7  -6 1151.28   31.70
  -5  -7  -6   27.50    3.40
   5  -7   6   29.00    3.50
  -5   7  -6   21.00    2.50
   5   7   6   26.90    5.10
   5   7   6   30.60    4.60
   5   7   6   30.20    2.90
   5   7   6   22.30    3.80
   5   7   6   20.10    2.40
   6  -7   6  609.34   18.50
   6  -7   6  635.64   21.40
  -6  -7  -6  606.64   18.80
  -6   7  -6  620.54   17.50
   6   7   6  607.84   20.50
   6   7   6  528.25   22.00
   6   7   6  567.44   20.20
  -7  -7  -6  711.93   21.80
   7  -7   6  718.03   21.50
   7  -7   6  665.63   24.20
   7   7   6  696.53   23.90
   7   7   6  737.53   24.10
   7   7   6  698.33   26.40
  -8  -7  -6  116.29    6.70
   8   7   6  100.09   10.40
   8   7   6  130.29    9.10
   8   7   6  119.19    8.80
   9   7   6  416.56   20.60
   9   7   6  414.06   17.50
   9   7   6  425.86   17.40
  10   7   6  205.18   15.30
  10   7   6  177.18   11.90
  10   7   6  183.78   11.50
  11  -8  -6  329.77   17.20
  11   8  -6  332.27   16.60
  11   8  -6  323.07   20.00
  10  -8  -6  148.19   11.60
  10   8  -6  137.39   10.50
  10   8  -6  146.59   12.40
   9  -8  -6   29.60    6.50
   9   8  -6   33.10    7.80
   9   8  -6   27.30    5.90
   8  -8  -6 1100.69   35.00
   8   8  -6 1101.39   29.70
   8   8  -6 1040.50   36.80
   8   8  -6 1078.99   33.90
   7  -8  -6  129.69    9.10
   7   8  -6  141.59   10.10
   7   8  -6  142.89    6.10
   7   8  -6  140.59    8.70
   7   8  -6  137.99    5.90
   6  -8  -6    1.50    3.50
   6   8  -6    3.30    4.20
   6   8  -6    1.10    1.70
   6   8  -6    2.60    3.00
   6   8  -6    1.40    1.60
   5  -8  -6 1704.33   48.40
   5   8  -6 1631.04   45.40
   5   8  -6 1699.03   47.60
   5   8  -6 1722.23   46.10
   4  -8  -6  863.01   26.70
   4   8  -6  880.91   25.10
   4   8  -6  863.41   25.90
   3  -8  -6   23.90    3.50
   3  -8  -6   14.80    2.50
  -3   8   6   18.70    2.20
   3   8  -6   14.60    2.50
   3   8  -6   16.20    2.60
   2  -8  -6  963.10   28.50
   2  -8  -6  979.30   27.90
   2   8  -6  992.80   27.60
  -2   8   6 1008.50   27.60
   2   8  -6  963.80   28.00
   1  -8  -6 1931.81   54.49
   1  -8  -6 2044.70   54.69
   1   8  -6 2062.39   53.69
  -1   8   6 2037.20   54.49
   1   8  -6 2002.00   54.59
   0  -8  -6  282.47    9.90
   0  -8  -6  290.47    9.70
   0   8  -6  270.67    9.90
   0   8   6  281.47   10.40
   0   8  -6  281.07    8.50
   0   8   6  293.47   10.30
  -1  -8  -6  327.27   11.20
  -1  -8  -6  331.07   10.20
   1  -8   6  340.07   11.40
   1   8   6  315.97   11.50
  -1   8  -6  304.67   10.80
   1   8   6  305.97   11.50
  -2  -8  -6  550.74   17.30
  -2  -8  -6  563.54   15.80
   2  -8   6  559.54   17.00
   2   8   6  571.24   18.20
   2   8   6  556.04   18.00
  -2   8  -6  534.45   16.80
  -3  -8  -6   48.70    2.30
   3  -8   6   50.69    4.40
  -3  -8  -6   48.70    3.70
   3   8   6   42.70    4.10
   3   8   6   46.90    5.00
  -3   8  -6   41.60    3.50
   3   8   6   46.80    4.80
  -4  -8  -6  455.15   14.80
   4  -8   6  452.85   14.50
   4   8   6  427.16   15.70
   4   8   6  439.26   14.30
   4   8   6  445.26   16.00
  -4   8  -6  456.95   14.00
  -5  -8  -6  861.01   25.50
   5  -8   6  850.11   25.10
   5   8   6  886.51   27.20
  -5   8  -6  846.82   24.30
   5   8   6  864.11   24.70
   5   8   6  816.62   26.80
   6  -8   6  168.18   10.10
   6  -8   6  180.38    7.80
  -6  -8  -6  177.18    8.40
   6   8   6  185.58    7.00
   6   8   6  182.68    9.80
   6   8   6  191.58   11.60
   6   8   6  171.58    9.80
  -6   8  -6  181.88    7.00
   7  -8   6   91.89    8.60
   7  -8   6   78.49    5.70
  -7  -8  -6   80.49    6.00
   7   8   6   63.69    7.10
   7   8   6   80.79    9.50
   7   8   6   66.49    7.10
  -8  -8  -6  566.14   19.20
   8   8   6  611.44   21.70
   8   8   6  600.14   21.90
   8   8   6  559.84   24.30
   9   8   6  179.48   11.30
   9   8   6  179.88   11.10
   9   8   6  149.29   13.40
  10   8   6   29.30    6.50
  10   8   6   34.80    7.00
  10   8   6   29.60    8.70
  11  -9  -6   16.80    7.00
  11   9  -6   17.70    8.40
  11   9  -6   21.50    6.70
  10  -9  -6  267.77   15.10
  10   9  -6  236.98   16.90
  10   9  -6  259.47   14.10
   9  -9  -6  609.64   23.50
   9   9  -6  603.84   22.90
   9   9  -6  651.63   27.00
   8  -9  -6    8.10    5.10
   8   9  -6   12.00    2.50
   8   9  -6   12.70    6.10
   8   9  -6   17.40    5.00
   7  -9  -6  187.78   11.10
   7   9  -6  200.28   10.50
   7   9  -6  200.98   13.00
   7   9  -6  197.88    7.80
   6  -9  -6  747.63   25.20
   6   9  -6  744.53   21.40
   6   9  -6  753.42   22.10
   6   9  -6  759.22   24.40
   5  -9  -6  172.78    9.40
   5   9  -6  189.78    6.90
   5   9  -6  178.48    7.50
   5   9  -6  177.38    8.80
   4  -9  -6  699.73   22.50
   4   9  -6  675.53   21.50
   4   9  -6  702.23   21.00
   3  -9  -6 1109.39   33.30
   3  -9  -6 1135.89   31.90
   3   9  -6 1153.78   32.40
   3   9  -6 1144.99   32.30
   2  -9  -6  282.67   10.70
   2  -9  -6  290.17   10.20
  -2   9   6  274.67    9.80
   2   9  -6  280.27   10.20
   2   9  -6  284.47    9.70
   1  -9  -6  258.37    9.70
   1  -9  -6  267.87    9.70
   1   9  -6  263.07    8.70
   1   9  -6  262.17    9.80
  -1   9   6  254.87    9.50
  -1   9   6  263.37    9.70
   0  -9  -6 1752.72   47.70
   0  -9  -6 1744.23   48.20
   0   9   6 1750.02   48.50
   0   9   6 1777.62   48.50
   0   9  -6 1733.03   46.40
   0   9  -6 1760.22   48.10
  -1  -9  -6  268.27    8.90
  -1  -9  -6  282.87   10.10
  -1   9  -6  269.27    7.50
   1   9   6  256.27   10.40
  -1   9  -6  247.88    9.60
   1   9   6  255.87   10.20
  -2  -9  -6   41.10    4.20
  -2  -9  -6   53.99    3.00
  -2   9  -6   47.20    4.00
   2   9   6   52.79    5.00
   2   9   6   49.40    5.00
   2   9   6   51.49    4.40
  -3  -9  -6  603.04   18.70
  -3  -9  -6  569.34   16.10
   3   9   6  596.64   19.60
[truncated: 655,900 more chars]
