# Supplementary material for: (4-Butyl-1-methyl-1,2,4-triazol-5-yl­idene)[(1,2,5,6-η)-cyclo­octa-1,5-diene](tri­phenyl­phosphane)iridium(I) tetra­fluorido­borate
Source: IUCrdata. 2021 Nov 4;6(Pt 11):x211142. doi: 10.1107/S2414314621011421 (PMC9462289; doi:10.1107/S2414314621011421)
Supplement: Supplementary file 2 [file x-06-x211142-Isup2.hkl]

data_I                                                                          
_shelx_title ' mo_kc19_0m_a.res in P2(1)/c'                                     
_shelx_refln_list_code          4                                               
_shelx_F_calc_maximum      466.30                                               
_exptl_crystal_F_000      1568.00                                               
_reflns_d_resolution_high  0.8002                                               
                                                                                
loop_                                                                           
 _space_group_symop_operation_xyz                                               
 'x, y, z'                                                                      
 '-x, y+1/2, -z+1/2'                                                            
 '-x, -y, -z'                                                                   
 'x, -y-1/2, z-1/2'                                                             
                                                                                
_cell_length_a     9.8966                                                       
_cell_length_b    16.3247                                                       
_cell_length_c    20.0560                                                       
_cell_angle_alpha  90.000                                                       
_cell_angle_beta  102.285                                                       
_cell_angle_gamma  90.000                                                       
                                                                                
_shelx_F_squared_multiplier     1.000                                           
                                                                                
loop_                                                                           
 _refln_index_h                                                                 
 _refln_index_k                                                                 
 _refln_index_l                                                                 
 _refln_F_squared_calc                                                          
 _refln_F_squared_meas                                                          
 _refln_F_squared_sigma                                                         
 _refln_observed_status                                                         
   1   0   0      31358.57      33495.73      1321.44 o                         
   2   0   0      18446.24      19290.57       306.89 o                         
   3   0   0     217439.03     231276.92     14304.67 o                         
   4   0   0      63922.87      65469.72      1009.93 o                         
   5   0   0       5381.47       5400.08       102.90 o                         
   6   0   0      39583.77      39934.34       443.44 o                         
   7   0   0      27251.52      27825.92       320.68 o                         
   8   0   0        172.67        183.36        22.49 o                         
   9   0   0      25417.16      25885.94       698.42 o                         
  10   0   0      15148.03      15335.22       328.29 o                         
  11   0   0       3324.45       3529.23       147.41 o                         
  12   0   0       3128.89       3221.43       217.31 o                         
   1   1   0     107451.59     112381.77      1160.64 o                         
   2   1   0      96733.93      99447.00       819.71 o                         
   3   1   0       6938.93       6899.39        78.95 o                         
   4   1   0      82017.52      86944.32       762.13 o                         
   5   1   0      45045.44      45357.17       410.08 o                         
   6   1   0       5568.32       6415.62        72.04 o                         
   7   1   0      11585.66      11867.30       121.80 o                         
   8   1   0      35579.40      36267.99       294.34 o                         
   9   1   0       6258.75       6246.42       109.18 o                         
  10   1   0       4086.34       3880.67       128.57 o                         
  11   1   0      12721.72      12082.16       224.76 o                         
  12   1   0      11284.48      12344.35       290.88 o                         
   0   2   0     143057.41     147980.69      2241.04 o                         
   1   2   0      14157.73      14753.64       163.55 o                         
   2   2   0       1624.21       1496.49        21.25 o                         
   3   2   0      24732.78      26232.95       224.49 o                         
   4   2   0      25508.70      25218.86       234.25 o                         
   5   2   0       3324.05       3119.71        53.55 o                         
   6   2   0      20119.63      20469.50       201.05 o                         
   7   2   0      10864.66      11250.58       117.46 o                         
   8   2   0        299.01        359.76        24.81 o                         
   9   2   0      27496.67      27587.27       323.26 o                         
  10   2   0       9423.17       9333.48       186.08 o                         
  11   2   0        670.60        735.93        73.13 o                         
   1   3   0      30274.05      31764.99       345.00 o                         
   2   3   0       5627.78       5748.38        63.44 o                         
   3   3   0       1477.38       1268.74        21.22 o                         
   4   3   0      51017.26      53209.94       449.33 o                         
   5   3   0      40538.38      39494.70       362.43 o                         
   6   3   0       1842.56       1921.62        38.10 o                         
   7   3   0       3251.36       3435.01        51.35 o                         
   8   3   0      29117.72      29231.35       308.03 o                         
   9   3   0       1634.45       1748.07        69.44 o                         
  10   3   0       2911.04       2992.85       107.66 o                         
  11   3   0      10862.49      11142.31       281.86 o                         
   0   4   0      37931.99      38902.13       595.20 o                         
   1   4   0        272.48        380.99        44.59 o                         
   2   4   0      12140.80      12658.61       139.25 o                         
   3   4   0      42806.91      41952.12       375.25 o                         
   4   4   0      29751.97      29470.27       245.42 o                         
   5   4   0       4123.70       4035.15        55.88 o                         
   6   4   0      28558.15      28272.74       271.58 o                         
   7   4   0      10818.50      10562.10       131.09 o                         
   8   4   0         41.30         31.44        24.37 o                         
   9   4   0      32003.96      32006.39       593.61 o                         
  10   4   0       8078.27       7914.82       171.11 o                         
  11   4   0       1045.26       1009.63        80.44 o                         
   1   5   0      42834.24      42447.29       462.32 o                         
   2   5   0      19691.45      19432.92       208.04 o                         
   3   5   0         42.35         80.82        22.48 o                         
   4   5   0      46746.95      47627.51       428.16 o                         
   5   5   0      45334.16      45566.01       395.02 o                         
   6   5   0       2882.49       2817.95        55.65 o                         
   7   5   0       4917.54       5006.12       105.94 o                         
   8   5   0      28857.26      28073.86       504.44 o                         
   9   5   0       2389.39       2527.88        97.90 o                         
  10   5   0       2745.69       2743.36       107.92 o                         
  11   5   0       9623.54       9978.74       244.30 o                         
   0   6   0      60508.19      60202.10       919.16 o                         
   1   6   0      17783.94      18400.07       195.67 o                         
   2   6   0      12767.89      12800.38       222.45 o                         
   3   6   0      34389.88      35362.52       398.49 o                         
   4   6   0      16433.68      16220.16       235.07 o                         
   5   6   0      14970.13      15108.55       212.36 o                         
   6   6   0      19531.91      19417.75       210.27 o                         
   7   6   0      15927.44      15751.06       244.13 o                         
   8   6   0         66.12        115.40        52.63 o                         
   9   6   0      15139.38      15477.49       369.34 o                         
  10   6   0       8990.99       8684.32       238.96 o                         
  11   6   0       1060.29       1176.66       105.63 o                         
   1   7   0      61748.77      62238.88       583.83 o                         
   2   7   0      20003.43      19640.41       285.41 o                         
   3   7   0       4074.24       4050.46        85.22 o                         
   4   7   0      22678.15      22642.30       293.87 o                         
   5   7   0      43841.66      43105.33       598.49 o                         
   6   7   0       2524.11       2364.61        72.51 o                         
   7   7   0       1823.42       2032.11        70.90 o                         
   8   7   0      26361.15      26078.52       434.42 o                         
   9   7   0       5282.74       5042.95       156.34 o                         
  10   7   0       1644.94       1724.37       117.34 o                         
  11   7   0       6610.54       6560.07       203.64 o                         
   0   8   0      40228.55      39542.53       621.20 o                         
   1   8   0      17950.84      18246.49       229.36 o                         
   2   8   0       1379.92       1474.46        42.88 o                         
   3   8   0      24724.65      25284.32       424.88 o                         
   4   8   0      26267.00      26511.78       447.57 o                         
   5   8   0       5262.59       4948.26        91.82 o                         
   6   8   0       9843.51       9661.32       220.56 o                         
   7   8   0      28541.90      28405.50       433.35 o                         
   8   8   0         27.80         83.19        67.61 o                         
   9   8   0       9715.38       9953.03       262.19 o                         
  10   8   0       7522.11       7742.71       240.48 o                         
  11   8   0       1909.65       1878.50       148.91 o                         
   1   9   0      29548.10      29875.94       341.20 o                         
   2   9   0      17816.03      17662.32       235.79 o                         
   3   9   0       2675.06       2372.95        93.41 o                         
   4   9   0       8561.34       8162.35       180.16 o                         
   5   9   0      31519.50      32140.41       459.12 o                         
   6   9   0       1621.85       1441.40        77.98 o                         
   7   9   0       2463.69       2237.65        80.98 o                         
   8   9   0      17523.34      17176.74       371.35 o                         
   9   9   0       3147.09       3116.85       165.21 o                         
  10   9   0       2820.10       2882.23       165.55 o                         
   0  10   0      20397.20      20834.91       353.06 o                         
   1  10   0       4188.55       4006.90        70.60 o                         
   2  10   0       1964.94       1873.11        53.52 o                         
   3  10   0      23197.92      23491.25       308.09 o                         
   4  10   0      16758.59      16174.68       257.45 o                         
   5  10   0       1963.73       1891.29        69.16 o                         
   6  10   0      10814.73      10758.92       217.20 o                         
   7  10   0      10238.46      10038.32       242.33 o                         
   8  10   0        130.40        150.75        66.70 o                         
   9  10   0      11361.80      11971.71       306.61 o                         
  10  10   0       6260.89       6310.19       223.87 o                         
   1  11   0      25965.50      25790.08       304.90 o                         
   2  11   0       7350.36       7285.49       122.14 o                         
   3  11   0       7011.25       6956.20       118.56 o                         
   4  11   0      13679.44      13008.81       220.69 o                         
   5  11   0      14208.01      14185.72       238.21 o                         
   6  11   0       2987.95       3069.53        92.71 o                         
   7  11   0       2256.32       2180.45        76.80 o                         
   8  11   0      11387.54      11054.51       731.48 o                         
   9  11   0       2532.49       2510.11       156.52 o                         
  10  11   0       1503.08       1537.44       142.01 o                         
   0  12   0      11284.49      10901.72       214.03 o                         
   1  12   0       5872.36       6119.89        99.65 o                         
   2  12   0       1686.64       1611.89        65.99 o                         
   3  12   0      10973.36      10494.20       184.47 o                         
   4  12   0       4062.06       3972.39        87.20 o                         
   5  12   0        207.64        292.86        46.52 o                         
   6  12   0       4832.06       4861.81       121.02 o                         
   7  12   0       2904.46       2880.44        94.38 o                         
   8  12   0          6.51         49.64        80.34 o                         
   9  12   0       4286.79       4741.73       202.37 o                         
   1  13   0       2988.65       2988.94        76.69 o                         
   2  13   0       1167.32       1293.87        79.95 o                         
   3  13   0        256.91        226.92        34.79 o                         
   4  13   0       2450.35       2313.49        71.78 o                         
   5  13   0       5949.39       5824.45       185.31 o                         
   6  13   0         32.06         35.64        41.89 o                         
   7  13   0        929.94        990.11       202.13 o                         
   8  13   0       4623.32       4864.78       199.34 o                         
   9  13   0       1620.09       1616.41       145.84 o                         
   0  14   0       9447.07       9166.34       210.86 o                         
   1  14   0       3324.13       3410.02        86.16 o                         
   2  14   0        101.12        114.52        33.94 o                         
   3  14   0       1735.56       1722.47        97.50 o                         
   4  14   0       4217.47       4295.55       118.24 o                         
   5  14   0        415.35        463.01        55.82 o                         
   6  14   0       2756.35       2866.31       100.95 o                         
   7  14   0       4021.46       4287.92       243.72 o                         
   8  14   0          1.57        139.00        91.67 o                         
   1  15   0       1682.28       1745.48        70.50 o                         
   2  15   0       4964.21       4904.72       111.33 o                         
   3  15   0         21.75         47.37        36.77 o                         
   4  15   0       2032.54       1966.15        92.65 o                         
   5  15   0       9343.58       9475.66       197.13 o                         
   6  15   0         82.97         98.47        49.33 o                         
   7  15   0        228.87        348.02        83.25 o                         
   8  15   0       7466.86       8567.40       274.21 o                         
   0  16   0       6882.99       6566.88       206.25 o                         
   1  16   0       1862.61       1837.28        85.51 o                         
   2  16   0        315.54        319.46        44.41 o                         
   3  16   0       1412.36       1442.35        82.70 o                         
   4  16   0       5307.93       5274.70       141.13 o                         
   5  16   0         39.24        264.37        57.90 o                         
   6  16   0       1276.73       1251.14        84.57 o                         
   7  16   0       2810.69       2862.35       141.77 o                         
   1  17   0        749.00        762.05        57.64 o                         
   2  17   0       1700.86       1580.18        86.72 o                         
   3  17   0        177.66        227.44        55.26 o                         
   4  17   0        940.32        992.50        77.52 o                         
   5  17   0       2306.33       2280.59       108.71 o                         
   6  17   0        307.24        323.96        61.10 o                         
   0  18   0       2507.46       2196.63       136.16 o                         
   1  18   0        504.20        542.43        70.83 o                         
   2  18   0        581.64        537.86        65.07 o                         
   3  18   0        370.26        457.61        67.20 o                         
   4  18   0       1506.00       1450.06       102.71 o                         
   5  18   0        116.88        313.90        66.22 o                         
   1  19   0        407.25        403.18        68.04 o                         
   2  19   0       1132.41       1000.96        80.17 o                         
   3  19   0         45.83        193.54        59.64 o                         
   4  19   0        500.94        433.38        71.28 o                         
   0  20   0        105.97         57.18       111.76 o                         
   1  20   0        453.83        451.31        74.37 o                         
   2  20   0        291.67        349.70        71.18 o                         
 -12   1   1         24.13         21.61        57.62 o                         
 -11   1   1         17.68        -22.86        49.85 o                         
 -10   1   1        878.32        739.67        57.81 o                         
  -9   1   1       1188.56       1062.50        58.58 o                         
  -8   1   1        400.33        420.02        20.64 o                         
  -7   1   1       2648.44       2545.67        33.12 o                         
  -6   1   1       5332.33       5258.32        62.77 o                         
  -5   1   1        709.66        747.80        28.36 o                         
  -4   1   1       5718.83       5751.67        81.35 o                         
  -3   1   1      23659.95      24421.89       235.99 o                         
  -2   1   1       1815.20       1636.07        24.00 o                         
  -1   1   1       1986.28       2089.70        23.48 o                         
   0   1   1       7390.85       7243.83       366.46 o                         
   1   1   1         44.12         69.07         6.81 o                         
   2   1   1         56.13        141.62        14.73 o                         
   3   1   1       7939.38       8107.55        87.43 o                         
   4   1   1        105.97        184.50        11.84 o                         
   5   1   1       6025.93       6021.43        66.44 o                         
   6   1   1        797.63        852.13        23.26 o                         
   7   1   1        518.31        462.06        20.09 o                         
   8   1   1       1477.27       1352.60        38.87 o                         
   9   1   1         37.02         31.08        31.48 o                         
  10   1   1        919.68        933.05        61.38 o                         
  11   1   1        174.18        157.25        76.80 o                         
 -12   2   1        316.37        254.96        65.85 o                         
 -11   2   1        340.84        372.93        65.90 o                         
 -10   2   1        213.49        167.91        43.36 o                         
  -9   2   1        521.80        527.35        47.55 o                         
  -8   2   1       1814.02       1678.53        52.28 o                         
  -7   2   1       2233.86       2129.71        44.09 o                         
  -6   2   1          0.03         -1.00        11.70 o                         
  -5   2   1       2903.97       2872.36        45.56 o                         
  -4   2   1       8405.98       8703.81        91.86 o                         
  -3   2   1        355.54        378.50        16.74 o                         
  -2   2   1       4476.98       4635.31        55.04 o                         
  -1   2   1       6923.79       6760.02        78.96 o                         
   0   2   1       1412.90       1503.87        23.69 o                         
   1   2   1       5565.09       5983.80        65.50 o                         
   2   2   1       5073.80       5153.39        53.12 o                         
   3   2   1      10550.88      10479.28        92.19 o                         
   4   2   1          5.09         19.18        10.41 o                         
   5   2   1         38.47         51.27        12.29 o                         
   6   2   1          7.57          9.88        12.00 o                         
   7   2   1        169.05        179.59        17.20 o                         
   8   2   1       1763.72       1734.95        44.23 o                         
   9   2   1        422.51        427.59        40.93 o                         
  10   2   1        836.50        716.64        55.50 o                         
  11   2   1        385.81        351.91        61.69 o                         
 -12   3   1        121.87        120.02        62.41 o                         
 -11   3   1          3.78         54.33        55.62 o                         
 -10   3   1         14.96        -22.81        45.58 o                         
  -9   3   1       2029.87       1857.16        71.84 o                         
  -8   3   1         19.06         75.47        30.36 o                         
  -7   3   1         31.15         32.90        19.09 o                         
  -6   3   1       1443.36       1390.87        33.28 o                         
  -5   3   1       5289.77       5661.67        69.68 o                         
  -4   3   1        259.01        243.59        11.93 o                         
  -3   3   1       7776.33       8558.69        83.38 o                         
  -2   3   1         90.05        172.19        11.38 o                         
  -1   3   1       4782.54       4853.21        76.92 o                         
   0   3   1        353.12        390.73        13.69 o                         
   1   3   1       8036.30       8985.27        97.06 o                         
   2   3   1       1004.07       1111.18        23.45 o                         
   3   3   1        269.39        301.36        12.24 o                         
   4   3   1         58.22         38.79         7.94 o                         
   5   3   1        406.23        402.52        19.81 o                         
   6   3   1        471.49        551.98        21.81 o                         
   7   3   1         77.97         80.78        15.75 o                         
   8   3   1        142.58        164.40        29.78 o                         
   9   3   1       1481.73       1394.44        60.79 o                         
  10   3   1       1124.65       1167.12        80.82 o                         
  11   3   1        104.00        184.06        55.54 o                         
 -11   4   1        935.38        742.25        74.51 o                         
 -10   4   1        271.66        186.74        55.60 o                         
  -9   4   1         62.07        126.29        48.49 o                         
  -8   4   1       2013.27       1995.69        66.23 o                         
  -7   4   1        851.85        841.51        61.02 o                         
  -6   4   1          1.11         48.55        16.84 o                         
  -5   4   1         85.09         44.22        10.01 o                         
  -4   4   1        171.86        139.02        12.58 o                         
  -3   4   1          1.26         -3.00        10.05 o                         
  -2   4   1       4349.33       4802.86        65.68 o                         
  -1   4   1        576.66        741.07        23.91 o                         
   0   4   1      10919.64      12353.36       131.90 o                         
   1   4   1        598.18        662.52        16.63 o                         
   2   4   1       7251.86       7347.63        88.11 o                         
   3   4   1       2256.86       2139.44        35.86 o                         
   4   4   1        751.24        827.98        19.76 o                         
   5   4   1       1129.94       1030.62        21.03 o                         
   6   4   1       1502.32       1482.56        33.39 o                         
   7   4   1         24.75         38.40        16.77 o                         
   8   4   1       1993.69       1762.28        81.37 o                         
   9   4   1        839.61        748.19        56.52 o                         
  10   4   1          6.15         43.06        46.16 o                         
  11   4   1       1315.73       1159.17        82.52 o                         
 -11   5   1         77.82        119.82        68.64 o                         
 -10   5   1        591.69        649.56        78.09 o                         
  -9   5   1       3590.04       3463.01       134.30 o                         
  -8   5   1         16.53        127.35        53.77 o                         
  -7   5   1       3123.44       2853.08        77.65 o                         
  -6   5   1       7093.91       6951.97        92.47 o                         
  -5   5   1       4550.39       4683.64        68.03 o                         
  -4   5   1        473.11        406.77        19.48 o                         
  -3   5   1       4986.98       4575.00        65.53 o                         
  -2   5   1        440.86        642.94        24.07 o                         
  -1   5   1       4528.52       4664.39        95.28 o                         
   0   5   1      47424.82      49241.83       492.89 o                         
   1   5   1       4604.90       4764.66        53.93 o                         
   2   5   1        124.07        108.58        13.72 o                         
   3   5   1       6523.39       6515.70        83.82 o                         
   4   5   1       4206.54       4059.19        58.12 o                         
   5   5   1       1106.48       1190.11        44.20 o                         
   6   5   1       3513.29       3576.25        70.05 o                         
   7   5   1        389.45        349.71        31.59 o                         
   8   5   1        298.85        281.28        33.06 o                         
   9   5   1       3902.31       3508.40        83.83 o                         
  10   5   1        573.94        504.37        86.04 o                         
  11   5   1        188.76        167.08        74.29 o                         
 -11   6   1       2126.18       2126.94       130.92 o                         
 -10   6   1       3508.70       3362.68       143.61 o                         
  -9   6   1         10.57         82.71        61.44 o                         
  -8   6   1       4337.79       4010.99       130.23 o                         
  -7   6   1       3519.00       3402.04        52.15 o                         
  -6   6   1         28.00          9.12        14.28 o                         
  -5   6   1       4546.44       4186.58        76.11 o                         
  -4   6   1       6142.56       6202.50       128.26 o                         
  -3   6   1       3869.01       3988.79        60.61 o                         
  -2   6   1      15720.77      16081.24       209.29 o                         
  -1   6   1      26606.37      27694.50       339.35 o                         
   0   6   1       3813.27       4132.96        61.65 o                         
   1   6   1       6555.68       6723.25        77.37 o                         
   2   6   1       5662.89       6012.70        92.28 o                         
   3   6   1       1485.91       1548.63        39.60 o                         
   4   6   1       9976.43      10743.56       156.92 o                         
   5   6   1       8115.97       8109.63       108.77 o                         
   6   6   1       1094.98       1119.36        32.99 o                         
   7   6   1         17.20         -4.85        29.95 o                         
   8   6   1       5930.67       5862.16       118.92 o                         
   9   6   1        353.28        328.22        69.02 o                         
  10   6   1        132.20         66.50        66.35 o                         
  11   6   1       2495.72       2639.55       143.85 o                         
 -11   7   1        261.22        383.54        89.86 o                         
 -10   7   1       1601.55       1717.53       115.79 o                         
  -9   7   1       8222.05       7899.11       200.05 o                         
  -8   7   1       4067.59       4008.57       134.60 o                         
  -7   7   1       5204.88       5073.63       135.65 o                         
  -6   7   1       6777.88       6562.45       112.87 o                         
  -5   7   1       7071.78       7020.04       112.99 o                         
  -4   7   1      14664.45      14753.04       177.92 o                         
  -3   7   1      27826.77      28048.53       352.14 o                         
  -2   7   1        595.60        573.01        29.58 o                         
  -1   7   1        664.57        513.19        34.17 o                         
   0   7   1      53002.71      54962.11       554.06 o                         
   1   7   1        230.00        214.33        15.99 o                         
   2   7   1       1108.04       1124.60        28.74 o                         
   3   7   1       4930.07       5001.50        73.12 o                         
   4   7   1       5197.03       4988.00        74.29 o                         
   5   7   1         47.19         92.84        22.66 o                         
   6   7   1       1923.02       1857.65        43.44 o                         
   7   7   1       6061.65       5902.18       147.81 o                         
   8   7   1        796.89        820.51        63.00 o                         
   9   7   1       2266.22       2232.97       119.59 o                         
  10   7   1       1820.24       1707.01       116.89 o                         
  11   7   1        597.74        517.43        91.39 o                         
 -11   8   1       4375.01       4053.14       184.05 o                         
 -10   8   1       2790.53       2860.97       162.22 o                         
  -9   8   1        181.36        266.68        74.68 o                         
  -8   8   1       7440.58       7386.95       212.59 o                         
  -7   8   1       9271.12       8830.69       185.65 o                         
  -6   8   1       1268.09       1238.39        51.25 o                         
  -5   8   1       8994.16       8534.63       180.68 o                         
  -4   8   1      32358.05      33130.36       460.91 o                         
  -3   8   1       1074.02       1113.70        59.88 o                         
  -2   8   1      13406.77      13543.25       443.76 o                         
  -1   8   1      39028.03      40073.69       488.82 o                         
   0   8   1        892.02        969.78        33.75 o                         
   1   8   1       4043.23       3833.86        62.96 o                         
   2   8   1      12749.06      12743.73       160.43 o                         
   3   8   1       3267.58       3153.42        64.33 o                         
   4   8   1       2357.37       2271.30        62.76 o                         
   5   8   1       7199.70       6907.21        90.10 o                         
   6   8   1       3784.88       3432.44        67.75 o                         
   7   8   1         26.45         46.61        22.86 o                         
   8   8   1       6556.14       6762.91       201.35 o                         
   9   8   1       2406.96       2597.30       215.91 o                         
  10   8   1         30.14         55.16        81.11 o                         
 -10   9   1       1148.95       1200.39       225.90 o                         
  -9   9   1      13336.18      12535.01       312.69 o                         
  -8   9   1        327.35        392.34        78.35 o                         
  -7   9   1        856.33        935.67        60.06 o                         
  -6   9   1      10247.62       9964.21       210.07 o                         
  -5   9   1       3562.42       3472.53       106.53 o                         
  -4   9   1       6816.28       6770.42       121.54 o                         
  -3   9   1      18255.98      17961.11       318.81 o                         
  -2   9   1       4717.31       4894.59        86.78 o                         
  -1   9   1        250.46        241.90        26.02 o                         
   0   9   1      27630.64      27873.84       320.39 o                         
   1   9   1       2630.57       2440.64        50.16 o                         
   2   9   1        126.36        144.62        28.16 o                         
   3   9   1      10201.27       9725.66       144.32 o                         
   4   9   1      11414.43      11236.96       169.78 o                         
   5   9   1        246.25        258.57        30.03 o                         
   6   9   1       6444.59       5883.90       121.42 o                         
   7   9   1       6258.56       6165.93       118.98 o                         
   8   9   1       3702.39       3349.02       267.89 o                         
   9   9   1       3451.42       3558.80       166.85 o                         
  10   9   1       3873.74       4119.02       249.22 o                         
 -10  10   1       3953.67       3803.21       186.59 o                         
  -9  10   1         12.37         79.16        75.71 o                         
  -8  10   1      10662.16      10318.08       896.43 o                         
  -7  10   1       3188.66       3044.03       154.55 o                         
  -6  10   1          9.92        -21.24        42.41 o                         
  -5  10   1      14298.37      13736.03       268.63 o                         
  -4  10   1      21033.42      20857.94       309.08 o                         
  -3  10   1        230.03        219.20        32.78 o                         
  -2  10   1        651.61        592.66        33.96 o                         
  -1  10   1      14625.60      14283.15       198.82 o                         
   0  10   1       1867.31       1738.24        57.53 o                         
   1  10   1       5241.07       4994.69        81.19 o                         
   2  10   1       4857.80       4573.41        85.63 o                         
   3  10   1       2948.33       2788.45        64.20 o                         
   4  10   1       5672.75       5572.03       158.68 o                         
   5  10   1       9365.45       9303.64       147.89 o                         
   6  10   1       2730.91       2570.93        81.01 o                         
   7  10   1       1125.83       1088.32        55.78 o                         
   8  10   1      10471.55      10309.15       267.71 o                         
   9  10   1       3409.75       3401.70       175.04 o                         
  10  10   1        590.62        456.77       103.70 o                         
 -10  11   1       1577.88       1587.37       233.31 o                         
  -9  11   1      10585.76      10699.63       292.87 o                         
  -8  11   1        583.72        544.98        95.48 o                         
  -7  11   1       4846.40       4957.89       177.44 o                         
  -6  11   1       8467.67       8355.24       242.66 o                         
  -5  11   1       7337.72       7141.77       144.63 o                         
  -4  11   1       2872.31       3007.15        87.51 o                         
  -3  11   1       9890.98       9873.74       154.11 o                         
  -2  11   1       6837.60       6613.31       134.11 o                         
  -1  11   1       2852.15       2952.97        68.31 o                         
   0  11   1      19311.11      18850.53       231.79 o                         
   1  11   1       9050.93       8798.93       124.86 o                         
   2  11   1         13.75         18.08        23.71 o                         
   3  11   1      18729.14      18098.80       248.94 o                         
   4  11   1      10831.67      10828.80       164.92 o                         
   5  11   1        353.57        354.83        44.03 o                         
   6  11   1      11243.38      11256.28       201.74 o                         
   7  11   1       8997.64       8959.65       192.58 o                         
   8  11   1        178.87        261.00        84.68 o                         
   9  11   1       7600.28       7628.86       245.80 o                         
  10  11   1       7075.46       7248.86       249.24 o                         
  -9  12   1        452.09        587.03       107.68 o                         
  -8  12   1       9325.79       9416.45       642.82 o                         
  -7  12   1       4816.06       4885.11       147.80 o                         
  -6  12   1        695.59        616.78        91.53 o                         
  -5  12   1      16462.32      16086.61       267.76 o                         
  -4  12   1      26241.37      25875.56       345.12 o                         
  -3  12   1        124.27        209.61        33.00 o                         
  -2  12   1       2624.37       2542.08        71.27 o                         
  -1  12   1      25791.25      25506.77       336.01 o                         
   0  12   1       1323.16       1302.77        48.71 o                         
   1  12   1       9345.73       9237.09       132.98 o                         
   2  12   1      12068.61      12144.07       188.44 o                         
   3  12   1        823.30        815.05        44.08 o                         
   4  12   1       5429.99       5364.15       122.63 o                         
   5  12   1      24392.37      24251.97       374.43 o                         
   6  12   1       3467.57       3370.43       101.71 o                         
   7  12   1        399.14        451.42        79.83 o                         
   8  12   1      11328.61      10948.31       290.35 o                         
   9  12   1       5527.63       5719.30       213.74 o                         
  -9  13   1       8931.97       9514.11       285.67 o                         
  -8  13   1        668.48        600.75       102.65 o                         
  -7  13   1       5067.47       4756.90       126.82 o                         
  -6  13   1      10641.06      10850.87       250.96 o                         
  -5  13   1       4561.25       4418.91        98.85 o                         
  -4  13   1       4367.77       4568.82       110.30 o                         
  -3  13   1      18576.39      18762.77       264.60 o                         
  -2  13   1       3288.16       3276.29        80.94 o                         
  -1  13   1       2396.96       2326.17        67.37 o                         
   0  13   1      26753.75      26909.80       323.34 o                         
   1  13   1       6169.30       6021.97       101.49 o                         
   2  13   1        244.64        221.29        33.51 o                         
   3  13   1       6173.78       6343.02       117.78 o                         
   4  13   1      14783.34      15157.22       328.24 o                         
   5  13   1        812.86        700.61        59.49 o                         
   6  13   1       2003.07       2096.02        86.68 o                         
   7  13   1      11542.69      12198.96       268.56 o                         
   8  13   1        578.07        631.10       100.41 o                         
   9  13   1       3832.36       3714.61       196.05 o                         
  -8  14   1       9047.59       9863.72       303.01 o                         
  -7  14   1       2404.14       2490.37       122.11 o                         
  -6  14   1          1.34        -42.10        42.10 o                         
  -5  14   1      10368.08      10969.98       211.05 o                         
  -4  14   1      14820.23      14934.29       225.61 o                         
  -3  14   1        107.33        110.82        33.97 o                         
  -2  14   1       5089.23       5060.22       106.91 o                         
  -1  14   1      17005.63      17300.93       248.14 o                         
   0  14   1       3621.15       3520.65        85.71 o                         
   1  14   1      11300.49      11050.18       158.77 o                         
   2  14   1       4869.18       4912.02       103.83 o                         
   3  14   1       3044.71       2929.36        79.76 o                         
   4  14   1       7498.19       7604.47       232.21 o                         
   5  14   1      11634.75      11727.24       219.44 o                         
   6  14   1       5619.68       5642.57       205.57 o                         
   7  14   1        656.99        617.10       106.25 o                         
   8  14   1       7947.13       8213.64       264.25 o                         
  -8  15   1       2718.32       2718.16       174.85 o                         
  -7  15   1       3436.29       3697.44       144.91 o                         
  -6  15   1       7144.43       6961.11       163.10 o                         
  -5  15   1       3798.33       3827.51       119.81 o                         
  -4  15   1       3294.50       3347.26       153.43 o                         
  -3  15   1      18095.64      18282.13       279.64 o                         
  -2  15   1       4009.53       3944.74        98.02 o                         
  -1  15   1       1847.49       1668.22        67.97 o                         
   0  15   1      26330.80      26418.47       356.01 o                         
   1  15   1       9270.94       9050.08       155.92 o                         
   2  15   1          7.45         12.16        33.03 o                         
   3  15   1      13738.97      13809.81       247.61 o                         
   4  15   1      15829.79      15878.21       277.52 o                         
   5  15   1        286.86        256.22        52.75 o                         
   6  15   1       6763.88       6687.11       161.46 o                         
   7  15   1      11267.09      11190.96       266.34 o                         
   8  15   1        462.64        580.54       114.96 o                         
  -7  16   1       4804.08       4919.02       173.31 o                         
  -6  16   1         33.50        -17.75        46.73 o                         
  -5  16   1      16429.94      17523.58       305.40 o                         
  -4  16   1      16586.96      16812.98       296.14 o                         
  -3  16   1          5.77         40.97        45.16 o                         
  -2  16   1       8822.48       8731.97       157.41 o                         
  -1  16   1      20862.68      21322.97       303.17 o                         
   0  16   1       3635.23       3615.60        93.89 o                         
   1  16   1      17460.50      17245.36       256.02 o                         
   2  16   1      15237.02      15190.72       267.54 o                         
   3  16   1       7049.67       7002.32       163.45 o                         
   4  16   1       4361.69       4005.49       183.78 o                         
   5  16   1      24664.64      25070.52       405.02 o                         
   6  16   1       2402.93       2701.10       159.05 o                         
   7  16   1        184.47         49.86       125.47 o                         
  -6  17   1       9042.63       9533.79       207.98 o                         
  -5  17   1       7338.88       7701.31       183.09 o                         
  -4  17   1       3222.29       3353.27       117.59 o                         
  -3  17   1      10465.52      10562.03       212.53 o                         
  -2  17   1       7352.07       7091.60       142.14 o                         
  -1  17   1       1825.01       1760.13        99.89 o                         
   0  17   1      21258.93      21760.51       310.32 o                         
   1  17   1      14802.35      14970.60       304.94 o                         
   2  17   1        132.58        111.07        50.27 o                         
   3  17   1      14350.70      14480.91       304.15 o                         
   4  17   1      17641.99      18309.14       319.02 o                         
   5  17   1         29.11         39.74        55.55 o                         
   6  17   1       5675.37       5803.38       344.37 o                         
  -5  18   1       8898.73       8982.37       289.15 o                         
  -4  18   1      13461.02      13844.00       263.86 o                         
  -3  18   1        109.38         10.48        51.39 o                         
  -2  18   1       4524.48       4194.63       133.92 o                         
  -1  18   1      12976.67      12772.67       267.85 o                         
   0  18   1       1868.48       1820.52       122.26 o                         
   1  18   1       9734.50      10041.19       346.67 o                         
   2  18   1      10246.78      10462.52       213.70 o                         
   3  18   1       6588.10       6362.30       162.08 o                         
   4  18   1       4594.39       4534.21       141.59 o                         
   5  18   1      12798.79      13098.16       258.89 o                         
  -4  19   1       1875.03       2053.23       119.00 o                         
  -3  19   1       8934.33       9339.93       206.74 o                         
  -2  19   1       3539.30       3503.97       122.76 o                         
  -1  19   1        331.38        403.76        70.54 o                         
   0  19   1      15765.77      15866.34       327.94 o                         
   1  19   1       7637.83       7302.95       198.67 o                         
   2  19   1         32.26         36.54        59.77 o                         
   3  19   1       5703.10       5958.16       162.20 o                         
   4  19   1       9815.57      10483.50       265.51 o                         
  -2  20   1       6737.66       6767.52       171.59 o                         
  -1  20   1       9771.04      10184.61       579.57 o                         
   0  20   1       1722.31       1852.26       146.09 o                         
   1  20   1       5398.45       5729.55       179.25 o                         
   2  20   1       6712.69       6980.21       248.00 o                         
 -12   0   2      23513.36      24571.96       624.52 o                         
 -11   0   2       1242.51       1265.78       104.63 o                         
 -10   0   2       7001.80       7099.67       196.18 o                         
  -9   0   2      64059.20      64125.23      1044.83 o                         
  -8   0   2      12337.25      12683.61       211.17 o                         
  -7   0   2      11454.42      11502.90       189.12 o                         
  -6   0   2      61454.61      62294.98      1310.55 o                         
  -5   0   2      63541.53      66494.35       886.11 o                         
  -4   0   2       9264.93       8442.17       261.79 o                         
  -3   0   2      49676.11      49625.70       658.44 o                         
  -2   0   2      25928.44      26253.63       312.93 o                         
  -1   0   2      20741.30      21319.83       254.04 o                         
   0   0   2     132330.44     133237.39      2462.40 o                         
   1   0   2      62410.40      62776.18      1291.08 o                         
   2   0   2       9671.10      10452.06       169.93 o                         
   3   0   2      47131.07      50452.09       849.32 o                         
   4   0   2     136756.55     140444.47      1523.88 o                         
   5   0   2      23807.76      24709.86       280.95 o                         
   6   0   2       4290.70       4295.11        84.37 o                         
   7   0   2      39046.99      40850.51       459.70 o                         
   8   0   2      10109.12       9696.68       151.42 o                         
   9   0   2       7656.74       7701.43       162.25 o                         
  10   0   2      19280.26      19465.72       386.64 o                         
  11   0   2       4541.12       4750.29       226.74 o                         
 -12   1   2       1499.26       1373.68        93.03 o                         
 -11   1   2      11431.24      11953.28       200.83 o                         
 -10   1   2      23717.64      23327.56       316.61 o                         
  -9   1   2          5.09         62.16        46.27 o                         
  -8   1   2      26210.74      26550.54       277.65 o                         
  -7   1   2      31777.60      32427.34       327.07 o                         
  -6   1   2        306.59        521.11        45.68 o                         
  -5   1   2      44771.63      45269.89       433.54 o                         
  -4   1   2     112709.24     118379.17      1486.22 o                         
  -3   1   2      22566.24      24289.73       259.67 o                         
  -2   1   2      22492.67      23526.67       282.99 o                         
  -1   1   2      74684.13      75387.71       744.20 o                         
   0   1   2      40974.93      41538.34       803.71 o                         
   1   1   2      23014.15      23785.31       236.98 o                         
   2   1   2      15441.07      15429.95       150.34 o                         
   3   1   2      71613.03      72698.16       673.81 o                         
   4   1   2       9500.47      10264.49       127.64 o                         
   5   1   2      61252.51      61325.56       519.30 o                         
   6   1   2      41920.08      42527.39       370.49 o                         
   7   1   2       3540.87       3292.28        39.93 o                         
   8   1   2      18152.13      18354.43       193.11 o                         
   9   1   2      12724.99      13305.70       181.42 o                         
  10   1   2         11.36         -0.87        37.11 o                         
  11   1   2       6579.32       6536.98       156.30 o                         
 -12   2   2      10672.05      10281.21       243.88 o                         
 -11   2   2       1126.16       1102.98        80.13 o                         
 -10   2   2       2365.59       2509.82        82.69 o                         
  -9   2   2      26412.61      26399.35       341.66 o                         
  -8   2   2      14828.61      15102.93       172.17 o                         
  -7   2   2       3774.40       3986.39        67.89 o                         
  -6   2   2      13122.26      12821.41       142.22 o                         
  -5   2   2      33404.98      33868.02       331.29 o                         
  -4   2   2        525.87        451.76        12.29 o                         
  -3   2   2      22065.04      22861.99       197.68 o                         
  -2   2   2        670.78        776.53        19.52 o                         
  -1   2   2         49.81         36.77         9.59 o                         
   0   2   2      76830.63      79749.91       932.71 o                         
   1   2   2      51700.16      52635.54       561.16 o                         
   2   2   2         33.53         70.82         8.39 o                         
   3   2   2      27176.34      28148.54       241.82 o                         
   4   2   2      47560.71      46280.91       445.57 o                         
   5   2   2       4969.79       5087.10        60.05 o                         
   6   2   2      15875.11      16133.90       155.07 o                         
   7   2   2      24968.54      25152.25       233.31 o                         
   8   2   2      10363.35      10417.43       161.08 o                         
   9   2   2       9910.71       9907.53       148.29 o                         
  10   2   2      16148.84      16176.91       239.52 o                         
  11   2   2       7772.62       7876.10       243.58 o                         
 -12   3   2        623.54        581.23        80.49 o                         
 -11   3   2       7414.27       7040.96       168.03 o                         
 -10   3   2       9283.96       8888.74       180.97 o                         
  -9   3   2        206.07        218.43        60.83 o                         
  -8   3   2      22469.11      22134.72       288.40 o                         
  -7   3   2      11235.19      10942.24       129.38 o                         
  -6   3   2       3235.45       2926.01        48.61 o                         
  -5   3   2      13777.70      13387.97       125.21 o                         
  -4   3   2      50330.35      51610.33       435.17 o                         
  -3   3   2       2064.04       2166.14        30.80 o                         
  -2   3   2       4020.51       4725.43        70.66 o                         
  -1   3   2     113187.59     121649.56      1426.89 o                         
   0   3   2        989.89        839.88        23.77 o                         
   1   3   2        206.22        287.51        14.09 o                         
   2   3   2      57169.63      59147.59       549.45 o                         
   3   3   2      26581.17      26997.85       245.02 o                         
   4   3   2       2210.28       2236.96        34.48 o                         
   5   3   2      46796.00      46782.10       402.94 o                         
   6   3   2       9673.38       9841.72       104.29 o                         
   7   3   2         57.64         42.73        15.66 o                         
   8   3   2      31474.47      30957.26       324.01 o                         
   9   3   2      18835.68      18980.13       332.78 o                         
  10   3   2         28.76         25.03        45.91 o                         
  11   3   2       6287.02       6516.32       159.24 o                         
 -11   4   2        153.20        172.12        60.74 o                         
 -10   4   2       3298.99       3365.18       156.17 o                         
  -9   4   2      30392.80      29665.17       377.02 o                         
  -8   4   2       5900.13       6120.64       113.80 o                         
  -7   4   2       6417.79       6183.51        93.53 o                         
  -6   4   2      22817.10      21789.04       227.15 o                         
  -5   4   2      36214.48      36817.28       354.65 o                         
  -4   4   2      11197.46      11301.14       114.82 o                         
  -3   4   2      22970.12      22226.64       217.83 o                         
  -2   4   2      34574.20      35333.86       386.88 o                         
  -1   4   2       3883.69       4219.22        63.85 o                         
   0   4   2     112301.90     115587.35      1228.89 o                         
   1   4   2      70231.88      71025.81       619.99 o                         
   2   4   2      10826.76      11192.20       125.25 o                         
   3   4   2      16637.91      17090.58       162.24 o                         
   4   4   2      41771.88      40846.94       351.42 o                         
   5   4   2       2533.24       2642.41        35.45 o                         
   6   4   2      15327.76      15323.88       163.03 o                         
   7   4   2      26093.82      25633.87       271.40 o                         
   8   4   2      12828.18      12705.88       171.41 o                         
   9   4   2       7105.05       6955.34       134.76 o                         
  10   4   2      13848.83      13767.31       216.52 o                         
  11   4   2       8227.64       8179.52       182.43 o                         
 -11   5   2      11135.28      11810.55       272.01 o                         
 -10   5   2       8626.16       8406.03       208.57 o                         
  -9   5   2       1372.33       1290.96        94.46 o                         
  -8   5   2      26505.97      25968.70       366.72 o                         
  -7   5   2      14238.79      14632.02       196.94 o                         
  -6   5   2        518.01        478.54        23.70 o                         
  -5   5   2      22621.10      22623.78       324.08 o                         
  -4   5   2      56731.94      57889.14       546.96 o                         
  -3   5   2        223.62        182.92        13.85 o                         
  -2   5   2      18817.02      18690.13       235.85 o                         
  -1   5   2      65704.21      66055.97       777.22 o                         
   0   5   2      20161.04      19891.96       194.65 o                         
   1   5   2       5936.47       5406.65        62.52 o                         
   2   5   2      26658.19      26958.43       262.09 o                         
   3   5   2      17200.55      16450.60       168.58 o                         
   4   5   2       3230.89       3208.45        46.58 o                         
   5   5   2      32303.10      32619.66       289.33 o                         
   6   5   2      14993.38      15168.42       204.52 o                         
   7   5   2         24.12         37.47        16.18 o                         
   8   5   2      26636.77      26323.98       308.93 o                         
   9   5   2      19094.15      19108.51       268.68 o                         
  10   5   2        470.31        479.36        56.50 o                         
  11   5   2       6544.65       6345.96       192.64 o                         
 -11   6   2       1162.18       1293.53       110.79 o                         
 -10   6   2       4001.21       3966.80       166.48 o                         
  -9   6   2      22422.34      21833.57       636.14 o                         
  -8   6   2       6042.85       6009.91       161.57 o                         
  -7   6   2       9697.44       9551.11       160.57 o                         
  -6   6   2      22315.11      21940.78       228.98 o                         
  -5   6   2      24110.42      23356.30       330.02 o                         
  -4   6   2       5146.51       5383.93        84.55 o                         
  -3   6   2      30357.23      29814.46       369.42 o                         
  -2   6   2      26571.18      26134.61       297.52 o                         
  -1   6   2       1125.57       1099.69        44.64 o                         
   0   6   2      37790.96      38346.79       390.10 o                         
   1   6   2      31387.29      31983.62       307.59 o                         
   2   6   2       7723.26       8061.43        89.55 o                         
   3   6   2       6061.94       5840.08        87.31 o                         
   4   6   2      56416.08      56947.39       578.40 o                         
   5   6   2       2765.58       2719.59        47.93 o                         
   6   6   2       6457.83       6223.08        93.05 o                         
   7   6   2      21970.17      21617.28       256.19 o                         
   8   6   2       7789.08       7701.80       139.59 o                         
   9   6   2       7418.99       7155.62       140.68 o                         
  10   6   2      11275.57      11115.85       252.88 o                         
  11   6   2       5771.31       5996.62       191.82 o                         
 -11   7   2       9308.56       9604.36       241.84 o                         
 -10   7   2      12045.79      12003.02       266.81 o                         
  -9   7   2       1263.68       1283.57        97.74 o                         
  -8   7   2      12821.42      12904.24       335.09 o                         
  -7   7   2      11411.86      11583.04       165.44 o                         
  -6   7   2        545.99        575.13        26.74 o                         
  -5   7   2      19103.64      19475.25       230.26 o                         
  -4   7   2      53993.47      54401.42       619.88 o                         
  -3   7   2         95.27        168.75        21.97 o                         
  -2   7   2       6105.55       5697.49        92.24 o                         
  -1   7   2      88633.17      92188.59       989.47 o                         
   0   7   2      28031.37      28249.36       275.76 o                         
   1   7   2        880.66        691.63        21.98 o                         
   2   7   2      30445.59      30624.26       281.35 o                         
   3   7   2      14632.11      13819.28       160.99 o                         
   4   7   2         38.00         68.00        15.86 o                         
   5   7   2      42115.42      42709.91       445.04 o                         
   6   7   2      13754.41      13491.18       143.72 o                         
   7   7   2       3567.98       3487.57       105.94 o                         
   8   7   2      17623.31      17229.40       247.24 o                         
   9   7   2      14269.49      14564.40       226.12 o                         
  10   7   2        599.43        546.48        82.51 o                         
  11   7   2       3171.18       3223.76       160.30 o                         
 -11   8   2        490.65        430.34        94.72 o                         
 -10   8   2       1755.74       1931.94       173.09 o                         
  -9   8   2      19260.60      19027.98       520.05 o                         
  -8   8   2       6830.83       6825.24       217.76 o                         
  -7   8   2       3972.32       3771.96        99.84 o                         
  -6   8   2      18197.35      17978.74       255.16 o                         
  -5   8   2      23819.57      23214.23       336.05 o                         
  -4   8   2        794.12        833.45        37.18 o                         
  -3   8   2      38550.16      39756.88       661.69 o                         
  -2   8   2      43640.53      44366.69       701.67 o                         
  -1   8   2       2071.27       1904.61        63.40 o                         
   0   8   2      36517.34      36835.86       411.12 o                         
   1   8   2      24492.29      24688.34       246.67 o                         
   2   8   2       4084.22       4195.84        58.03 o                         
   3   8   2      13540.12      12990.75       169.44 o                         
   4   8   2      38563.11      38163.79       458.27 o                         
   5   8   2       2716.46       2746.30        50.01 o                         
   6   8   2       2685.47       2563.32        52.74 o                         
   7   8   2      12161.45      12149.01       158.43 o                         
   8   8   2       4698.18       4697.36       120.60 o                         
   9   8   2       3058.22       3213.24       210.39 o                         
  10   8   2       5008.81       5174.33       190.08 o                         
 -10   9   2       7681.03       7931.75       291.48 o                         
  -9   9   2       1380.72       1468.38       120.06 o                         
  -8   9   2       7638.25       7712.78       330.23 o                         
  -7   9   2       8880.84       8618.11       353.55 o                         
  -6   9   2       1356.92       1283.18        72.88 o                         
  -5   9   2       5513.82       5536.80       104.57 o                         
  -4   9   2      28518.37      27830.36      1046.68 o                         
  -3   9   2       1509.71       1547.21        69.69 o                         
  -2   9   2      10331.30      10197.72       215.96 o                         
  -1   9   2      23196.85      22861.09       329.03 o                         
   0   9   2      27038.42      27375.55       315.25 o                         
   1   9   2      20977.64      21336.76       233.56 o                         
   2   9   2      23839.70      23290.21       236.91 o                         
   3   9   2       8540.29       8190.02       108.36 o                         
   4   9   2       3504.84       3430.84        78.19 o                         
   5   9   2      24884.60      25333.02       282.14 o                         
   6   9   2       4056.48       4368.08        85.78 o                         
   7   9   2        178.28        182.31        33.24 o                         
   8   9   2      12812.21      12826.50       250.93 o                         
   9   9   2      10248.08      10253.88       345.35 o                         
  10   9   2         99.59        106.29        87.45 o                         
 -10  10   2       1746.70       1543.20       137.23 o                         
  -9  10   2      13944.63      14861.55       540.75 o                         
  -8  10   2       4001.20       3897.23       206.55 o                         
  -7  10   2        781.10        724.92        60.13 o                         
  -6  10   2      14210.31      13918.20       275.21 o                         
  -5  10   2      10131.57       9894.64       211.55 o                         
  -4  10   2        404.99        437.88        49.82 o                         
  -3  10   2      24635.30      24866.16       426.38 o                         
  -2  10   2      12752.65      12559.26       202.95 o                         
  -1  10   2        599.56        660.95        36.43 o                         
   0  10   2      45657.47      45490.38       508.90 o                         
   1  10   2      14086.54      13760.53       174.54 o                         
   2  10   2         92.43        141.20        19.86 o                         
   3  10   2      12760.54      12873.16       168.91 o                         
   4  10   2      31398.44      31579.33       342.53 o                         
   5  10   2        150.12        135.18        27.58 o                         
   6  10   2       4178.88       4325.68        94.36 o                         
   7  10   2      10281.84      10331.41       207.63 o                         
   8  10   2       3362.85       3637.33       280.12 o                         
   9  10   2       3258.00       3501.09       251.65 o                         
  10  10   2       4584.90       4601.37       199.72 o                         
 -10  11   2       5465.32       5547.46       248.90 o                         
  -9  11   2        379.34        458.55        96.12 o                         
  -8  11   2      11215.09      11112.36       338.71 o                         
  -7  11   2       7334.53       7244.57       312.07 o                         
  -6  11   2       2098.41       2057.52        99.48 o                         
  -5  11   2       7742.56       7766.38       184.00 o                         
  -4  11   2      23336.92      23400.36       414.65 o                         
  -3  11   2        809.25        918.65        52.19 o                         
  -2  11   2       4835.44       4555.52       109.16 o                         
  -1  11   2      16921.13      16707.68       231.19 o                         
   0  11   2      10563.23      10577.20       158.36 o                         
   1  11   2      13528.53      13455.73       174.62 o                         
   2  11   2       9067.24       8790.74       123.94 o                         
   3  11   2      11474.72      11228.30       168.60 o                         
   4  11   2       2348.34       2238.67        59.95 o                         
   5  11   2       6724.09       6652.97       134.59 o                         
   6  11   2       5422.82       5253.11       122.02 o                         
   7  11   2        381.17        354.13        56.45 o                         
   8  11   2       6674.38       7090.41       226.58 o                         
   9  11   2       7190.02       7426.05       238.06 o                         
  -9  12   2       7340.21       7117.95       342.47 o                         
  -8  12   2       1688.34       1585.49       130.36 o                         
  -7  12   2        813.64        782.51        73.90 o                         
  -6  12   2       9627.52      10065.61       246.07 o                         
  -5  12   2       4109.09       4047.96       130.51 o                         
  -4  12   2        624.03        647.53        54.24 o                         
  -3  12   2      10451.47      10547.30       166.02 o                         
  -2  12   2       1271.47       1344.11        55.25 o                         
  -1  12   2        203.81        259.94        32.44 o                         
   0  12   2      11761.96      11111.63       176.01 o                         
   1  12   2       7984.02       7890.86       118.55 o                         
   2  12   2        521.84        578.82        57.10 o                         
   3  12   2       3278.45       3175.65        76.41 o                         
   4  12   2      15623.27      15015.15       252.88 o                         
   5  12   2        456.72        452.82        48.03 o                         
   6  12   2        620.11        670.40        90.78 o                         
   7  12   2       8820.70       9413.10       200.24 o                         
   8  12   2       1280.05       1310.75       141.04 o                         
   9  12   2        679.20        797.09       116.55 o                         
  -9  13   2         82.44        161.37       140.84 o                         
  -8  13   2       3137.47       3079.51       170.45 o                         
  -7  13   2       2045.57       2132.17        89.52 o                         
  -6  13   2        597.22        635.83        58.10 o                         
  -5  13   2       4196.77       4267.66       115.69 o                         
  -4  13   2       9493.70       9277.64       156.67 o                         
  -3  13   2       1421.35       1330.72        64.11 o                         
  -2  13   2       1742.05       1681.75        63.24 o                         
  -1  13   2       4935.07       4634.87        97.18 o                         
   0  13   2       6710.74       6781.76       121.26 o                         
   1  13   2       5104.60       4798.35        88.17 o                         
   2  13   2        869.81        927.67        77.14 o                         
   3  13   2       6122.36       6212.29       115.95 o                         
   4  13   2       1483.76       1341.36        73.29 o                         
   5  13   2       5761.94       5694.90       229.58 o                         
   6  13   2       3773.20       3953.03       114.64 o                         
   7  13   2          5.94         -4.65        49.40 o                         
   8  13   2       1699.80       1685.77       140.88 o                         
   9  13   2       4949.23       4953.75       272.45 o                         
  -8  14   2       1601.05       1615.84       136.53 o                         
  -7  14   2       1136.81       1052.77        73.23 o                         
  -6  14   2       3437.22       3609.60       114.75 o                         
  -5  14   2       8401.57       8454.44       178.86 o                         
  -4  14   2        373.65        452.76        45.22 o                         
  -3  14   2       3017.71       2914.90        82.30 o                         
  -2  14   2       4475.47       4388.59        97.60 o                         
  -1  14   2         30.76         59.31        31.44 o                         
   0  14   2       7797.27       7549.06       133.17 o                         
   1  14   2       5349.93       5330.44        97.04 o                         
   2  14   2         59.23         44.41        40.57 o                         
   3  14   2       6184.91       5896.83       210.82 o                         
   4  14   2       7521.72       7148.34       158.81 o                         
   5  14   2        315.35        362.88        53.22 o                         
   6  14   2       1952.07       2076.25       115.52 o                         
   7  14   2       3608.99       3670.92       139.55 o                         
   8  14   2       2319.79       2455.01       164.56 o                         
  -8  15   2       4306.63       4369.55       197.56 o                         
  -7  15   2       1243.40       1219.16        96.11 o                         
  -6  15   2          7.39        -16.11        43.75 o                         
  -5  15   2       4545.77       4812.46       133.09 o                         
  -4  15   2       9548.14       9531.12       166.24 o                         
  -3  15   2       2121.31       2219.09        79.29 o                         
  -2  15   2       2964.06       2752.61       121.69 o                         
  -1  15   2       9861.71       9560.54       161.92 o                         
   0  15   2       4785.24       4785.14       105.19 o                         
   1  15   2       2459.38       2288.37        72.41 o                         
   2  15   2       5572.09       5571.31       232.21 o                         
   3  15   2       3755.32       3552.45       111.38 o                         
   4  15   2        498.57        571.47        59.57 o                         
   5  15   2       7971.85       7745.21       172.66 o                         
   6  15   2       2590.61       2578.60       118.17 o                         
   7  15   2        273.20        319.02        72.87 o                         
  -7  16   2        830.98        865.45        93.56 o                         
  -6  16   2       1294.63       1257.81       132.72 o                         
  -5  16   2       3561.31       3621.38       136.88 o                         
  -4  16   2        313.80        393.52        57.68 o                         
  -3  16   2       3260.15       3073.59        90.88 o                         
  -2  16   2       2249.41       2079.62        79.92 o                         
  -1  16   2         60.91         96.03        39.77 o                         
   0  16   2       4069.94       3997.37        99.75 o                         
   1  16   2       6376.98       6139.93       138.92 o                         
   2  16   2         87.76         78.47        47.22 o                         
   3  16   2        669.55        668.21        65.41 o                         
   4  16   2       4667.64       4642.92       131.99 o                         
   5  16   2        108.61        322.88        61.35 o                         
   6  16   2        135.58        256.17        56.05 o                         
   7  16   2       1492.68       1203.99       214.13 o                         
  -6  17   2         84.16        173.28        57.77 o                         
  -5  17   2       1411.16       1511.77        91.94 o                         
  -4  17   2       2277.61       2171.95       103.16 o                         
  -3  17   2       1444.45       1185.25        78.56 o                         
  -2  17   2        577.41        621.44        53.48 o                         
  -1  17   2       1210.22       1045.28        62.86 o                         
   0  17   2       1411.03       1325.57        65.22 o                         
   1  17   2        838.26        978.13        86.59 o                         
   2  17   2        158.10         72.03        54.97 o                         
   3  17   2       2105.99       2058.47        99.68 o                         
   4  17   2         31.72         79.06        52.69 o                         
   5  17   2       1607.36       1595.48        94.96 o                         
   6  17   2         54.73        128.96        61.22 o                         
  -5  18   2        457.09        469.01        87.03 o                         
  -4  18   2        330.70        434.98        66.63 o                         
  -3  18   2        780.91        598.74        69.50 o                         
  -2  18   2        117.44         75.97        51.78 o                         
  -1  18   2          7.13         20.70        40.49 o                         
   0  18   2        642.29        541.94        61.67 o                         
   1  18   2       2879.60       2564.66       124.52 o                         
   2  18   2         10.29         11.42        56.86 o                         
   3  18   2         40.49         13.92        57.80 o                         
   4  18   2       1662.12       1636.36        97.62 o                         
   5  18   2        203.34        326.63        91.53 o                         
  -4  19   2       1133.79       1072.31        88.35 o                         
  -3  19   2          2.33         21.69        60.77 o                         
  -2  19   2         52.97         98.67        53.55 o                         
  -1  19   2       1116.59        986.71        77.54 o                         
   0  19   2         38.04        122.08        62.44 o                         
   1  19   2         26.33        143.50        63.70 o                         
   2  19   2        372.93        337.70        71.99 o                         
   3  19   2         95.44         31.30        61.29 o                         
   4  19   2         48.12        171.47        68.18 o                         
  -2  20   2          8.91        108.51        68.38 o                         
  -1  20   2         74.96        197.75        85.44 o                         
   0  20   2        377.61        299.54        91.73 o                         
   1  20   2        508.64        470.76        79.32 o                         
 -12   1   3        633.92        605.28        76.22 o                         
 -11   1   3         52.17         48.40        45.02 o                         
 -10   1   3        110.23        127.47        44.04 o                         
  -9   1   3       1437.54       1386.35        66.48 o                         
  -8   1   3        182.41        222.05        19.69 o                         
  -7   1   3        135.59        140.74        15.49 o                         
  -6   1   3       2264.84       2274.47        40.96 o                         
  -5   1   3       2327.45       2501.72        41.20 o                         
  -4   1   3       2525.69       2657.60        40.36 o                         
  -3   1   3       5061.20       5482.29        54.73 o                         
  -2   1   3       8902.11       9951.28        95.45 o                         
  -1   1   3       8915.65       9139.15        97.19 o                         
   0   1   3       7328.66       7175.62        90.19 o                         
   1   1   3      23880.69      25320.34       253.97 o                         
   2   1   3        298.16        319.03        11.36 o                         
   3   1   3       3166.73       3271.58        40.88 o                         
   4   1   3       1176.63       1081.41        21.56 o                         
   5   1   3         63.02         62.74        10.26 o                         
   6   1   3          0.62         31.18        10.88 o                         
   7   1   3         10.76         19.27        12.40 o                         
   8   1   3         41.30         17.83        19.61 o                         
   9   1   3         28.91         24.41        28.19 o                         
  10   1   3         88.10         84.56        51.86 o                         
  11   1   3          2.64        -50.07        50.13 o                         
 -12   2   3         28.48         83.48        61.15 o                         
 -11   2   3        480.24        377.52        63.43 o                         
 -10   2   3       1401.28       1241.64        70.57 o                         
  -9   2   3        154.29        158.24        41.35 o                         
  -8   2   3        369.81        377.93        23.64 o                         
  -7   2   3        573.11        545.18        23.72 o                         
  -6   2   3         40.30         19.54        11.48 o                         
  -5   2   3        277.53        295.73        17.26 o                         
  -4   2   3       1449.61       1474.65        38.46 o                         
  -3   2   3         30.59         39.77         9.53 o                         
  -2   2   3      26551.72      28817.21       272.92 o                         
  -1   2   3        281.64        304.24        17.69 o                         
   0   2   3         47.84         93.07         9.95 o                         
   1   2   3       2219.21       2334.59        33.51 o                         
   2   2   3       8819.17       9320.01        90.45 o                         
   3   2   3       8429.52       8928.44        81.18 o                         
   4   2   3       2236.62       2187.32        48.57 o                         
   5   2   3        322.95        275.31        13.49 o                         
   6   2   3       2022.71       1986.40        57.19 o                         
   7   2   3        242.89        236.71        15.45 o                         
   8   2   3       1453.29       1272.82        41.12 o                         
   9   2   3        279.77         98.89        38.51 o                         
  10   2   3         81.93         99.22        42.16 o                         
  11   2   3        775.93        794.88        75.80 o                         
 -12   3   3         62.39         29.78        61.84 o                         
 -11   3   3        168.42        108.81        58.58 o                         
 -10   3   3         26.86         66.50        41.74 o                         
  -9   3   3         51.18         34.51        36.42 o                         
  -8   3   3         29.56         39.22        23.22 o                         
  -7   3   3          0.32          9.36        13.41 o                         
  -6   3   3        106.68         98.32        16.04 o                         
  -5   3   3       2918.02       3083.95        39.43 o                         
  -4   3   3        191.95        192.33        12.53 o                         
  -3   3   3       1740.76       1868.77        30.93 o                         
  -2   3   3      10896.51      11466.03       133.92 o                         
  -1   3   3       2594.14       2592.41        43.19 o                         
   0   3   3       9195.04      10174.82       127.56 o                         
   1   3   3       2713.15       2928.97        39.50 o                         
   2   3   3       1252.45       1287.54        33.58 o                         
   3   3   3       1117.10       1088.29        19.91 o                         
   4   3   3       1434.99       1090.16        20.11 o                         
   5   3   3        546.33        554.80        23.12 o                         
   6   3   3        460.02        405.97        18.17 o                         
   7   3   3       1186.62       1091.96        29.47 o                         
   8   3   3       1035.54        936.85        39.87 o                         
   9   3   3          2.93         16.46        38.37 o                         
  10   3   3        462.05        332.88        50.95 o                         
  11   3   3         90.92         74.56        57.18 o                         
 -12   4   3          3.97         76.22        67.41 o                         
 -11   4   3        197.73        196.37        71.42 o                         
 -10   4   3        662.05        644.80        75.97 o                         
  -9   4   3       1451.25       1481.32        68.06 o                         
  -8   4   3        618.93        650.21        45.62 o                         
  -7   4   3        747.85        723.90        31.75 o                         
  -6   4   3       2394.67       2290.52        37.94 o                         
  -5   4   3         78.49        100.16        12.85 o                         
  -4   4   3       3872.28       3716.15        48.85 o                         
  -3   4   3       9068.98       8669.11        95.03 o                         
  -2   4   3          7.32          5.34        12.07 o                         
  -1   4   3      15226.01      16174.30       201.98 o                         
   0   4   3       7948.80       8301.83       100.32 o                         
   1   4   3       1529.08       1518.98        26.41 o                         
   2   4   3        677.44        637.81        18.85 o                         
   3   4   3        139.70        199.01        12.25 o                         
   4   4   3         34.20         26.39        10.52 o                         
   5   4   3       6121.68       6132.51        63.92 o                         
   6   4   3       1203.24       1104.31        29.39 o                         
   7   4   3        140.79        138.76        16.36 o                         
   8   4   3       1466.77       1360.72        53.84 o                         
   9   4   3       1586.24       1564.18        72.78 o                         
  10   4   3        494.18        478.48        55.02 o                         
  11   4   3         73.24         43.37        56.48 o                         
 -11   5   3        299.93        397.25        84.34 o                         
 -10   5   3         39.47         93.19        57.42 o                         
  -9   5   3       1099.12        883.68        83.60 o                         
  -8   5   3       1809.65       1634.87        74.89 o                         
  -7   5   3       2520.77       2497.05        59.44 o                         
  -6   5   3       1927.01       1742.51        35.41 o                         
  -5   5   3      19035.32      20089.22       208.69 o                         
  -4   5   3        221.37        241.76        20.00 o                         
  -3   5   3       2570.29       2454.47        47.07 o                         
  -2   5   3      10727.91      10745.64       131.46 o                         
  -1   5   3        411.34        432.42        22.14 o                         
   0   5   3        565.24        565.83        19.28 o                         
   1   5   3      17174.36      17810.81       176.16 o                         
   2   5   3        483.89        515.20        28.68 o                         
   3   5   3       5561.36       5374.51        76.11 o                         
   4   5   3      19045.01      19450.12       184.79 o                         
   5   5   3       2036.05       2005.13        38.09 o                         
   6   5   3         89.20         78.41        12.82 o                         
   7   5   3       4150.23       3958.94        66.05 o                         
   8   5   3       2632.22       2562.73        92.09 o                         
   9   5   3         25.52         57.49        40.34 o                         
  10   5   3       1718.63       1655.52        94.02 o                         
  11   5   3        705.29        692.29        93.29 o                         
 -11   6   3        874.49       1059.06       164.27 o                         
 -10   6   3       6169.97       5890.38       180.24 o                         
  -9   6   3        118.68         87.19        57.59 o                         
  -8   6   3       1193.94        999.90        82.65 o                         
  -7   6   3       5458.07       5278.20        72.76 o                         
  -6   6   3        537.84        637.89        25.28 o                         
  -5   6   3       4367.11       4299.22        93.56 o                         
  -4   6   3       6930.38       6203.36        97.94 o                         
  -3   6   3       8365.00       8104.07       118.76 o                         
  -2   6   3       2030.25       2112.77        56.27 o                         
  -1   6   3      24776.87      25860.47       272.93 o                         
   0   6   3       5181.29       5061.60        71.58 o                         
   1   6   3       2549.68       2541.52        49.52 o                         
   2   6   3      12177.76      12122.35       112.08 o                         
   3   6   3       8162.13       8109.73       111.31 o                         
   4   6   3         69.90         90.33        17.43 o                         
   5   6   3      12422.54      12774.58       151.59 o                         
   6   6   3       3443.30       3313.80        48.04 o                         
   7   6   3         53.47         50.82        20.01 o                         
   8   6   3       3000.09       3163.28       109.39 o                         
   9   6   3       4014.38       4212.00       126.18 o                         
  10   6   3         35.66         33.55        55.14 o                         
  11   6   3         69.53        111.24        93.41 o                         
 -11   7   3        730.61        517.90        91.28 o                         
 -10   7   3        198.95        260.08        77.79 o                         
  -9   7   3       5222.21       4805.19       183.44 o                         
  -8   7   3       2053.77       2025.52       105.49 o                         
  -7   7   3        582.44        643.54        33.38 o                         
  -6   7   3       5052.89       4826.24        80.25 o                         
  -5   7   3      10262.02      10232.13       147.58 o                         
  -4   7   3       1464.88       1522.89        37.95 o                         
  -3   7   3       6056.21       6003.68        98.34 o                         
  -2   7   3       4332.22       4124.84        82.86 o                         
  -1   7   3       2347.13       2542.29        44.76 o                         
   0   7   3      16982.37      17841.36       193.85 o                         
   1   7   3      21079.29      21177.34       200.28 o                         
   2   7   3       1994.27       1880.01        55.28 o                         
   3   7   3      14205.48      14770.32       171.40 o                         
   4   7   3      19715.77      19937.54       219.40 o                         
   5   7   3       4414.01       4322.02        69.76 o                         
   6   7   3       3117.87       3066.06        51.00 o                         
   7   7   3       5966.89       5924.29        93.13 o                         
   8   7   3       2407.62       2311.42        85.76 o                         
   9   7   3        661.39        666.02        63.83 o                         
  10   7   3       2224.34       2086.42       108.82 o                         
 -11   8   3       2657.51       2869.40       172.11 o                         
 -10   8   3       6597.35       6292.55       212.86 o                         
  -9   8   3       1198.65       1099.12       107.99 o                         
  -8   8   3       2709.36       2605.11       135.77 o                         
  -7   8   3       7071.26       6938.16       145.99 o                         
  -6   8   3        837.27        769.30        41.65 o                         
  -5   8   3        318.60        385.91        30.37 o                         
  -4   8   3      14290.41      14200.44       218.91 o                         
  -3   8   3       5965.90       5981.41       134.54 o                         
  -2   8   3        106.56        179.14        31.58 o                         
  -1   8   3      11357.07      11547.18       160.58 o                         
   0   8   3      14084.47      13853.19       158.80 o                         
   1   8   3         15.26         38.48        14.42 o                         
   2   8   3      20906.19      20669.98       210.29 o                         
   3   8   3      21483.57      20855.17       229.83 o                         
   4   8   3       1245.85       1209.12        49.80 o                         
   5   8   3      12899.91      12614.84       155.41 o                         
   6   8   3       5833.57       5783.85        92.58 o                         
   7   8   3        866.66        775.95        36.34 o                         
   8   8   3       5941.05       5782.74       165.61 o                         
   9   8   3       4214.49       4014.10       141.67 o                         
  10   8   3        313.09        284.00        87.94 o                         
 -11   9   3       1534.34       1656.87       144.78 o                         
 -10   9   3        305.06        277.86        84.49 o                         
  -9   9   3       9880.51       9790.48       263.58 o                         
  -8   9   3       6450.76       6220.68       256.79 o                         
  -7   9   3        259.68        289.48        60.77 o                         
  -6   9   3       4438.07       4203.44       120.21 o                         
  -5   9   3      12168.14      11958.54       194.40 o                         
  -4   9   3        634.44        585.82        63.46 o                         
  -3   9   3       2907.30       2729.97        86.36 o                         
  -2   9   3      12117.89      12229.52       227.90 o                         
  -1   9   3       2674.46       2516.57        75.40 o                         
   0   9   3       8543.45       8439.07       131.73 o                         
   1   9   3      24005.62      23028.74       234.65 o                         
   2   9   3       5908.98       5732.49        75.19 o                         
   3   9   3        589.99        567.30        25.03 o                         
   4   9   3      15735.98      15241.18       179.14 o                         
   5   9   3       2862.22       2917.19        61.41 o                         
   6   9   3       1916.69       1865.05        49.87 o                         
   7   9   3       5302.67       5183.71        93.45 o                         
   8   9   3       4846.51       4888.65       128.61 o                         
   9   9   3        707.55        753.68        77.78 o                         
  10   9   3       3921.62       3778.22       185.69 o                         
 -10  10   3       3233.40       3148.33       178.63 o                         
  -9  10   3       4758.15       4911.94       193.84 o                         
  -8  10   3       2899.02       3117.52       151.47 o                         
  -7  10   3       3482.14       3316.99       110.76 o                         
  -6  10   3       4896.96       5025.78       148.83 o                         
  -5  10   3       1082.04        972.91        51.40 o                         
  -4  10   3      14444.46      14571.62       276.87 o                         
  -3  10   3        919.57        853.09        59.91 o                         
  -2  10   3        594.70        517.14        39.21 o                         
  -1  10   3      30079.88      30175.14       427.45 o                         
   0  10   3       7849.46       6826.77       192.82 o                         
   1  10   3         62.68         64.37        18.05 o                         
   2  10   3      11944.55      11802.69       134.26 o                         
   3  10   3      10424.08       9785.93       126.49 o                         
   4  10   3       1171.87       1239.70        45.87 o                         
   5  10   3       6016.51       6085.85        96.18 o                         
   6  10   3       8306.06       8285.81       131.97 o                         
   7  10   3         99.46        147.06        35.48 o                         
   8  10   3       3941.22       3829.22       131.67 o                         
   9  10   3       6625.81       6586.27       224.24 o                         
  10  10   3        592.31        771.73       114.30 o                         
 -10  11   3         15.39         76.35        90.59 o                         
  -9  11   3      12419.46      11887.70       305.00 o                         
  -8  11   3       7161.93       6969.25       218.04 o                         
  -7  11   3          1.44        -39.49        39.49 o                         
  -6  11   3       4538.04       4398.75       152.35 o                         
  -5  11   3      10982.51      11229.15       235.36 o                         
  -4  11   3         11.84         62.59        42.77 o                         
  -3  11   3       9946.95       9868.90       206.56 o                         
  -2  11   3       9905.21       9716.10       168.97 o                         
  -1  11   3        583.52        563.35        36.08 o                         
   0  11   3      16789.50      16595.71       228.01 o                         
   1  11   3      15757.61      15563.72       197.14 o                         
   2  11   3       3459.00       3320.96        60.05 o                         
   3  11   3       3245.44       3206.96        62.39 o                         
   4  11   3      11135.03      10833.49       220.55 o                         
   5  11   3       4061.68       4159.70        80.47 o                         
   6  11   3       5163.38       5097.64       100.91 o                         
   7  11   3       8697.16       8873.00       229.87 o                         
   8  11   3       5949.58       5869.79       208.99 o                         
   9  11   3       1595.58       1639.83       133.97 o                         
  -9  12   3        847.68        886.41       112.77 o                         
  -8  12   3       4165.72       4288.08       224.00 o                         
  -7  12   3       9563.75      10038.45       228.57 o                         
  -6  12   3       1826.88       1972.47       115.14 o                         
  -5  12   3       2646.18       2718.74       156.93 o                         
  -4  12   3      27681.72      27800.56       596.69 o                         
  -3  12   3       3161.00       2968.51        85.45 o                         
  -2  12   3        986.26        881.59        46.92 o                         
  -1  12   3      28959.42      29514.06       382.33 o                         
   0  12   3      21870.08      22527.60       300.15 o                         
   1  12   3        265.50        276.12        28.01 o                         
   2  12   3      11433.94      11500.12       155.55 o                         
   3  12   3      12745.41      12341.41       245.33 o                         
   4  12   3        475.83        471.91        55.25 o                         
   5  12   3      12090.74      12054.78       174.64 o                         
   6  12   3       6482.17       6512.22       172.23 o                         
   7  12   3       3365.05       3126.71       192.26 o                         
   8  12   3       4807.60       4769.92       232.48 o                         
   9  12   3       6573.07       7140.69       251.28 o                         
  -9  13   3       9373.09      10055.08       515.57 o                         
  -8  13   3       6568.24       6740.33       228.24 o                         
  -7  13   3         32.66         91.23        52.65 o                         
  -6  13   3       6551.19       6677.90       181.49 o                         
  -5  13   3      14388.95      14276.18       291.98 o                         
  -4  13   3       1874.19       1622.60        73.38 o                         
  -3  13   3       6274.89       6332.55       120.45 o                         
  -2  13   3      10943.80      11231.03       176.38 o                         
  -1  13   3       8835.40       8566.00       143.43 o                         
   0  13   3      14513.42      14465.42       210.33 o                         
   1  13   3       9980.20      10258.54       176.85 o                         
   2  13   3       8666.73       8561.15       126.83 o                         
   3  13   3       1177.60       1232.09        70.80 o                         
   4  13   3      17173.69      17375.36       289.55 o                         
   5  13   3       2942.65       3054.71       101.31 o                         
   6  13   3        601.63        559.37        56.99 o                         
   7  13   3       7626.76       7739.27       281.73 o                         
   8  13   3       3087.21       3050.86       173.32 o                         
  -8  14   3       4542.21       5059.82       275.63 o                         
  -7  14   3       6014.57       6251.63       174.74 o                         
  -6  14   3       2257.80       2288.62        97.32 o                         
  -5  14   3       4921.27       5004.27       112.59 o                         
  -4  14   3      17559.24      18444.17       268.06 o                         
  -3  14   3       9732.02       9517.54       161.59 o                         
  -2  14   3        596.70        551.43        44.34 o                         
  -1  14   3       6535.47       6762.74       134.70 o                         
   0  14   3      17231.19      17502.09       249.14 o                         
   1  14   3        138.21        146.35        31.38 o                         
   2  14   3      12542.02      12635.35       474.50 o                         
   3  14   3      12984.24      12931.15       233.31 o                         
   4  14   3        853.86        855.00        64.40 o                         
   5  14   3      10711.29      10460.39       322.99 o                         
   6  14   3       8736.13       8850.88       185.56 o                         
   7  14   3       1400.13       1494.01       100.29 o                         
   8  14   3       4054.15       4339.66       212.54 o                         
  -8  15   3       7164.01       7554.82       250.18 o                         
  -7  15   3       1107.65       1174.39        77.44 o                         
  -6  15   3       9795.03       9869.03       202.77 o                         
  -5  15   3      16187.25      17565.44       344.37 o                         
  -4  15   3         13.23         16.71        37.10 o                         
  -3  15   3      10199.11      10329.85       175.13 o                         
  -2  15   3      14919.07      15212.25       230.43 o                         
  -1  15   3       1086.40       1066.01        58.70 o                         
   0  15   3      14019.31      13649.68       208.46 o                         
   1  15   3      21398.19      21402.99       295.52 o                         
   2  15   3       2255.54       2168.49       106.25 o                         
   3  15   3       2161.83       2117.95        93.91 o                         
   4  15   3      26865.38      27205.96       426.91 o                         
   5  15   3       4026.52       4195.97       126.66 o                         
   6  15   3        862.76        790.68        69.10 o                         
   7  15   3       9170.72       9604.49       240.12 o                         
  -7  16   3      11210.62      11702.61       413.87 o                         
  -6  16   3       2011.25       2007.96        98.99 o                         
  -5  16   3       4060.40       4249.18       142.89 o                         
  -4  16   3      32686.82      32907.57       442.74 o                         
  -3  16   3       3275.74       3434.80        96.99 o                         
  -2  16   3        969.01       1032.57        61.90 o                         
  -1  16   3      19605.59      19687.70       284.35 o                         
   0  16   3       8773.63       8508.53       151.64 o                         
   1  16   3       4375.96       4247.95       207.78 o                         
   2  16   3      13731.34      13582.28       284.05 o                         
   3  16   3      11873.12      11499.61       224.05 o                         
   4  16   3         73.62         47.95        50.24 o                         
   5  16   3      15585.85      15942.12       288.27 o                         
   6  16   3       8636.25       9079.37       238.81 o                         
   7  16   3       1958.67       1820.01       170.23 o                         
  -6  17   3      10010.77      10332.50       218.36 o                         
  -5  17   3      12526.82      12830.19       250.02 o                         
  -4  17   3         19.57         41.90        51.34 o                         
  -3  17   3      12083.04      12337.98       206.32 o                         
  -2  17   3      11198.00      10842.27       187.40 o                         
  -1  17   3        575.78        672.23        54.52 o                         
   0  17   3      11048.14      11178.11       213.13 o                         
   1  17   3      14258.24      14212.25       296.54 o                         
   2  17   3       1955.56       1758.42       105.18 o                         
   3  17   3       3960.59       3740.08       214.25 o                         
   4  17   3      14622.04      15436.21       283.77 o                         
   5  17   3       4316.67       4285.23       137.76 o                         
   6  17   3       1794.51       1652.50       100.81 o                         
  -5  18   3        849.69        831.93        97.16 o                         
  -4  18   3      14895.09      14642.79       274.53 o                         
  -3  18   3       2268.13       2102.76       102.57 o                         
  -2  18   3        594.12        585.47        56.37 o                         
  -1  18   3      11876.08      11886.58       227.81 o                         
   0  18   3      10532.75      10860.51       269.22 o                         
   1  18   3       1126.78       1105.77        89.42 o                         
   2  18   3       3638.81       4055.43       204.79 o                         
   3  18   3       8096.01       8289.20       340.42 o                         
   4  18   3        293.99        306.76        72.15 o                         
   5  18   3       8918.05       9381.84       238.80 o                         
  -4  19   3        330.59        304.39        66.66 o                         
  -3  19   3       5626.30       5785.35       219.20 o                         
  -2  19   3       6913.26       7200.23       303.40 o                         
  -1  19   3       2426.62       2367.77       105.00 o                         
   0  19   3       6228.22       6359.33       187.01 o                         
   1  19   3      10234.66      10955.40       257.50 o                         
   2  19   3       1779.72       1796.24       113.86 o                         
   3  19   3       1863.89       1818.66       116.91 o                         
  -2  20   3        313.08        394.40        75.27 o                         
  -1  20   3       9835.03      10401.75       268.53 o                         
   0  20   3      11242.41      11487.68       268.90 o                         
   1  20   3        441.86        349.27        75.34 o                         
 -12   0   4      16608.22      17266.08       484.56 o                         
 -11   0   4       9114.72       9291.73       243.44 o                         
 -10   0   4          4.34        -24.60        55.66 o                         
  -9   0   4      34213.38      32905.25       580.83 o                         
  -8   0   4      30131.57      31274.59       484.67 o                         
  -7   0   4       3433.57       3629.04        84.12 o                         
  -6   0   4      36456.58      37303.00       520.62 o                         
  -5   0   4      92781.25      94121.40      1985.00 o                         
  -4   0   4      25131.74      26566.20       295.36 o                         
  -3   0   4      27434.04      27308.99       331.64 o                         
  -2   0   4     107190.13     114154.86      1326.04 o                         
  -1   0   4       4734.88       5051.59       240.06 o                         
   0   0   4      12005.86      12440.08       241.66 o                         
   1   0   4     178974.33     185185.89      4531.41 o                         
   2   0   4       7590.18       7467.10       216.63 o                         
   3   0   4       3881.22       4188.34        99.96 o                         
   4   0   4      89429.93      91005.44      1198.72 o                         
   5   0   4       3372.79       3261.91        63.10 o                         
   6   0   4        218.38        272.39        33.22 o                         
   7   0   4      23660.91      24726.16       324.91 o                         
   8   0   4      21823.76      22402.33       349.83 o                         
   9   0   4        798.33        936.51        78.79 o                         
  10   0   4      10162.66       9617.13       302.04 o                         
  11   0   4      10911.64      10612.84       340.20 o                         
 -12   1   4        798.12        760.28        78.68 o                         
 -11   1   4       2792.43       2816.26        98.49 o                         
 -10   1   4      21237.74      20982.07       315.94 o                         
  -9   1   4      11755.68      11751.16       183.34 o                         
  -8   1   4       5617.77       5207.91        78.11 o                         
  -7   1   4      32393.54      32205.73       326.56 o                         
  -6   1   4      26517.67      26399.67       322.67 o                         
  -5   1   4        816.81        855.43        31.52 o                         
  -4   1   4      66478.23      67561.28       564.80 o                         
  -3   1   4      72236.53      75742.42       628.71 o                         
  -2   1   4       2310.00       2321.80        34.57 o                         
  -1   1   4      87435.09      92568.94       991.44 o                         
   0   1   4     129407.85     130973.91      1716.06 o                         
   1   1   4        655.69        776.13        16.67 o                         
   2   1   4      39480.64      41902.81       350.78 o                         
   3   1   4      38328.13      39442.05       332.97 o                         
   4   1   4       3017.63       3188.33        44.12 o                         
   5   1   4      28081.33      28488.84       267.33 o                         
   6   1   4      25859.50      26501.20       254.11 o                         
   7   1   4       8073.46       8200.78        98.00 o                         
   8   1   4       4069.31       4123.54        72.70 o                         
   9   1   4      21590.62      21425.85       263.49 o                         
  10   1   4       4248.64       4259.08       118.86 o                         
  11   1   4         44.66         64.96        64.25 o                         
 -12   2   4      11755.87      12432.56       248.69 o                         
 -11   2   4       4397.91       4363.34       185.24 o                         
 -10   2   4        928.30        934.97        61.83 o                         
  -9   2   4      17649.66      17527.59       248.15 o                         
  -8   2   4      23989.69      24037.72       277.70 o                         
  -7   2   4        548.44        539.94        25.00 o                         
  -6   2   4      11126.74      11072.87       130.28 o                         
  -5   2   4      61024.43      61676.86       520.16 o                         
  -4   2   4      11020.43      11834.37       112.77 o                         
  -3   2   4      37275.27      37393.30       334.75 o                         
  -2   2   4      34050.33      35029.06       312.84 o                         
  -1   2   4      36270.26      37909.62       447.94 o                         
   0   2   4      24573.46      25013.32       299.17 o                         
   1   2   4      67418.47      68841.87       678.80 o                         
   2   2   4      20907.06      21124.11       219.98 o                         
   3   2   4       3438.04       3451.47        44.40 o                         
   4   2   4      44013.71      44353.78       358.48 o                         
   5   2   4      18045.89      17252.22       170.82 o                         
   6   2   4       2361.58       2387.27        41.85 o                         
   7   2   4      16363.63      16693.82       173.64 o                         
   8   2   4      29603.58      29975.88       316.41 o                         
   9   2   4         24.20         56.93        37.11 o                         
  10   2   4       9178.99       8889.15       161.82 o                         
  11   2   4      12560.85      12649.94       267.74 o                         
 -12   3   4       2404.35       2379.55       115.68 o                         
 -11   3   4       2919.29       2877.87       115.08 o                         
 -10   3   4      18671.83      17520.04       449.03 o                         
  -9   3   4      17054.21      17211.32       244.97 o                         
  -8   3   4       1391.97       1401.15        45.48 o                         
  -7   3   4      18011.73      17894.43       242.37 o                         
  -6   3   4       6654.91       6424.07        88.74 o                         
  -5   3   4       7250.34       7333.46        90.66 o                         
  -4   3   4      81359.11      82721.29       727.32 o                         
  -3   3   4      26830.91      26944.73       246.31 o                         
  -2   3   4        265.84        260.03        15.67 o                         
  -1   3   4      50436.06      52122.89       612.87 o                         
   0   3   4      49030.06      50097.66       590.75 o                         
   1   3   4        101.74         75.82        14.78 o                         
   2   3   4      11666.88      11645.21       117.34 o                         
   3   3   4      53961.53      55200.91       442.45 o                         
   4   3   4       4768.45       4669.27        53.21 o                         
   5   3   4      20037.35      20061.25       196.56 o                         
   6   3   4      36488.19      36726.60       344.48 o                         
   7   3   4      18075.17      18371.08       225.29 o                         
   8   3   4       2845.13       2763.06        61.51 o                         
   9   3   4      23822.16      23588.90       314.01 o                         
  10   3   4       3841.77       3602.80       102.54 o                         
  11   3   4        339.70        443.49       100.86 o                         
 -12   4   4       9376.96      10139.99       256.06 o                         
 -11   4   4       8124.38       8067.25       289.46 o                         
 -10   4   4         95.91         18.57        52.43 o                         
  -9   4   4      16011.42      16336.32       261.95 o                         
  -8   4   4      29300.32      29773.86       411.03 o                         
  -7   4   4        530.87        563.32        32.74 o                         
  -6   4   4      11504.13      11378.04       133.57 o                         
  -5   4   4      63633.54      65665.92       585.74 o                         
  -4   4   4       5301.01       5528.38        68.10 o                         
  -3   4   4      12628.08      11990.13       125.44 o                         
  -2   4   4      69798.38      72275.14       775.14 o                         
  -1   4   4      27147.71      27569.38       333.56 o                         
   0   4   4       3522.59       3451.47        49.66 o                         
   1   4   4      50120.19      51321.14       513.20 o                         
   2   4   4      15863.64      16166.95       166.22 o                         
   3   4   4       1111.30       1169.34        23.33 o                         
   4   4   4      37516.81      36921.44       328.47 o                         
   5   4   4      21888.25      21978.66       190.16 o                         
   6   4   4        376.23        376.18        21.39 o                         
   7   4   4      11945.23      11803.06       132.97 o                         
   8   4   4      22537.42      21983.85       245.38 o                         
   9   4   4          8.09         61.05        40.14 o                         
  10   4   4       8710.53       8572.74       183.20 o                         
  11   4   4      10044.35      10589.09       302.05 o                         
 -11   5   4       6027.83       5695.01       186.87 o                         
 -10   5   4      12128.86      11849.94       257.32 o                         
  -9   5   4      15538.02      14541.58       284.73 o                         
  -8   5   4       3446.68       3468.05        97.28 o                         
  -7   5   4      16746.95      16873.13       182.38 o                         
  -6   5   4       9805.57       9531.50       113.39 o                         
  -5   5   4        702.37        662.07        25.92 o                         
  -4   5   4      71683.14      74507.28       809.14 o                         
  -3   5   4      11953.12      11625.80       142.19 o                         
  -2   5   4       1963.19       2260.26        46.78 o                         
  -1   5   4      49971.57      53626.21       756.98 o                         
   0   5   4      57800.04      59067.47       590.23 o                         
   1   5   4        350.84        423.68        20.72 o                         
   2   5   4      25072.84      25259.80       254.72 o                         
   3   5   4      38763.98      37568.84       361.04 o                         
   4   5   4       4340.90       4182.54        53.09 o                         
   5   5   4      19873.63      20271.13       179.14 o                         
   6   5   4      13999.35      13801.55       149.18 o                         
   7   5   4       6508.21       6195.65        83.60 o                         
   8   5   4       6230.73       6260.43       137.74 o                         
   9   5   4      14911.46      14838.75       223.49 o                         
  10   5   4       3716.94       3684.01       123.69 o                         
  11   5   4       1320.79       1150.13        90.16 o                         
 -11   6   4       6955.00       6835.05       237.00 o                         
 -10   6   4         57.88        -57.83        64.72 o                         
  -9   6   4       9105.55       8874.73       212.06 o                         
  -8   6   4      22674.23      22666.85       330.34 o                         
  -7   6   4         30.24         74.77        31.50 o                         
  -6   6   4       6399.15       6494.48        94.72 o                         
  -5   6   4      47743.59      46750.98       523.56 o                         
  -4   6   4      10816.79      10499.76       134.02 o                         
  -3   6   4       9924.18       9735.68       155.19 o                         
  -2   6   4      20140.98      19653.03       250.27 o                         
  -1   6   4      21183.30      22149.07       234.05 o                         
   0   6   4      32993.17      33504.45       371.44 o                         
   1   6   4      43737.71      43385.91       439.35 o                         
   2   6   4      15715.24      15871.41       164.65 o                         
   3   6   4       2858.35       2929.23        41.64 o                         
   4   6   4      45421.33      44858.34       464.07 o                         
   5   6   4      22875.34      22544.18       221.51 o                         
   6   6   4        121.68        127.73        19.67 o                         
   7   6   4       8060.70       7771.69       100.12 o                         
   8   6   4      21642.83      21129.99       260.37 o                         
   9   6   4        335.01        346.55        59.79 o                         
  10   6   4       4590.64       4638.09       139.65 o                         
 -11   7   4       3939.63       3861.86       163.77 o                         
 -10   7   4      16109.94      15512.44       346.83 o                         
  -9   7   4       5777.68       5586.91       170.41 o                         
  -8   7   4       3558.93       3197.74       124.54 o                         
  -7   7   4      24444.54      24706.26       377.07 o                         
  -6   7   4      28339.30      28087.41       332.19 o                         
  -5   7   4        521.84        491.54        47.59 o                         
  -4   7   4      21481.11      21538.06       289.78 o                         
  -3   7   4      24465.18      24807.24       355.61 o                         
  -2   7   4        422.20        494.71        27.30 o                         
  -1   7   4      37770.84      38865.20       457.50 o                         
   0   7   4      56701.84      57834.64       582.23 o                         
   1   7   4       6897.43       7616.84       101.12 o                         
   2   7   4      17450.36      17431.56       194.02 o                         
   3   7   4      36116.22      35562.33       375.50 o                         
   4   7   4      11274.74      11159.51       128.12 o                         
   5   7   4      10529.21      10519.76       133.08 o                         
   6   7   4       7393.86       7394.69        92.53 o                         
   7   7   4       5287.99       5103.44       143.67 o                         
   8   7   4       4102.57       4104.40       110.77 o                         
   9   7   4      16815.49      17063.75       317.06 o                         
  10   7   4       2466.36       2625.18       130.72 o                         
 -11   8   4       4128.78       4286.96       195.59 o                         
 -10   8   4        160.17        218.65        78.90 o                         
  -9   8   4      10160.53       9862.36       279.41 o                         
  -8   8   4      16945.30      17020.70       361.39 o                         
  -7   8   4        127.94        107.69        41.64 o                         
  -6   8   4       9176.85       8831.72       144.90 o                         
  -5   8   4      35243.53      34949.50       653.60 o                         
  -4   8   4       9603.17       9468.96       158.75 o                         
  -3   8   4       6976.66       6895.27       220.15 o                         
  -2   8   4      12410.07      11982.39       188.64 o                         
  -1   8   4      12375.54      12600.24       157.86 o                         
   0   8   4      19635.40      19553.43       230.61 o                         
   1   8   4      40785.79      40858.29       419.52 o                         
   2   8   4      16174.21      15836.47       181.36 o                         
   3   8   4        709.70        741.64        36.48 o                         
   4   8   4      29910.34      29596.08       321.78 o                         
   5   8   4      28945.14      29558.74       322.53 o                         
   6   8   4          6.60         29.70        20.75 o                         
   7   8   4       7724.54       7735.53       117.09 o                         
   8   8   4      17772.13      18615.37       289.24 o                         
   9   8   4         56.56         36.52        47.61 o                         
  10   8   4       2937.38       2950.89       147.05 o                         
 -11   9   4       5078.90       5129.02       232.98 o                         
 -10   9   4      10091.45       9648.91       302.61 o                         
  -9   9   4       7664.53       7602.90       229.51 o                         
  -8   9   4       6580.90       6409.75       199.12 o                         
  -7   9   4      13033.64      12958.99       254.71 o                         
  -6   9   4       7730.29       7591.43       141.96 o                         
  -5   9   4       1704.66       1509.66        55.38 o                         
  -4   9   4      29412.79      29421.85       571.88 o                         
  -3   9   4       4301.64       4349.82       112.39 o                         
  -2   9   4       2072.73       1980.00        95.53 o                         
  -1   9   4      18344.08      18508.98       226.07 o                         
   0   9   4      20751.25      20590.10       244.39 o                         
   1   9   4        245.39        294.47        20.56 o                         
   2   9   4      11191.83      11060.90       126.23 o                         
   3   9   4      24374.91      23780.89       288.86 o                         
   4   9   4       5908.35       5667.05        88.95 o                         
   5   9   4       9653.72       9857.06       132.29 o                         
   6   9   4      12469.71      12529.90       199.52 o                         
   7   9   4       6103.96       6291.28       166.92 o                         
   8   9   4       2218.28       2234.43       122.19 o                         
   9   9   4      15162.85      15909.65       268.82 o                         
  10   9   4       1856.24       1917.15       149.51 o                         
 -10  10   4         19.78        113.18        94.06 o                         
  -9  10   4      10683.91      11038.57       449.99 o                         
  -8  10   4       9205.54       9061.57       189.19 o                         
  -7  10   4        156.67        194.68        53.27 o                         
  -6  10   4      12431.17      12316.06       288.11 o                         
  -5  10   4      19140.62      18430.21       282.89 o                         
  -4  10   4       1042.46        999.92        66.12 o                         
  -3  10   4       9092.08       8651.55       183.16 o                         
  -2  10   4      15243.97      15432.00       240.27 o                         
  -1  10   4       5592.37       5231.33       141.80 o                         
   0  10   4      10649.50      10711.54       143.22 o                         
   1  10   4      21189.86      21151.92       234.51 o                         
   2  10   4       4432.10       4167.30        62.45 o                         
   3  10   4        688.30        764.77        41.66 o                         
   4  10   4      32787.06      33189.56       393.87 o                         
   5  10   4      10220.22      10417.69       140.93 o                         
   6  10   4         30.57         70.52        26.31 o                         
   7  10   4       9916.44       9871.18       161.11 o                         
   8  10   4      15091.30      15778.04       342.90 o                         
   9  10   4          9.84         31.19        54.55 o                         
 -10  11   4       8815.50       9407.36       283.21 o                         
  -9  11   4       4934.83       4959.10       193.48 o                         
  -8  11   4       1253.04       1342.66        79.67 o                         
  -7  11   4       5495.25       5353.43       141.41 o                         
  -6  11   4       3678.43       3644.57       121.76 o                         
  -5  11   4        656.25        678.61        64.52 o                         
  -4  11   4      20321.87      20030.19       826.17 o                         
  -3  11   4      10396.55      10340.33       213.12 o                         
  -2  11   4         23.46         65.06        30.52 o                         
  -1  11   4       8511.91       8846.88       156.03 o                         
   0  11   4      28346.03      28531.84       334.57 o                         
   1  11   4         11.22         25.39        19.19 o                         
   2  11   4       5028.90       4900.11        71.79 o                         
   3  11   4      20100.70      19612.54       252.09 o                         
   4  11   4       1417.55       1413.37        57.18 o                         
   5  11   4       8225.65       8262.66       123.18 o                         
   6  11   4       9307.01       9619.53       151.29 o                         
   7  11   4       4675.54       4784.84       108.70 o                         
   8  11   4       2008.13       2005.00       100.17 o                         
   9  11   4       4975.69       5335.74       211.33 o                         
  -9  12   4       5586.06       5565.74       215.70 o                         
  -8  12   4       7207.84       7163.49       189.03 o                         
  -7  12   4        307.40        351.42        59.20 o                         
  -6  12   4       2198.27       2379.18       161.40 o                         
  -5  12   4      11290.01      11085.18       238.55 o                         
  -4  12   4       4488.20       4188.09       152.93 o                         
  -3  12   4       2170.73       2045.30        74.70 o                         
  -2  12   4       7832.23       7577.70       145.45 o                         
  -1  12   4      11922.51      11505.56       174.35 o                         
   0  12   4        122.70        153.95        29.26 o                         
   1  12   4       7498.94       7511.74       113.95 o                         
   2  12   4       2729.87       2593.86        56.85 o                         
   3  12   4         88.54        125.64        33.04 o                         
   4  12   4      12553.31      12047.48       178.15 o                         
   5  12   4       2814.13       2841.06        69.97 o                         
   6  12   4         25.47         50.89        34.25 o                         
   7  12   4       5760.13       5874.11       136.57 o                         
   8  12   4       4441.34       4922.79       199.85 o                         
   9  12   4         14.69         79.50        90.29 o                         
  -9  13   4       3589.73       3603.78       321.99 o                         
  -8  13   4        686.94        754.35       112.91 o                         
  -7  13   4       1746.41       1809.54       139.27 o                         
  -6  13   4       1956.32       2114.59       107.29 o                         
  -5  13   4        196.53        234.98        60.29 o                         
  -4  13   4       7582.38       7583.63       154.75 o                         
  -3  13   4       2560.72       2573.72        83.76 o                         
  -2  13   4        622.67        707.51        46.27 o                         
  -1  13   4       3892.42       3844.72        87.65 o                         
   0  13   4      19345.15      18671.72       258.84 o                         
   1  13   4          7.70         16.49        25.43 o                         
   2  13   4        150.85        246.98        54.39 o                         
   3  13   4      11948.07      11643.95       225.61 o                         
   4  13   4        261.26        227.77        41.14 o                         
   5  13   4       2666.77       2758.62        99.58 o                         
   6  13   4       4114.17       4136.37       141.39 o                         
   7  13   4       1850.51       1811.12       109.63 o                         
   8  13   4       1771.61       1825.47       147.17 o                         
  -8  14   4       2504.73       2551.58       125.55 o                         
  -7  14   4         19.44         53.08        59.07 o                         
  -6  14   4       2076.68       2172.35       169.04 o                         
  -5  14   4       5378.64       5268.67       156.01 o                         
  -4  14   4        360.60        358.43        49.22 o                         
  -3  14   4       2821.31       2516.12       114.41 o                         
  -2  14   4       5023.29       4790.07       138.07 o                         
  -1  14   4       4722.77       4370.12        97.10 o                         
   0  14   4       1053.35       1050.91        53.42 o                         
   1  14   4       5445.02       5203.03       102.30 o                         
   2  14   4       4672.38       4458.45       252.53 o                         
   3  14   4         36.77         34.56        43.92 o                         
   4  14   4       9952.63       9959.59       196.54 o                         
   5  14   4       2363.52       2514.37       101.62 o                         
   6  14   4        215.63        275.44        64.52 o                         
   7  14   4       4565.77       4632.07       219.02 o                         
   8  14   4       5177.71       5599.98       235.16 o                         
  -8  15   4       2181.32       2229.97       164.71 o                         
  -7  15   4       3165.29       3187.93       116.29 o                         
  -6  15   4        307.89        400.24        58.84 o                         
  -5  15   4        507.35        572.86        53.85 o                         
  -4  15   4       9218.11       8971.19       254.42 o                         
  -3  15   4        687.53        724.14        54.14 o                         
  -2  15   4          1.25        126.46        37.37 o                         
  -1  15   4       5071.53       4770.62       107.49 o                         
   0  15   4       5958.13       5867.34       116.30 o                         
   1  15   4        650.59        787.35        73.90 o                         
   2  15   4       1240.86       1282.98       147.11 o                         
   3  15   4       3321.91       3198.77       124.06 o                         
   4  15   4       3401.30       3451.64       115.05 o                         
   5  15   4       1021.30       1137.71        93.74 o                         
   6  15   4       5643.97       5916.18       151.98 o                         
   7  15   4       1170.87       1336.93       209.08 o                         
  -7  16   4        204.50        298.04        67.52 o                         
  -6  16   4        295.90        244.91        56.86 o                         
  -5  16   4       5031.01       4869.45       140.19 o                         
  -4  16   4         55.28        182.64        49.05 o                         
  -3  16   4        829.47        822.90        60.28 o                         
  -2  16   4       1490.14       1329.52        67.42 o                         
  -1  16   4       1724.01       1853.03        75.22 o                         
   0  16   4        339.46        397.54        47.69 o                         
   1  16   4       1623.87       1782.69        85.24 o                         
   2  16   4       2102.84       2201.41       118.92 o                         
   3  16   4        215.33        268.73        64.85 o                         
   4  16   4       2826.07       2797.23       120.76 o                         
   5  16   4        384.74        518.58        66.44 o                         
   6  16   4          3.75        104.30        58.28 o                         
  -6  17   4        227.57        206.28        58.52 o                         
  -5  17   4         50.35        114.18        58.18 o                         
  -4  17   4       1719.35       1566.41        89.66 o                         
  -3  17   4       1103.02       1097.85        66.18 o                         
  -2  17   4        245.06        261.16        44.39 o                         
  -1  17   4        693.64        615.51        53.11 o                         
   0  17   4       2283.86       2120.05        93.94 o                         
   1  17   4        206.97        363.70        66.93 o                         
   2  17   4        335.98        424.70        69.89 o                         
   3  17   4       1946.42       1824.95       109.91 o                         
   4  17   4        545.29        689.90        96.51 o                         
   5  17   4       1407.31       1672.44       159.03 o                         
  -5  18   4       1668.50       1459.58        92.34 o                         
  -4  18   4        440.42        566.81        86.72 o                         
  -3  18   4        282.90        235.73        51.38 o                         
  -2  18   4        482.52        365.16        51.28 o                         
  -1  18   4        218.47        233.81        54.66 o                         
   0  18   4         57.25        152.03        53.87 o                         
   1  18   4       1942.08       1887.53       227.66 o                         
   2  18   4        479.78        542.51        76.16 o                         
   3  18   4          8.01         65.82        60.89 o                         
   4  18   4        737.85        726.06        87.52 o                         
  -4  19   4        689.32        604.70        72.59 o                         
  -3  19   4         90.07          0.92        51.11 o                         
  -2  19   4         32.52        133.80        52.71 o                         
  -1  19   4        516.81        475.60        85.90 o                         
   0  19   4        486.42        404.55        75.39 o                         
   1  19   4        301.83        297.90        72.33 o                         
   2  19   4        283.37        158.25        73.58 o                         
   3  19   4        812.50        497.59        95.23 o                         
  -1  20   4         32.35         96.24        65.48 o                         
   0  20   4        665.16        670.18        86.52 o                         
 -12   1   5        295.37        448.14        72.02 o                         
 -11   1   5        422.24        383.84        55.53 o                         
 -10   1   5        486.88        563.56        56.82 o                         
  -9   1   5         10.75          4.50        36.05 o                         
  -8   1   5        206.34        223.98        26.17 o                         
  -7   1   5        373.77        389.23        23.40 o                         
  -6   1   5        203.05        224.86        18.02 o                         
  -5   1   5        310.94        315.93        13.08 o                         
  -4   1   5       1149.65       1306.34        23.18 o                         
  -3   1   5       1443.70       1398.42        24.78 o                         
  -2   1   5       2891.33       2874.72        42.76 o                         
  -1   1   5          8.29         38.09        10.75 o                         
   0   1   5        373.60        381.59        20.26 o                         
   1   1   5       2234.57       2490.22        44.29 o                         
   2   1   5       2035.90       2047.88        27.47 o                         
   3   1   5       2548.97       2536.40        31.94 o                         
   4   1   5       1710.47       1795.79        33.93 o                         
   5   1   5       1778.84       1734.12        45.51 o                         
   6   1   5        110.33        103.54        15.94 o                         
   7   1   5       1181.70       1293.97        36.97 o                         
   8   1   5        132.39        103.59        30.57 o                         
   9   1   5        234.30        207.41        41.34 o                         
  10   1   5        157.58        154.75        51.55 o                         
  11   1   5        715.81        669.64        82.90 o                         
 -12   2   5        123.90         70.57        61.58 o                         
 -11   2   5         77.70        125.15        49.64 o                         
 -10   2   5        141.96        133.35        44.41 o                         
  -9   2   5       2179.96       2026.70        89.63 o                         
  -8   2   5        659.76        661.33        35.67 o                         
  -7   2   5         18.09         30.00        16.35 o                         
  -6   2   5         19.29         11.56        15.83 o                         
  -5   2   5       2066.18       2037.95        31.94 o                         
  -4   2   5       4314.38       4177.29        51.08 o                         
  -3   2   5       1086.45       1071.59        22.68 o                         
  -2   2   5       2604.89       2547.72        35.33 o                         
  -1   2   5      10797.93      11165.93       276.63 o                         
   0   2   5       2506.82       2376.79        63.05 o                         
   1   2   5         47.98         71.59        11.59 o                         
   2   2   5         62.45         88.25         9.43 o                         
   3   2   5        138.85        192.72        12.07 o                         
   4   2   5        537.27        466.58        17.41 o                         
   5   2   5         51.42        104.16        17.70 o                         
   6   2   5         21.78         43.15        14.59 o                         
   7   2   5       1405.83       1274.86        35.22 o                         
   8   2   5        205.38        260.67        30.89 o                         
   9   2   5        571.51        591.38        51.64 o                         
  10   2   5        753.71        699.65        63.82 o                         
  11   2   5          4.67         34.59        69.03 o                         
 -12   3   5         38.92         50.55        72.95 o                         
 -11   3   5       1143.65        970.42        95.60 o                         
 -10   3   5        742.81        684.77        58.10 o                         
  -9   3   5        113.95        149.28        40.10 o                         
  -8   3   5         41.48         59.40        25.18 o                         
  -7   3   5        469.65        473.57        29.10 o                         
  -6   3   5        190.48        198.62        14.98 o                         
  -5   3   5         54.83         42.40        12.03 o                         
  -4   3   5        199.20        260.01        15.83 o                         
  -3   3   5       2412.95       2278.41        41.17 o                         
  -2   3   5         42.68         -9.76        12.01 o                         
  -1   3   5        506.23        554.77        24.01 o                         
   0   3   5       2299.65       2312.35        42.69 o                         
   1   3   5       2584.61       2505.71        49.31 o                         
   2   3   5        475.50        387.75        14.97 o                         
   3   3   5         58.49         47.61        10.55 o                         
   4   3   5       2427.88       2309.34        33.73 o                         
   5   3   5       2193.49       2056.84        38.33 o                         
   6   3   5        145.79        180.01        17.95 o                         
   7   3   5        407.18        469.38        24.71 o                         
   8   3   5       4743.65       4566.15        81.26 o                         
   9   3   5         59.31         95.91        43.26 o                         
  10   3   5        450.99        512.80        60.41 o                         
  11   3   5       2377.48       2399.72       158.29 o                         
 -12   4   5        236.06        176.46        84.39 o                         
 -11   4   5         95.34        189.28        73.03 o                         
 -10   4   5       1032.89       1038.78        91.35 o                         
  -9   4   5       1630.98       1650.09        89.12 o                         
  -8   4   5         20.38         40.39        36.53 o                         
  -7   4   5       2204.58       2076.58        88.18 o                         
  -6   4   5        230.68        221.52        16.93 o                         
  -5   4   5        989.07       1046.82        30.33 o                         
  -4   4   5       5518.81       5670.43        67.25 o                         
  -3   4   5         97.45        102.24        13.66 o                         
  -2   4   5       2365.62       2424.72        43.38 o                         
  -1   4   5       5861.99       5922.92        91.45 o                         
   0   4   5      17301.62      18149.66       226.64 o                         
   1   4   5      15898.30      17105.06       196.89 o                         
   2   4   5       1744.18       2000.67        29.75 o                         
   3   4   5       3541.41       3329.32        45.76 o                         
   4   4   5       8780.79       9145.98        89.25 o                         
   5   4   5         79.58        122.64        12.54 o                         
   6   4   5       2402.85       2225.54        43.58 o                         
   7   4   5       1294.07       1294.89        41.89 o                         
   8   4   5        972.69        898.39        46.96 o                         
   9   4   5       2655.57       2589.05        86.42 o                         
  10   4   5        784.21        857.33        84.45 o                         
  11   4   5          2.87         29.28        66.90 o                         
 -11   5   5       1716.06       1857.03       125.33 o                         
 -10   5   5        534.29        459.55        78.00 o                         
  -9   5   5       2102.01       2194.06       103.10 o                         
  -8   5   5       3796.88       3668.62       101.35 o                         
  -7   5   5         34.77         48.23        16.33 o                         
  -6   5   5        554.18        606.24        25.40 o                         
  -5   5   5      10657.38      10865.06       135.30 o                         
  -4   5   5        106.76        122.52        24.21 o                         
  -3   5   5       2144.11       2124.94        41.63 o                         
  -2   5   5       6025.59       6285.56       116.75 o                         
  -1   5   5       4715.36       4510.36        65.33 o                         
   0   5   5        146.28        155.82        15.24 o                         
   1   5   5       1726.92       1582.90        26.35 o                         
   2   5   5       4707.00       4786.38        77.48 o                         
   3   5   5       1508.93       1258.23        30.31 o                         
   4   5   5       4814.15       4928.54        65.32 o                         
   5   5   5       6979.86       6593.54        71.42 o                         
   6   5   5        637.36        590.49        20.95 o                         
   7   5   5        257.73        314.02        25.51 o                         
   8   5   5       3488.13       3531.97        97.60 o                         
   9   5   5        616.49        710.33        68.66 o                         
  10   5   5        861.93        884.70        90.20 o                         
 -11   6   5        811.19        772.41        92.74 o                         
 -10   6   5       5224.65       5392.75       245.33 o                         
  -9   6   5       2405.65       2211.98       118.87 o                         
  -8   6   5         63.75        160.47        39.59 o                         
  -7   6   5      10588.47      10376.60       136.75 o                         
  -6   6   5       5427.85       5192.48        81.72 o                         
  -5   6   5        217.41        265.94        21.13 o                         
  -4   6   5       2393.17       2236.15        52.02 o                         
  -3   6   5       4875.95       4768.65        86.54 o                         
  -2   6   5       1393.95       1324.22        34.49 o                         
  -1   6   5       9783.00      10000.99       116.39 o                         
   0   6   5       8203.41       7842.01        89.08 o                         
   1   6   5       4507.79       4524.98        91.21 o                         
   2   6   5        619.39        722.98        24.55 o                         
   3   6   5        659.99        596.63        20.33 o                         
   4   6   5       2498.22       2338.13        40.37 o                         
   5   6   5       1157.38       1260.05        28.85 o                         
   6   6   5       1552.07       1534.08        31.79 o                         
   7   6   5       1998.44       1938.34        59.12 o                         
   8   6   5        354.40        334.60        45.45 o                         
   9   6   5       4690.49       4458.13       131.96 o                         
  10   6   5        289.71        194.03        74.16 o                         
 -11   7   5       1772.17       1769.04       126.71 o                         
 -10   7   5        760.40        691.27        88.56 o                         
  -9   7   5       6763.06       6482.43       178.41 o                         
  -8   7   5       5884.45       5565.84       124.65 o                         
  -7   7   5       2455.87       2351.43        78.97 o                         
  -6   7   5       5048.22       5079.15       129.30 o                         
  -5   7   5      10969.67      10573.16       260.72 o                         
  -4   7   5       8151.38       7953.70       141.42 o                         
  -3   7   5       8133.65       8043.11       136.61 o                         
  -2   7   5       5272.48       5236.75        93.53 o                         
  -1   7   5       4126.76       4014.67        75.08 o                         
   0   7   5        671.45        761.45        38.64 o                         
   1   7   5       8356.48       8684.81       104.12 o                         
   2   7   5       1880.50       1666.58        62.57 o                         
   3   7   5        111.36        101.18        15.72 o                         
   4   7   5       3229.60       3170.63        54.25 o                         
   5   7   5       6771.57       6778.62       115.60 o                         
   6   7   5         66.19         66.63        20.87 o                         
   7   7   5        733.18        696.78        39.35 o                         
   8   7   5       5730.93       5512.26       149.48 o                         
   9   7   5        785.18        778.97       110.29 o                         
  10   7   5       1036.00       1033.35        94.05 o                         
 -11   8   5        167.00         92.76        90.81 o                         
 -10   8   5       8216.57       7840.75       242.75 o                         
  -9   8   5       8564.39       8209.39       237.50 o                         
  -8   8   5         52.56         81.62        37.06 o                         
  -7   8   5      10165.02       9873.73       167.10 o                         
  -6   8   5      12174.98      11686.68       179.44 o                         
  -5   8   5        708.74        698.72        41.33 o                         
  -4   8   5      15083.95      14225.12       262.54 o                         
  -3   8   5      17217.62      16982.53       298.45 o                         
  -2   8   5        166.67        127.16        21.29 o                         
  -1   8   5       3600.59       3389.99        66.14 o                         
   0   8   5      16542.39      16723.52       201.48 o                         
   1   8   5        171.75        179.07        15.87 o                         
   2   8   5        118.22         95.03        22.47 o                         
   3   8   5       6288.62       6152.42       119.02 o                         
   4   8   5       2338.33       2246.12        68.71 o                         
   5   8   5        361.80        348.73        28.49 o                         
   6   8   5       5235.14       5112.30        95.00 o                         
   7   8   5       5931.87       5982.36       136.45 o                         
   8   8   5        156.41        191.18        47.64 o                         
   9   8   5       3804.46       3794.53       142.56 o                         
  10   8   5       1619.86       1559.27       111.05 o                         
 -11   9   5       5768.13       6177.11       231.48 o                         
 -10   9   5        578.67        601.99       106.21 o                         
  -9   9   5       1711.88       1623.20       128.43 o                         
  -8   9   5      13780.88      13104.48       240.29 o                         
  -7   9   5       2023.82       1775.11       112.16 o                         
  -6   9   5       2099.71       1895.00        79.90 o                         
  -5   9   5      20222.57      19695.14       297.88 o                         
  -4   9   5      14080.84      14554.21       271.50 o                         
  -3   9   5        130.72        104.67        34.09 o                         
  -2   9   5       5149.29       4945.97       100.55 o                         
  -1   9   5       9793.47       9499.27       166.94 o                         
   0   9   5        340.89        345.51        24.35 o                         
   1   9   5       8188.49       7608.10       105.65 o                         
   2   9   5       6304.05       6189.69       121.17 o                         
   3   9   5        446.73        424.34        22.89 o                         
   4   9   5       6935.82       6561.35        99.66 o                         
   5   9   5       7748.77       7580.90       110.54 o                         
   6   9   5        220.04        202.97        30.16 o                         
   7   9   5       1911.74       1874.63       113.21 o                         
   8   9   5      10828.37      10215.76       195.99 o                         
   9   9   5        197.64        201.33        58.03 o                         
  10   9   5       1205.19       1253.93       104.12 o                         
 -10  10   5       4083.65       3866.81       186.09 o                         
  -9  10   5       4682.63       4748.41       196.50 o                         
  -8  10   5         82.62        134.11        46.71 o                         
  -7  10   5       5267.76       5060.35       155.68 o                         
  -6  10   5       3463.66       3343.01       115.21 o                         
  -5  10   5         67.89        115.33        31.19 o                         
  -4  10   5      13059.96      12864.80       250.58 o                         
  -3  10   5       8958.59       8731.26       183.04 o                         
  -2  10   5       2868.52       2871.64        90.04 o                         
  -1  10   5       3968.92       4109.67        86.00 o                         
   0  10   5       9064.89       8877.91       124.17 o                         
   1  10   5       1106.70       1079.74        34.13 o                         
   2  10   5       7766.47       7616.64       113.91 o                         
   3  10   5      19427.63      18892.46       242.09 o                         
   4  10   5       9007.72       8904.50       125.91 o                         
   5  10   5       4890.45       4647.55        84.19 o                         
   6  10   5      11115.66      10765.24       146.78 o                         
   7  10   5       8108.82       7948.25       165.45 o                         
   8  10   5         52.37        103.22        53.06 o                         
   9  10   5       7441.87       7653.84       258.25 o                         
 -10  11   5        409.27        306.49        93.97 o                         
  -9  11   5       2097.22       2122.17       147.45 o                         
  -8  11   5      10541.57      10525.99       337.62 o                         
  -7  11   5         81.46         73.49        52.14 o                         
  -6  11   5       4497.85       4413.80       211.59 o                         
  -5  11   5      15676.97      15560.72       250.09 o                         
  -4  11   5       7418.89       7106.57       168.70 o                         
  -3  11   5       5792.41       5779.06       154.24 o                         
  -2  11   5       7218.63       7111.42       136.07 o                         
  -1  11   5      14020.86      14049.59       200.41 o                         
   0  11   5       1560.68       1689.01        59.28 o                         
   1  11   5      19850.26      20004.42       226.29 o                         
   2  11   5       9807.65       9551.38       121.99 o                         
   3  11   5        183.78        161.78        33.99 o                         
   4  11   5      13574.91      13483.56       190.70 o                         
   5  11   5      19165.95      18881.01       228.77 o                         
   6  11   5       1112.22       1110.07        53.02 o                         
   7  11   5       3035.67       2911.29       109.21 o                         
   8  11   5      11785.67      11847.91       399.53 o                         
   9  11   5        582.57        642.93        75.94 o                         
  -9  12   5       6102.83       6172.37       224.33 o                         
  -8  12   5        139.64        122.72        52.96 o                         
  -7  12   5       6187.77       6478.33       175.15 o                         
  -6  12   5       8700.30       8723.54       212.46 o                         
  -5  12   5        461.49        612.48        87.81 o                         
  -4  12   5      12037.54      12327.66       285.33 o                         
  -3  12   5      11479.61      11492.65       200.71 o                         
  -2  12   5        569.55        616.12        49.14 o                         
  -1  12   5       3424.90       3346.27        86.20 o                         
   0  12   5      20593.34      20881.36       257.63 o                         
   1  12   5        118.06        125.41        23.00 o                         
   2  12   5       2108.11       1942.54        56.22 o                         
   3  12   5      25308.89      24883.88       340.10 o                         
   4  12   5       5459.12       5291.51       106.29 o                         
   5  12   5       3830.98       3649.95        79.46 o                         
   6  12   5       8241.42       8246.41       141.94 o                         
   7  12   5       8208.64       8666.20       305.96 o                         
   8  12   5        192.23        112.53        58.64 o                         
  -9  13   5       1827.62       1936.15       152.73 o                         
  -8  13   5      11989.90      12917.91       324.61 o                         
  -7  13   5       2330.25       2331.42       116.09 o                         
  -6  13   5        658.84        708.72        72.26 o                         
  -5  13   5      14309.32      14300.89       366.27 o                         
  -4  13   5       5311.09       5053.87       145.04 o                         
  -3  13   5        790.33        753.14        56.22 o                         
  -2  13   5      14821.41      14765.54       271.18 o                         
  -1  13   5      11220.52      11926.34       183.05 o                         
   0  13   5         91.77        127.26        30.54 o                         
   1  13   5      15913.00      16184.38       209.33 o                         
   2  13   5       7911.94       7831.18       170.62 o                         
   3  13   5        706.80        598.30        51.25 o                         
   4  13   5       7832.04       7923.96       149.87 o                         
   5  13   5       8173.36       8333.74       164.48 o                         
   6  13   5        223.62        246.09        47.27 o                         
   7  13   5       2812.07       2944.62       213.74 o                         
   8  13   5       9687.33      10587.85       299.20 o                         
  -8  14   5         65.13         41.88        54.91 o                         
  -7  14   5       5943.48       5993.70       177.24 o                         
  -6  14   5      10025.56      10398.76       356.83 o                         
  -5  14   5       1966.33       1909.39       130.01 o                         
  -4  14   5      12145.91      12397.38       232.66 o                         
  -3  14   5      12489.22      12336.93       218.54 o                         
  -2  14   5        414.52        477.90        44.47 o                         
  -1  14   5       6325.60       6382.33       121.98 o                         
   0  14   5      20320.81      21029.20       400.93 o                         
   1  14   5       2429.14       2495.63        85.42 o                         
   2  14   5       3615.10       3351.77       116.91 o                         
   3  14   5       5926.52       5862.69       188.32 o                         
   4  14   5       7722.39       7794.16       208.20 o                         
   5  14   5       7113.02       6987.27       139.09 o                         
   6  14   5       4818.93       5176.80       184.99 o                         
   7  14   5       6868.64       7538.97       287.90 o                         
  -8  15   5      16180.11      16489.38       523.59 o                         
  -7  15   5       1686.74       1666.06       107.29 o                         
  -6  15   5       1497.02       1583.62       107.72 o                         
  -5  15   5      19647.52      20165.52       332.01 o                         
  -4  15   5       5661.25       5769.82       123.71 o                         
  -3  15   5       1725.41       1532.36        79.04 o                         
  -2  15   5      17019.55      17142.37       253.65 o                         
  -1  15   5      12664.64      12693.87       288.47 o                         
   0  15   5        795.21        743.54        61.88 o                         
   1  15   5      20070.57      20075.58       320.33 o                         
   2  15   5      12128.32      11762.83       303.44 o                         
   3  15   5        936.20        966.51        88.90 o                         
   4  15   5       9237.60       9209.57       218.56 o                         
   5  15   5       9026.56       9359.82       189.10 o                         
   6  15   5        221.62        240.62        61.35 o                         
   7  15   5       4574.00       4241.01       288.49 o                         
  -7  16   5       7907.60       8224.13       227.92 o                         
  -6  16   5       8535.86       8878.40       234.79 o                         
  -5  16   5        167.24        140.37        43.46 o                         
  -4  16   5      18531.15      18629.33       279.78 o                         
  -3  16   5      11930.38      11975.63       199.07 o                         
  -2  16   5       3482.10       3507.41        97.36 o                         
  -1  16   5      11303.42      11488.65       189.77 o                         
   0  16   5      23530.88      23851.09       375.75 o                         
   1  16   5       5650.47       5217.77       210.62 o                         
   2  16   5       3204.56       3119.84       151.01 o                         
   3  16   5      16058.45      16086.54       326.25 o                         
   4  16   5       7405.47       7600.55       198.96 o                         
   5  16   5       3789.34       3813.11       139.16 o                         
   6  16   5       9186.30       8758.06       269.74 o                         
  -6  17   5       2435.84       2453.20       147.43 o                         
  -5  17   5      15287.65      15714.06       287.04 o                         
  -4  17   5       7352.34       7315.27       156.97 o                         
  -3  17   5       1478.36       1324.93        72.60 o                         
  -2  17   5       8842.45       8899.71       164.69 o                         
  -1  17   5       8991.47       9058.03       260.26 o                         
   0  17   5        555.31        481.30        58.81 o                         
   1  17   5      13823.36      14141.85       300.48 o                         
   2  17   5       6945.43       6791.19       233.13 o                         
   3  17   5        156.94        181.66        63.16 o                         
   4  17   5      11547.70      11836.62       453.09 o                         
   5  17   5       8548.69       8965.08       225.71 o                         
  -5  18   5        898.57        747.99        75.75 o                         
  -4  18   5      11754.83      11978.49       306.03 o                         
  -3  18   5       9383.47       9614.75       178.60 o                         
  -2  18   5       1401.82       1390.80        78.77 o                         
  -1  18   5       4087.46       4194.14       127.56 o                         
   0  18   5      19839.64      20401.83       396.63 o                         
   1  18   5        996.19        909.37        87.49 o                         
   2  18   5       2859.52       2554.35       158.00 o                         
   3  18   5      11720.11      12018.03       276.02 o                         
   4  18   5       4392.77       4425.73       178.31 o                         
  -4  19   5       5787.91       6465.28       218.25 o                         
  -3  19   5       1119.23       1285.89        86.22 o                         
  -2  19   5       8956.11       9288.15       201.77 o                         
  -1  19   5      10668.63      11114.17       223.98 o                         
   0  19   5        671.49        642.45        80.92 o                         
   1  19   5       9469.08      10131.63       249.50 o                         
   2  19   5       6774.80       7215.53       206.24 o                         
   3  19   5        412.95        399.81        76.64 o                         
 -12   0   6       8881.76       8780.06       401.54 o                         
 -11   0   6      14569.46      14363.99       322.96 o                         
 -10   0   6       7238.78       7241.92       201.98 o                         
  -9   0   6       7928.68       7619.30       198.30 o                         
  -8   0   6      48280.35      47853.91       793.94 o                         
  -7   0   6      12543.83      12350.52       214.57 o                         
  -6   0   6        406.44        539.18        35.23 o                         
  -5   0   6      50498.74      52471.90       631.98 o                         
  -4   0   6      36926.95      38508.12       467.78 o                         
  -3   0   6       9925.64      10602.79       159.90 o                         
  -2   0   6      49721.15      52628.61       695.39 o                         
  -1   0   6     118739.92     125887.49      3009.43 o                         
   0   0   6       9025.37       9311.24       159.01 o                         
   1   0   6      14042.02      14923.90       453.36 o                         
   2   0   6      34189.92      34386.44       414.62 o                         
   3   0   6      23105.11      23992.62       296.43 o                         
   4   0   6      15985.39      15576.62       232.66 o                         
   5   0   6      43147.62      42178.36       678.95 o                         
   6   0   6       5614.13       5409.57       107.06 o                         
   7   0   6       2019.92       2007.52        85.90 o                         
   8   0   6      28902.32      29127.68       515.03 o                         
   9   0   6       7082.23       7081.63       187.94 o                         
  10   0   6       1618.64       1617.61       106.94 o                         
  11   0   6      11572.43      11542.52       355.14 o                         
 -12   1   6       9176.59       9175.98       204.07 o                         
 -11   1   6        418.88        424.51        58.11 o                         
 -10   1   6      16121.36      15820.86       237.44 o                         
  -9   1   6      32712.74      32097.40       471.92 o                         
  -8   1   6       1140.33       1060.87        55.20 o                         
  -7   1   6      18318.47      18028.10       214.77 o                         
  -6   1   6      31664.60      32130.22       322.81 o                         
  -5   1   6       5153.34       4794.56        56.16 o                         
  -4   1   6      16071.96      15961.97       154.63 o                         
  -3   1   6      45722.68      47740.44       425.14 o                         
  -2   1   6      14510.85      15168.45       152.10 o                         
  -1   1   6        949.04        946.70        41.39 o                         
   0   1   6      54420.59      55877.31       600.95 o                         
   1   1   6      30907.44      31742.86       301.00 o                         
   2   1   6       7653.65       8335.28       120.34 o                         
   3   1   6      32354.51      32899.23       282.59 o                         
   4   1   6      60396.77      61880.43       519.70 o                         
   5   1   6       6362.98       6472.94        82.95 o                         
   6   1   6      15790.80      15656.82       172.51 o                         
   7   1   6      42948.39      43152.58       428.31 o                         
   8   1   6          9.81         33.92        32.27 o                         
   9   1   6      14765.59      15468.23       224.86 o                         
  10   1   6       9831.18       9357.80       184.22 o                         
  11   1   6       1357.69       1523.41       102.85 o                         
 -12   2   6       5408.52       5577.04       157.96 o                         
 -11   2   6       8224.31       8216.19       162.67 o                         
 -10   2   6       8672.45       8353.81       156.46 o                         
  -9   2   6       6123.74       5906.01       121.35 o                         
  -8   2   6      26565.63      26512.34       305.36 o                         
  -7   2   6       7341.91       7417.41       109.06 o                         
  -6   2   6        106.76        131.01        12.72 o                         
  -5   2   6      40580.66      40605.15       369.20 o                         
  -4   2   6      41766.16      44065.32       396.83 o                         
  -3   2   6       2685.55       2736.04        53.41 o                         
  -2   2   6      19230.49      19746.67       194.93 o                         
  -1   2   6      80812.09      81040.71      1224.27 o                         
   0   2   6       1323.74       1354.86        27.93 o                         
   1   2   6      69456.91      72577.23       719.78 o                         
   2   2   6      60043.95      60733.14       507.29 o                         
   3   2   6      28998.48      29987.40       259.59 o                         
   4   2   6      21272.62      21047.42       204.42 o                         
   5   2   6      41562.45      41075.84       401.15 o                         
   6   2   6       3082.76       3139.34        54.69 o                         
   7   2   6       3540.41       3643.00        67.23 o                         
   8   2   6      27123.04      27147.81       311.90 o                         
   9   2   6       5441.41       5287.85       113.15 o                         
  10   2   6       2207.12       2217.42       105.96 o                         
  11   2   6      10269.92      10854.61       299.63 o                         
 -12   3   6      10106.53      10105.82       249.02 o                         
 -11   3   6        676.12        828.09        91.14 o                         
 -10   3   6       7258.29       7145.89       160.09 o                         
  -9   3   6      25578.26      24991.37       363.22 o                         
  -8   3   6       2018.17       2018.83        67.40 o                         
  -7   3   6      17528.10      17993.00       244.01 o                         
  -6   3   6      27608.59      28014.45       283.19 o                         
  -5   3   6      25808.91      25904.02       276.39 o                         
  -4   3   6      15134.61      15708.29       154.60 o                         
  -3   3   6      33198.24      33618.16       306.57 o                         
  -2   3   6      29094.33      29491.51       327.98 o                         
  -1   3   6      16736.87      17473.59       305.32 o                         
   0   3   6     100898.59     101009.82      1178.68 o                         
   1   3   6      28471.84      27598.24       284.80 o                         
   2   3   6       1904.69       2024.45        32.59 o                         
   3   3   6      58071.66      59679.83       501.65 o                         
   4   3   6      29554.85      28808.76       313.79 o                         
   5   3   6        656.16        702.32        29.23 o                         
   6   3   6      16035.32      16011.52       176.56 o                         
   7   3   6      22290.19      22575.95       241.78 o                         
   8   3   6        494.64        540.81        38.61 o                         
   9   3   6      12180.33      11927.53       209.57 o                         
  10   3   6       5920.46       5964.96       248.10 o                         
 -12   4   6       1610.77       1724.32       145.55 o                         
 -11   4   6      16044.83      16689.42       333.93 o                         
 -10   4   6       4206.69       3761.00       117.47 o                         
  -9   4   6        218.20        249.16        48.05 o                         
  -8   4   6      25320.88      25297.24       383.70 o                         
  -7   4   6       5716.33       5757.37        76.81 o                         
  -6   4   6        786.39        763.12        27.04 o                         
  -5   4   6      25891.43      25604.32       279.73 o                         
  -4   4   6      55406.35      56032.17       533.21 o                         
  -3   4   6        113.73         80.03        14.03 o                         
  -2   4   6       4508.20       4017.50        66.99 o                         
  -1   4   6      38809.07      39635.46       475.13 o                         
   0   4   6        347.90        370.44        48.42 o                         
   1   4   6      66704.56      67592.42       674.85 o                         
   2   4   6      44917.87      44178.19       417.46 o                         
   3   4   6      20710.62      20794.56       220.51 o                         
   4   4   6      18323.80      18608.70       171.67 o                         
   5   4   6      37908.12      37718.33       329.02 o                         
   6   4   6       2046.03       1997.43        44.55 o                         
   7   4   6       2128.84       2108.77        49.44 o                         
   8   4   6      36701.23      37024.50       412.06 o                         
   9   4   6       3256.25       3462.45       128.39 o                         
  10   4   6       1156.84       1091.31        94.14 o                         
 -11   5   6         12.38          5.63        72.38 o                         
 -10   5   6       9982.97       9669.76       340.95 o                         
  -9   5   6      18882.54      18613.33       291.74 o                         
  -8   5   6        485.09        448.80        47.59 o                         
  -7   5   6      12610.75      12689.56       159.37 o                         
  -6   5   6      11637.40      11819.48       160.53 o                         
  -5   5   6      11971.01      12585.92       181.05 o                         
  -4   5   6      31380.58      32003.21       336.59 o                         
  -3   5   6      12107.14      10885.34       150.33 o                         
  -2   5   6      10507.33      10327.95       128.64 o                         
  -1   5   6       4232.83       4344.30        64.46 o                         
   0   5   6      56614.62      57322.95       681.91 o                         
   1   5   6      15673.88      14972.59       178.94 o                         
   2   5   6        723.20        746.60        24.19 o                         
   3   5   6      30545.76      30079.43       291.92 o                         
   4   5   6      39907.93      39441.16       383.62 o                         
   5   5   6       2015.40       2125.27        47.49 o                         
   6   5   6      15976.49      16103.22       154.87 o                         
   7   5   6      25066.88      25692.46       284.86 o                         
   8   5   6        540.87        639.08        48.46 o                         
   9   5   6      11673.88      11490.30       322.54 o                         
  10   5   6       8908.40       8970.79       221.38 o                         
 -11   6   6       9900.39      10513.62       254.83 o                         
 -10   6   6       5897.43       6210.39       182.67 o                         
  -9   6   6        649.24        689.13        78.24 o                         
  -8   6   6      23698.55      24057.62       309.39 o                         
  -7   6   6       5795.10       5894.44       104.74 o                         
  -6   6   6       1651.30       1657.05        46.69 o                         
  -5   6   6      35563.46      35344.67       406.22 o                         
  -4   6   6      28072.51      27685.46       347.35 o                         
  -3   6   6       1793.11       1592.19        49.53 o                         
  -2   6   6      15652.46      15189.52       200.04 o                         
  -1   6   6      51071.32      51003.12       557.09 o                         
   0   6   6       1808.88       1628.95        34.36 o                         
   1   6   6       8414.52       7992.18       194.51 o                         
   2   6   6      17753.99      17511.24       192.84 o                         
   3   6   6       2464.94       2149.34        43.37 o                         
   4   6   6      15334.65      14785.75       156.77 o                         
   5   6   6      30728.02      30209.95       282.34 o                         
   6   6   6       5579.38       5764.33        89.12 o                         
   7   6   6       1645.67       1586.27        55.77 o                         
   8   6   6      30333.82      30600.32       428.20 o                         
   9   6   6       3720.97       3944.04       144.53 o                         
  10   6   6        349.94        408.39        83.07 o                         
 -11   7   6         10.49        -27.90        70.08 o                         
 -10   7   6      12019.72      11607.42       263.03 o                         
  -9   7   6      18318.13      17951.33       340.05 o                         
  -8   7   6       1725.29       1712.46        59.06 o                         
  -7   7   6      11926.86      11737.87       196.13 o                         
  -6   7   6      16964.96      16917.14       240.25 o                         
  -5   7   6       5953.35       5548.46       109.83 o                         
  -4   7   6      21745.07      20976.85       272.45 o                         
  -3   7   6      47650.22      47803.00       578.41 o                         
  -2   7   6       8665.90       8037.50       142.91 o                         
  -1   7   6       1297.35       1251.28        39.01 o                         
   0   7   6      59168.32      60846.82       614.59 o                         
   1   7   6      11928.39      12218.07       154.29 o                         
   2   7   6         37.98         67.92        18.31 o                         
   3   7   6      29191.65      28439.42       303.26 o                         
   4   7   6      30778.61      29893.02       317.70 o                         
   5   7   6        761.14        662.52        36.61 o                         
   6   7   6      15500.57      15610.30       276.49 o                         
   7   7   6      18039.14      18357.19       249.14 o                         
   8   7   6       3039.45       3067.44       124.17 o                         
   9   7   6      10780.36      10893.70       275.11 o                         
  10   7   6       4643.78       4853.97       189.81 o                         
 -11   8   6       8147.55       8550.72       266.52 o                         
 -10   8   6       3759.99       3733.44       171.35 o                         
  -9   8   6        947.98        770.58        99.06 o                         
  -8   8   6      28052.11      28163.33       435.68 o                         
  -7   8   6       3609.41       3618.55        86.30 o                         
  -6   8   6         28.33         45.23        26.17 o                         
  -5   8   6      44788.59      43894.47       608.55 o                         
  -4   8   6      23285.56      22599.81       388.26 o                         
  -3   8   6        403.39        456.51        37.85 o                         
  -2   8   6      25646.14      25525.96       324.45 o                         
  -1   8   6      52654.27      52419.54       632.13 o                         
   0   8   6       7129.19       7362.26       103.10 o                         
   1   8   6       8967.16       8357.35       139.09 o                         
   2   8   6      14287.95      14449.70       181.72 o                         
   3   8   6       1164.17       1223.07        35.42 o                         
   4   8   6      11822.35      11614.64       157.36 o                         
   5   8   6      22073.62      22210.15       270.94 o                         
   6   8   6       4694.05       4690.28        78.55 o                         
   7   8   6       2166.28       2008.47        90.89 o                         
   8   8   6      14960.59      15206.37       321.11 o                         
   9   8   6       4621.40       4492.29       228.01 o                         
  10   8   6        989.42        819.76       108.58 o                         
 -11   9   6        419.72        489.49       109.00 o                         
 -10   9   6       6667.92       6673.56       228.68 o                         
  -9   9   6      16122.85      16099.02       364.31 o                         
  -8   9   6        268.25        324.59        50.46 o                         
  -7   9   6       4905.62       5118.32       130.70 o                         
  -6   9   6      19701.19      19517.05       300.40 o                         
  -5   9   6       4895.91       4710.15       103.54 o                         
  -4   9   6      17554.15      18001.92       324.71 o                         
  -3   9   6      29986.21      29540.40       421.85 o                         
  -2   9   6       7466.51       7340.91       117.41 o                         
  -1   9   6       6825.56       6801.30       100.72 o                         
   0   9   6      46208.49      45554.39       508.05 o                         
   1   9   6       6644.38       6875.86       116.99 o                         
   2   9   6       1378.66       1304.69        43.20 o                         
   3   9   6      15290.25      15319.53       194.27 o                         
   4   9   6      13558.04      13401.72       179.86 o                         
   5   9   6       1822.93       1717.53        78.63 o                         
   6   9   6       7957.00       7808.24       116.24 o                         
   7   9   6       7928.69       7724.52       161.51 o                         
   8   9   6       1228.74       1313.04        87.19 o                         
   9   9   6       4764.26       4852.62       190.32 o                         
 -10  10   6       1476.61       1377.56       134.25 o                         
  -9  10   6       1613.94       1882.13       139.24 o                         
  -8  10   6      11930.29      12113.60       232.49 o                         
  -7  10   6       2698.35       2702.34       100.54 o                         
  -6  10   6       2704.46       2612.57       108.79 o                         
  -5  10   6      22989.85      23025.52       346.02 o                         
  -4  10   6      14408.55      14065.16       269.55 o                         
  -3  10   6         17.50         24.00        34.62 o                         
  -2  10   6      12470.09      12370.17       179.25 o                         
  -1  10   6      15050.96      14272.34       182.84 o                         
   0  10   6         79.05         99.71        23.88 o                         
   1  10   6      15658.09      15283.78       190.95 o                         
   2  10   6      14475.46      14079.56       184.36 o                         
   3  10   6       1597.46       1472.86        59.77 o                         
   4  10   6      10244.90      10240.23       149.36 o                         
   5  10   6       8201.18       8245.28       129.13 o                         
   6  10   6       3074.70       2951.45        69.62 o                         
   7  10   6       1983.31       1912.44       101.13 o                         
   8  10   6      13284.35      14008.71       273.96 o                         
   9  10   6       2552.08       2650.96       136.60 o                         
 -10  11   6       3726.41       3506.57       188.42 o                         
  -9  11   6      14538.33      14919.62       646.72 o                         
  -8  11   6         61.62        131.23        48.88 o                         
  -7  11   6       3706.37       3599.17       117.62 o                         
  -6  11   6      12347.72      12376.25       256.71 o                         
  -5  11   6       3997.76       3931.63        99.00 o                         
  -4  11   6       5713.80       5568.55       145.16 o                         
  -3  11   6      10321.82       9822.24       203.43 o                         
  -2  11   6        975.99        950.02        49.76 o                         
  -1  11   6        988.21       1040.69        43.40 o                         
   0  11   6      23201.76      22857.58       275.32 o                         
   1  11   6       1975.49       1957.57        45.84 o                         
   2  11   6         34.44         21.59        24.99 o                         
   3  11   6       7608.57       7734.80       137.88 o                         
   4  11   6       7908.21       7982.49       128.27 o                         
   5  11   6        317.95        287.07        35.46 o                         
   6  11   6       4729.52       4693.96        94.63 o                         
   7  11   6       4792.81       4843.13       148.42 o                         
   8  11   6        269.13        338.45        71.83 o                         
   9  11   6       4257.80       4379.55       152.17 o                         
  -9  12   6        233.21        202.96       104.69 o                         
  -8  12   6       4419.21       4259.93       131.31 o                         
  -7  12   6       5553.71       5280.54       303.83 o                         
  -6  12   6         60.61         40.84        50.67 o                         
  -5  12   6       7214.01       7325.55       147.51 o                         
  -4  12   6       7898.34       7890.50       185.15 o                         
  -3  12   6          0.33        -24.77        39.30 o                         
  -2  12   6       3743.01       3779.69        95.70 o                         
  -1  12   6       2856.72       2840.78        73.19 o                         
   0  12   6        195.19        200.40        28.39 o                         
   1  12   6      11566.47      11217.42       143.61 o                         
   2  12   6       1012.34       1136.96        48.25 o                         
   3  12   6       4189.55       4105.70       116.65 o                         
   4  12   6       5745.25       5811.90       121.11 o                         
   5  12   6       2350.31       2394.31        72.34 o                         
   6  12   6        920.27        931.80        53.19 o                         
   7  12   6        859.91        860.02        81.87 o                         
   8  12   6       7165.69       7479.97       202.83 o                         
  -9  13   6      10845.77      11238.01       312.74 o                         
  -8  13   6        138.85        129.05        56.30 o                         
  -7  13   6        428.47        577.28        72.15 o                         
  -6  13   6       7338.29       7388.58       202.04 o                         
  -5  13   6       1905.06       1780.47       137.73 o                         
  -4  13   6       1591.74       1682.15        93.71 o                         
  -3  13   6       3926.08       3801.97       103.69 o                         
  -2  13   6        810.45        751.95        53.33 o                         
  -1  13   6       1109.97       1179.68        63.40 o                         
   0  13   6       9728.20       9540.31       141.04 o                         
   1  13   6        958.80       1028.96        50.36 o                         
   2  13   6        199.79        111.36        36.11 o                         
   3  13   6       7796.72       7685.42       145.35 o                         
   4  13   6       4718.78       4606.35       170.90 o                         
   5  13   6        129.30        102.74        36.81 o                         
   6  13   6       2424.30       2311.52        83.72 o                         
   7  13   6       5427.39       5436.41       165.76 o                         
   8  13   6         70.22        184.52        91.89 o                         
  -8  14   6       5246.36       5260.27       210.86 o                         
  -7  14   6       1679.87       1668.64       104.83 o                         
  -6  14   6         23.99        103.97        61.84 o                         
  -5  14   6       6304.07       6430.65       176.78 o                         
  -4  14   6       5129.65       4854.36       144.42 o                         
  -3  14   6        899.63        884.59        62.12 o                         
  -2  14   6       7157.13       7228.87       150.41 o                         
  -1  14   6      15803.79      15787.83       232.26 o                         
   0  14   6         25.21        113.00        31.07 o                         
   1  14   6       4581.40       4469.30       137.53 o                         
   2  14   6      10327.51      10353.60       198.41 o                         
   3  14   6       4398.31       4258.04       108.05 o                         
   4  14   6       2785.04       2876.44       163.18 o                         
   5  14   6       4836.98       4938.30       107.58 o                         
   6  14   6       3510.32       3540.95       102.52 o                         
   7  14   6        190.56        202.77        82.72 o                         
  -8  15   6         55.80        179.54        66.42 o                         
  -7  15   6       1825.25       1739.03       138.92 o                         
  -6  15   6       3865.04       3876.32       176.11 o                         
  -5  15   6       1510.35       1531.11        82.28 o                         
  -4  15   6       2474.91       2633.77       117.79 o                         
  -3  15   6       7358.03       7075.66       153.75 o                         
  -2  15   6        938.75        982.99        59.17 o                         
  -1  15   6        642.06        706.79        51.01 o                         
   0  15   6      14228.74      13681.80       240.56 o                         
   1  15   6       1824.38       1800.89        81.41 o                         
   2  15   6       1040.01        937.13        79.67 o                         
   3  15   6       5523.70       5266.47       152.68 o                         
   4  15   6       6259.23       6014.69       150.35 o                         
   5  15   6        123.75         98.31        44.64 o                         
   6  15   6       1779.48       1835.56       136.66 o                         
  -7  16   6        338.07        369.49        76.58 o                         
  -6  16   6         12.29         70.38        62.45 o                         
  -5  16   6       3808.24       3737.53       261.95 o                         
  -4  16   6       1603.63       1626.73        77.48 o                         
  -3  16   6        278.65        346.85        48.83 o                         
  -2  16   6       2234.72       2285.62        83.20 o                         
  -1  16   6       6733.46       6483.76       149.89 o                         
   0  16   6        437.28        428.51        57.88 o                         
   1  16   6        897.22        963.48        82.28 o                         
   2  16   6       6821.91       6363.75       200.72 o                         
   3  16   6        806.14        806.73        80.13 o                         
   4  16   6        369.38        370.49        67.16 o                         
   5  16   6       2306.66       2484.39       240.75 o                         
   6  16   6        377.69        382.14        95.15 o                         
  -6  17   6       1261.73       1236.41        86.66 o                         
  -5  17   6        188.97        275.82        71.27 o                         
  -4  17   6       1179.98       1157.44        70.33 o                         
  -3  17   6        858.65        902.94        63.25 o                         
  -2  17   6       1373.52       1207.44        70.23 o                         
  -1  17   6        761.69        754.50        67.78 o                         
   0  17   6        960.94        939.22        72.01 o                         
   1  17   6        872.13        869.85        95.98 o                         
   2  17   6        167.31        357.62        69.88 o                         
   3  17   6       1395.42       1276.35        98.08 o                         
   4  17   6        359.73        411.78        67.85 o                         
   5  17   6         38.59         75.95        67.00 o                         
  -5  18   6       1440.03       1407.82        91.44 o                         
  -4  18   6       1243.47       1271.06        76.29 o                         
  -3  18   6        412.46        368.25        52.78 o                         
  -2  18   6        381.98        258.41        60.20 o                         
  -1  18   6        929.07        839.29        75.49 o                         
   0  18   6         28.85        260.64        67.01 o                         
   1  18   6        661.71        688.36        81.59 o                         
   2  18   6        219.69        189.93        68.99 o                         
   3  18   6        203.80        244.64        94.42 o                         
   4  18   6        123.50        220.40        84.42 o                         
  -3  19   6        370.63        286.64        63.46 o                         
  -2  19   6        209.15        151.24        57.77 o                         
  -1  19   6          6.19         46.91        57.88 o                         
   0  19   6        142.34        200.11        70.86 o                         
   1  19   6         22.89        134.14        65.95 o                         
   2  19   6         11.26        127.98        68.18 o                         
 -12   1   7         21.16        143.14        56.13 o                         
 -11   1   7        367.39        271.80        56.50 o                         
 -10   1   7        303.31        210.54        48.86 o                         
  -9   1   7          4.09         52.98        39.75 o                         
  -8   1   7        432.41        391.41        43.77 o                         
  -7   1   7         86.60        138.23        30.40 o                         
  -6   1   7        612.76        660.81        22.24 o                         
  -5   1   7        584.95        557.99        20.22 o                         
  -4   1   7         73.48         98.23        13.42 o                         
  -3   1   7       3175.26       3313.07        47.11 o                         
  -2   1   7        396.64        448.24        16.46 o                         
  -1   1   7       1486.54       1781.81        58.70 o                         
   0   1   7       3220.05       3385.05        58.23 o                         
   1   1   7       2079.89       2202.17        43.26 o                         
   2   1   7       2872.57       2916.86        37.72 o                         
   3   1   7       2417.24       2571.55        35.53 o                         
   4   1   7         88.72         99.94        11.28 o                         
   5   1   7       6250.65       6192.04        82.15 o                         
   6   1   7        297.25        306.95        23.23 o                         
   7   1   7        627.00        661.36        45.07 o                         
   8   1   7        625.44        526.62        45.48 o                         
   9   1   7         21.98         13.83        38.49 o                         
  10   1   7          3.12        -24.73        50.95 o                         
 -12   2   7        757.66        775.28        96.04 o                         
 -11   2   7         62.20        120.71        54.24 o                         
 -10   2   7         83.51         81.84        46.05 o                         
  -9   2   7        517.56        469.85        53.16 o                         
  -8   2   7       1401.95       1375.43        61.86 o                         
  -7   2   7         72.17        106.45        34.21 o                         
  -6   2   7        634.93        547.54        29.76 o                         
  -5   2   7       3257.59       3198.18        49.93 o                         
  -4   2   7       4334.05       4549.15        57.46 o                         
  -3   2   7       1324.18       1383.70        28.21 o                         
  -2   2   7        168.78        194.84        15.34 o                         
  -1   2   7        311.85        365.17        24.35 o                         
   0   2   7       6052.13       5813.14        99.52 o                         
   1   2   7       7515.06       7624.02       100.73 o                         
   2   2   7        197.67        270.96        14.88 o                         
   3   2   7       2643.01       2818.09        38.18 o                         
   4   2   7       4395.80       4570.41        54.78 o                         
   5   2   7       1413.70       1322.65        35.75 o                         
   6   2   7        154.55        126.79        19.36 o                         
   7   2   7       5291.86       5237.81        80.79 o                         
   8   2   7        161.84         86.60        33.84 o                         
   9   2   7          5.52         -3.14        38.00 o                         
  10   2   7        311.08        246.80        67.28 o                         
 -12   3   7          4.31         27.80        78.72 o                         
 -11   3   7        808.89        618.02        77.53 o                         
 -10   3   7        479.34        394.91        60.01 o                         
  -9   3   7         29.16         34.03        44.87 o                         
  -8   3   7       2928.16       2907.55       117.26 o                         
  -7   3   7       1714.18       1684.79        38.06 o                         
  -6   3   7        394.55        398.62        21.52 o                         
  -5   3   7         65.97         52.66        14.18 o                         
  -4   3   7      15898.99      16203.54       170.30 o                         
  -3   3   7        394.09        444.14        19.10 o                         
  -2   3   7         30.18         56.16        13.25 o                         
  -1   3   7       3209.22       2933.41        60.72 o                         
   0   3   7        815.22        802.83        29.94 o                         
   1   3   7      10050.90      10719.45       122.62 o                         
   2   3   7       3180.22       3136.89        48.12 o                         
   3   3   7       3831.90       3898.78        48.29 o                         
   4   3   7        212.91        259.97        16.11 o                         
   5   3   7       5257.91       5120.22        59.92 o                         
   6   3   7        222.71        248.02        23.07 o                         
   7   3   7        744.89        803.15        59.55 o                         
   8   3   7        532.61        565.88        40.42 o                         
   9   3   7         52.39         57.45        40.74 o                         
  10   3   7        115.83         87.56        64.67 o                         
 -12   4   7       1230.27       1150.96       107.57 o                         
 -11   4   7          7.31        -42.31        68.87 o                         
 -10   4   7        588.46        591.33        64.52 o                         
  -9   4   7       3069.18       2854.15       111.68 o                         
  -8   4   7       2731.30       2614.61       104.77 o                         
  -7   4   7        432.42        420.75        24.80 o                         
  -6   4   7       4462.70       4266.22        87.85 o                         
  -5   4   7       7312.09       7141.86        89.51 o                         
  -4   4   7       1863.26       2033.29        40.68 o                         
  -3   4   7        777.63        624.83        28.46 o                         
  -2   4   7       7397.11       7839.09       102.23 o                         
  -1   4   7       5377.02       5913.19       153.44 o                         
   0   4   7       7809.45       7921.34       114.48 o                         
   1   4   7       9047.30       9717.03       114.47 o                         
   2   4   7        508.57        553.10        20.20 o                         
   3   4   7       2918.08       2923.05        48.13 o                         
   4   4   7       6398.77       6462.40        79.10 o                         
   5   4   7        136.60        163.96        14.88 o                         
   6   4   7        114.91         91.50        20.39 o                         
   7   4   7       2667.24       2539.32        59.03 o                         
   8   4   7        710.93        735.27        45.31 o                         
   9   4   7        447.26        509.03        70.07 o                         
  10   4   7        237.79        172.44        68.80 o                         
 -11   5   7       1223.19       1086.14       104.44 o                         
 -10   5   7        706.83        680.71        86.15 o                         
  -9   5   7         71.97        159.62        47.17 o                         
  -8   5   7       7127.64       7095.28       145.22 o                         
  -7   5   7       1353.56       1296.51        42.33 o                         
  -6   5   7       3495.00       3342.10        72.08 o                         
  -5   5   7       5627.13       5486.90        82.41 o                         
  -4   5   7      18514.96      19013.12       279.04 o                         
  -3   5   7        598.76        487.43        39.01 o                         
  -2   5   7        525.73        495.63        26.44 o                         
  -1   5   7      17007.93      17387.94       203.68 o                         
   0   5   7        138.88        172.68        17.78 o                         
   1   5   7       1670.37       1522.00        36.61 o                         
   2   5   7       4436.72       4508.46        54.51 o                         
   3   5   7         54.97        112.64        11.47 o                         
   4   5   7        225.87        210.66        17.68 o                         
   5   5   7       4996.54       4685.28        62.08 o                         
   6   5   7         65.88         72.51        15.48 o                         
   7   5   7         74.24        141.05        24.81 o                         
   8   5   7        842.20        846.89        53.71 o                         
   9   5   7        625.36        487.42        74.97 o                         
  10   5   7          3.05        148.85        69.48 o                         
 -11   6   7         97.41        132.78        67.87 o                         
 -10   6   7        655.90        753.85        88.04 o                         
  -9   6   7       1233.91       1230.48        74.79 o                         
  -8   6   7       1262.02       1231.30        50.54 o                         
  -7   6   7       1455.43       1468.21        53.81 o                         
  -6   6   7       2267.91       2277.12        75.29 o                         
  -5   6   7        797.18        800.38        41.09 o                         
  -4   6   7       2147.65       2140.21        53.00 o                         
  -3   6   7       8421.67       8065.72       119.55 o                         
  -2   6   7       5850.76       5592.59       102.65 o                         
  -1   6   7       1296.92       1390.03        39.85 o                         
   0   6   7       4879.44       4408.16        74.00 o                         
   1   6   7       4429.33       4350.32        70.71 o                         
   2   6   7       2883.47       3005.15        57.20 o                         
   3   6   7       6962.06       6785.11        89.16 o                         
   4   6   7       8554.04       8102.41        96.87 o                         
   5   6   7       1462.31       1418.99        32.35 o                         
   6   6   7        138.11        158.29        22.24 o                         
   7   6   7       7847.99       7639.60       143.86 o                         
   8   6   7         45.25        139.04        42.98 o                         
   9   6   7       1454.08       1512.18       119.06 o                         
  10   6   7       1668.83       1785.21       195.36 o                         
 -11   7   7       1514.55       1424.23       120.29 o                         
 -10   7   7       1887.18       1738.23       120.48 o                         
  -9   7   7          0.90         54.11        57.17 o                         
  -8   7   7       5718.14       5590.65       114.02 o                         
  -7   7   7        134.55        131.34        32.09 o                         
  -6   7   7         49.65         93.55        29.11 o                         
  -5   7   7       8883.98       8754.54       168.77 o                         
  -4   7   7      10284.14       9735.14       162.54 o                         
  -3   7   7        104.27        139.07        22.30 o                         
  -2   7   7        793.82        812.53        35.41 o                         
  -1   7   7       9241.43       9002.23       130.89 o                         
   0   7   7       3208.48       3160.61        56.55 o                         
   1   7   7       8498.07       8371.91       114.61 o                         
   2   7   7       1974.48       1704.44        46.92 o                         
   3   7   7       5440.08       5321.59        89.46 o                         
   4   7   7       5638.39       5512.83        79.95 o                         
   5   7   7       8447.41       8199.51       106.09 o                         
   6   7   7       1760.05       1618.39        58.08 o                         
   7   7   7        769.24        725.09        53.66 o                         
   8   7   7       3485.17       3390.31       117.29 o                         
   9   7   7       2073.75       1776.80       132.17 o                         
  10   7   7        270.55        224.56        89.76 o                         
 -11   8   7        258.92        229.16        96.83 o                         
 -10   8   7       1570.52       1467.93       130.95 o                         
  -9   8   7       7338.66       7352.82       381.93 o                         
  -8   8   7       1512.78       1392.00        78.14 o                         
  -7   8   7        783.77        731.72        47.10 o                         
  -6   8   7       7203.73       7130.74       128.72 o                         
  -5   8   7       6256.62       6116.07       120.84 o                         
  -4   8   7       1591.01       1445.46        56.68 o                         
  -3   8   7       8457.85       8393.82       128.27 o                         
  -2   8   7      14313.64      14666.02       200.72 o                         
  -1   8   7        187.90        254.18        38.67 o                         
   0   8   7      15304.54      14936.91       184.17 o                         
   1   8   7       8598.15       8324.96       129.07 o                         
   2   8   7        125.53        133.44        28.80 o                         
   3   8   7       6827.80       6789.19        94.91 o                         
   4   8   7       6591.32       6309.57       102.81 o                         
   5   8   7       1014.65       1069.30        44.74 o                         
   6   8   7       3637.59       3562.72        70.84 o                         
   7   8   7       6408.98       6112.27       130.02 o                         
   8   8   7        362.94        378.91        59.70 o                         
   9   8   7       1721.24       1752.90       133.12 o                         
 -11   9   7       3916.31       4028.46       200.20 o                         
 -10   9   7       4820.52       4354.65       294.76 o                         
  -9   9   7        615.36        611.83        97.35 o                         
  -8   9   7       4793.26       4822.62       127.37 o                         
  -7   9   7       5110.52       4913.03       105.66 o                         
  -6   9   7         49.71         48.53        29.96 o                         
  -5   9   7       5499.58       5470.52       115.89 o                         
  -4   9   7      17057.58      16860.43       307.12 o                         
  -3   9   7        493.03        548.02        34.92 o                         
  -2   9   7       6008.24       5649.80        97.87 o                         
  -1   9   7      19097.38      18622.71       226.69 o                         
   0   9   7       4812.79       4825.34        79.24 o                         
   1   9   7       9655.60       9427.42       145.13 o                         
   2   9   7      11518.84      11175.41       158.76 o                         
   3   9   7       6339.73       6111.84        90.39 o                         
   4   9   7       3657.05       3672.43        77.08 o                         
   5   9   7       7960.68       7815.71       123.47 o                         
   6   9   7       2781.06       2757.86        80.67 o                         
   7   9   7         55.10         58.97        40.84 o                         
   8   9   7       7061.54       6483.17       170.13 o                         
   9   9   7       1993.22       2192.70       207.19 o                         
 -10  10   7       3089.42       3035.12       176.43 o                         
  -9  10   7       9672.94       9913.19       326.92 o                         
  -8  10   7       5162.53       4950.00       294.48 o                         
  -7  10   7       4938.54       4747.46       167.58 o                         
  -6  10   7       5567.80       5715.80       123.50 o                         
  -5  10   7      16568.82      16125.13       330.47 o                         
  -4  10   7       4442.94       4415.77       170.15 o                         
  -3  10   7      12829.65      12794.81       210.24 o                         
  -2  10   7       8901.00       9059.43       141.12 o                         
  -1  10   7         32.28         43.45        26.84 o                         
   0  10   7      28363.73      28510.77       332.97 o                         
   1  10   7       7852.90       7995.36       130.96 o                         
   2  10   7       1366.29       1372.57        47.48 o                         
   3  10   7       4705.36       4431.01        95.83 o                         
   4  10   7      10504.16      10257.46       151.67 o                         
   5  10   7        298.51        302.21        34.42 o                         
   6  10   7       3372.96       3341.02        75.07 o                         
   7  10   7      10431.51      10282.04       218.14 o                         
   8  10   7       1216.76       1223.81        92.82 o                         
   9  10   7       1793.57       1753.44       135.53 o                         
 -10  11   7       2604.57       2467.51       168.37 o                         
  -9  11   7        132.57        240.40        81.09 o                         
  -8  11   7      10639.38      10597.39       218.53 o                         
  -7  11   7       7088.88       6941.85       164.74 o                         
  -6  11   7       1690.64       1673.63        81.66 o                         
  -5  11   7       8622.87       8662.38       163.05 o                         
  -4  11   7      14400.95      14008.85       273.14 o                         
  -3  11   7         45.31         50.65        38.53 o                         
  -2  11   7      11123.17      11161.22       154.30 o                         
  -1  11   7      31790.03      31663.36       369.78 o                         
   0  11   7       7265.86       6904.14       106.90 o                         
   1  11   7      13103.49      12967.37       169.32 o                         
   2  11   7      13915.90      13631.75       183.52 o                         
   3  11   7      12324.71      11903.54       188.67 o                         
   4  11   7       2531.39       2605.47        84.50 o                         
   5  11   7       8680.55       9017.38       142.65 o                         
   6  11   7       4300.30       4341.66        93.20 o                         
   7  11   7         13.95         56.30        54.18 o                         
   8  11   7      10610.29      10245.43       231.43 o                         
  -9  12   7      11518.83      12069.01       319.32 o                         
  -8  12   7       1666.25       1416.61        95.25 o                         
  -7  12   7       1854.41       1898.62        97.40 o                         
  -6  12   7       8803.77       8615.67       261.77 o                         
  -5  12   7       9507.28       9129.21       207.28 o                         
  -4  12   7       2179.21       2274.80       140.51 o                         
  -3  12   7      17577.38      17196.36       343.78 o                         
  -2  12   7      10357.59      10305.35       163.74 o                         
  -1  12   7         53.72         58.71        25.70 o                         
   0  12   7      21727.89      21857.67       268.41 o                         
   1  12   7      11619.31      11231.50       161.81 o                         
   2  12   7        276.66        292.25        33.16 o                         
   3  12   7       8176.55       7894.47       145.65 o                         
   4  12   7      20085.76      20258.21       264.34 o                         
   5  12   7         92.39         80.34        34.60 o                         
   6  12   7       4536.32       4351.97       130.26 o                         
   7  12   7      10342.08      10691.17       234.39 o                         
   8  12   7       1800.76       1866.34       113.51 o                         
  -9  13   7        275.87        251.58        86.37 o                         
  -8  13   7       8120.70       8152.15       207.46 o                         
  -7  13   7       6149.11       6216.06       179.53 o                         
  -6  13   7        813.44        657.75        72.48 o                         
  -5  13   7       5804.51       5632.51       159.98 o                         
  -4  13   7       8266.99       8566.48       200.26 o                         
  -3  13   7        879.11        906.51        82.31 o                         
  -2  13   7       3359.16       3105.53       110.66 o                         
  -1  13   7      12832.85      13563.33       201.98 o                         
   0  13   7       4545.46       4519.48        81.21 o                         
   1  13   7       5410.91       5175.95        99.29 o                         
   2  13   7       9735.83       9768.19       169.07 o                         
   3  13   7       9100.54       8783.56       159.18 o                         
   4  13   7       4821.17       4898.59       104.01 o                         
   5  13   7       6585.42       6828.75       136.94 o                         
   6  13   7       4049.76       4313.87       148.09 o                         
   7  13   7        506.97        526.97        78.16 o                         
  -8  14   7       1014.83        957.68        84.80 o                         
  -7  14   7       2225.52       2014.07       166.59 o                         
  -6  14   7       5823.74       5966.69       176.13 o                         
  -5  14   7      10117.01       9996.21       388.14 o                         
  -4  14   7       3403.15       3322.37       104.68 o                         
  -3  14   7      11162.54      11282.44       207.22 o                         
  -2  14   7       8744.08       8819.80       171.56 o                         
  -1  14   7        287.14        293.29        43.58 o                         
   0  14   7      13850.71      14044.77       217.17 o                         
   1  14   7       6912.10       7074.47       124.30 o                         
   2  14   7        552.41        509.55        51.24 o                         
   3  14   7       5437.78       5485.28       124.81 o                         
   4  14   7      21123.25      21609.79       314.62 o                         
   5  14   7        293.16        301.18        44.69 o                         
   6  14   7       4668.51       4703.67       187.95 o                         
   7  14   7       7018.51       7104.93       194.18 o                         
  -8  15   7      10410.81      11064.12       244.64 o                         
  -7  15   7       5293.68       5308.00       172.56 o                         
  -6  15   7         37.53         39.54        58.64 o                         
  -5  15   7      15651.61      16158.96       282.03 o                         
  -4  15   7      17026.61      17603.20       297.22 o                         
  -3  15   7       1143.42       1026.85        69.78 o                         
  -2  15   7       3332.00       3270.99       100.40 o                         
  -1  15   7      21444.74      21741.26       305.76 o                         
   0  15   7       1426.69       1384.88       103.53 o                         
   1  15   7       3035.20       2960.33       104.67 o                         
   2  15   7      18939.41      19400.61       322.47 o                         
   3  15   7       6263.76       6516.46       141.12 o                         
   4  15   7       1204.72       1083.75        70.79 o                         
   5  15   7      11044.62      11206.84       200.86 o                         
   6  15   7       4137.64       4419.42       155.51 o                         
  -7  16   7       3790.07       3938.11       154.94 o                         
  -6  16   7      12760.18      13363.75       473.73 o                         
  -5  16   7       8105.28       8369.13       184.20 o                         
  -4  16   7       2832.84       2745.60       104.37 o                         
  -3  16   7      14198.51      14294.06       227.73 o                         
  -2  16   7       7484.38       7293.05       143.75 o                         
  -1  16   7          9.25         45.07        48.38 o                         
   0  16   7      15802.10      15503.29       270.67 o                         
   1  16   7       7679.24       7547.50       197.83 o                         
   2  16   7        543.39        472.08        68.50 o                         
   3  16   7       8191.50       8350.47       214.50 o                         
   4  16   7      10498.19      10812.79       251.22 o                         
   5  16   7       1034.96       1100.44        79.04 o                         
  -6  17   7        155.46        150.69        58.70 o                         
  -5  17   7       8745.88       9105.28       193.88 o                         
  -4  17   7      14477.38      14888.60       272.15 o                         
  -3  17   7        223.18        245.94        47.31 o                         
  -2  17   7       3707.82       3396.09       117.24 o                         
  -1  17   7      15715.58      16137.32       284.18 o                         
   0  17   7       1625.79       1586.22       103.51 o                         
   1  17   7       5800.66       5809.18       175.73 o                         
   2  17   7       8395.62       8369.67       217.07 o                         
   3  17   7       6723.85       7013.54       197.33 o                         
   4  17   7       2195.55       1980.52       116.97 o                         
  -5  18   7       6386.62       6643.79       172.32 o                         
  -4  18   7       2172.60       2216.48        93.64 o                         
  -3  18   7       8753.03       8831.14       196.97 o                         
  -2  18   7       3816.53       3883.13       125.95 o                         
  -1  18   7         31.92         20.90        49.66 o                         
   0  18   7      16698.36      16710.97       347.02 o                         
   1  18   7       6638.89       7205.11       201.93 o                         
   2  18   7         12.58        -23.83        60.02 o                         
   3  18   7       6419.07       6390.95       194.53 o                         
  -3  19   7        303.51        217.32        63.99 o                         
  -2  19   7       2927.16       2955.49       119.97 o                         
  -1  19   7      12888.13      13803.62       305.54 o                         
   0  19   7       2050.37       2147.36       125.47 o                         
   1  19   7       2599.30       2303.01       127.86 o                         
   2  19   7       8581.55       8458.88       382.05 o                         
 -12   0   8        596.06        685.88        94.40 o                         
 -11   0   8       5659.18       5635.91       374.11 o                         
 -10   0   8      14408.47      13665.07       487.17 o                         
  -9   0   8       4037.85       3741.14       166.21 o                         
  -8   0   8      33361.82      32932.95       768.62 o                         
  -7   0   8      11297.14      11094.72       235.55 o                         
  -6   0   8      14324.26      14309.25       225.53 o                         
  -5   0   8      24168.23      23530.11       393.55 o                         
  -4   0   8      72185.41      71693.35      1042.75 o                         
  -3   0   8      26610.37      28371.10       349.95 o                         
  -2   0   8       7850.63       8488.38       127.96 o                         
  -1   0   8      57134.23      56621.54       862.05 o                         
   0   0   8      29247.46      30061.25       581.59 o                         
   1   0   8      34542.45      35964.07       557.93 o                         
   2   0   8      53721.54      55049.08       675.99 o                         
   3   0   8      50742.18      51073.45       612.26 o                         
   4   0   8         11.17        105.18        43.25 o                         
   5   0   8      30693.78      31413.37       494.41 o                         
   6   0   8      15602.35      15233.62       303.48 o                         
   7   0   8       1302.47       1148.97        57.93 o                         
   8   0   8      19006.57      18951.63       365.51 o                         
   9   0   8      12640.58      12835.60       332.77 o                         
  10   0   8       5073.86       5027.90       168.78 o                         
 -12   1   8      16978.02      18068.62       354.47 o                         
 -11   1   8       1376.21       1422.60        80.40 o                         
 -10   1   8        927.97        863.90        63.77 o                         
  -9   1   8      28063.38      27948.34       362.03 o                         
  -8   1   8       6490.81       6496.00       140.58 o                         
  -7   1   8       4775.28       4519.01       139.83 o                         
  -6   1   8      54471.29      54474.49       562.87 o                         
  -5   1   8      54058.95      54851.28       563.45 o                         
  -4   1   8       2818.44       2880.13        42.84 o                         
  -3   1   8      46396.14      46559.66       416.91 o                         
  -2   1   8      70109.90      74625.19       655.61 o                         
  -1   1   8      13057.03      13988.59       179.69 o                         
   0   1   8      40298.03      40258.49       542.81 o                         
   1   1   8      27401.17      26922.25       331.08 o                         
   2   1   8       7537.24       7369.91        91.58 o                         
   3   1   8      13042.96      13209.22       124.98 o                         
   4   1   8      58645.11      59383.57       502.29 o                         
   5   1   8       2204.58       2053.63        44.40 o                         
   6   1   8        153.89        201.47        27.25 o                         
   7   1   8      30889.34      31240.88       323.15 o                         
   8   1   8      11943.16      12323.56       187.25 o                         
   9   1   8        637.25        656.30        57.15 o                         
  10   1   8       9178.65       9095.62       169.41 o                         
 -12   2   8          0.11        -19.75        72.66 o                         
 -11   2   8      10968.82      11004.13       251.18 o                         
 -10   2   8      17191.65      16981.41       278.99 o                         
  -9   2   8       4872.56       4785.56       124.04 o                         
  -8   2   8      30863.08      30562.76       420.84 o                         
  -7   2   8      15874.94      15701.22       262.50 o                         
  -6   2   8       9574.65       9733.76       124.38 o                         
  -5   2   8      26254.51      25900.56       282.35 o                         
  -4   2   8      59590.28      60011.92       569.99 o                         
  -3   2   8       5104.27       5267.16        62.83 o                         
  -2   2   8      10147.49       9860.37       157.88 o                         
  -1   2   8      44335.73      44277.55       448.96 o                         
   0   2   8      23085.22      23894.96       271.04 o                         
   1   2   8      14431.20      14910.41       222.54 o                         
   2   2   8      11062.99      10429.55       113.65 o                         
   3   2   8      33929.64      34183.32       316.72 o                         
   4   2   8         45.43        123.97        20.95 o                         
   5   2   8      18616.96      18607.39       225.19 o                         
   6   2   8      20096.47      20263.94       218.83 o                         
   7   2   8        797.06        841.73        44.66 o                         
   8   2   8       8157.66       8390.47       146.45 o                         
   9   2   8      15611.48      15141.81       255.32 o                         
  10   2   8        525.46        563.09        78.67 o                         
 -12   3   8      14441.50      15111.07       532.27 o                         
 -11   3   8       2240.44       2202.60       107.00 o                         
 -10   3   8       1288.13       1210.20        80.80 o                         
  -9   3   8      30557.52      30234.84       427.03 o                         
  -8   3   8      17200.25      16956.02       263.53 o                         
  -7   3   8       1382.58       1276.53        37.85 o                         
  -6   3   8      23723.58      23077.96       257.55 o                         
  -5   3   8      38476.94      38861.27       409.13 o                         
  -4   3   8       2883.61       2790.88        61.36 o                         
  -3   3   8      28511.63      28024.69       260.38 o                         
  -2   3   8      39090.41      39915.16       481.39 o                         
  -1   3   8       1234.12       1343.17        40.47 o                         
   0   3   8      28708.68      28625.82       297.74 o                         
   1   3   8      27788.77      28582.79       308.87 o                         
   2   3   8       2910.60       2619.91        41.46 o                         
   3   3   8       8599.17       8531.19        98.58 o                         
   4   3   8      40256.64      40036.90       347.81 o                         
   5   3   8        667.99        644.73        22.87 o                         
   6   3   8       3222.78       3303.71        60.41 o                         
   7   3   8      34861.64      35544.03       382.68 o                         
   8   3   8      11842.59      12026.55       184.86 o                         
   9   3   8       1388.59       1366.65        90.17 o                         
  10   3   8       7641.37       7421.24       195.07 o                         
 -12   4   8         17.54        123.24        83.01 o                         
 -11   4   8      10069.98      10239.77       246.45 o                         
 -10   4   8      14843.62      14803.14       255.85 o                         
  -9   4   8       6054.24       6092.16       142.05 o                         
  -8   4   8      18254.56      18035.19       352.43 o                         
  -7   4   8      18497.32      18425.56       218.32 o                         
  -6   4   8       6143.55       5811.97       100.22 o                         
  -5   4   8       7892.56       7647.85       105.02 o                         
  -4   4   8      53264.40      54007.29       554.77 o                         
  -3   4   8        782.35        673.88        33.71 o                         
  -2   4   8       7173.60       6858.74       102.64 o                         
  -1   4   8      64297.87      64334.26       824.52 o                         
   0   4   8      22468.54      22154.95       330.42 o                         
   1   4   8       7087.65       7386.10        93.78 o                         
   2   4   8      17210.57      16465.69       159.77 o                         
   3   4   8      30044.64      29624.92       274.19 o                         
   4   4   8       1200.91       1252.35        34.84 o                         
   5   4   8      27703.85      28169.14       254.20 o                         
   6   4   8      17840.94      17795.59       197.64 o                         
   7   4   8       2182.90       2346.49        55.08 o                         
   8   4   8      17461.33      17504.33       244.79 o                         
   9   4   8      10954.99      10952.29       238.70 o                         
  10   4   8        450.46        514.96        78.76 o                         
 -11   5   8       4236.73       4130.99       163.05 o                         
 -10   5   8       1703.94       1616.68       107.86 o                         
  -9   5   8      20783.16      20295.15       312.25 o                         
  -8   5   8      15747.50      15600.59       299.29 o                         
  -7   5   8        122.87        127.92        40.79 o                         
  -6   5   8       9805.77       9405.54       145.40 o                         
  -5   5   8      27551.96      27235.32       320.13 o                         
  -4   5   8        757.08        738.84        33.73 o                         
  -3   5   8      19521.39      19005.65       245.44 o                         
  -2   5   8      14966.67      14270.56       189.83 o                         
  -1   5   8        557.66        482.67        47.64 o                         
   0   5   8      56788.57      57658.30       688.64 o                         
   1   5   8      22151.44      21627.33       234.03 o                         
   2   5   8        978.67        844.23        25.78 o                         
   3   5   8      14231.68      14259.09       141.32 o                         
   4   5   8      40556.92      40416.92       463.94 o                         
   5   5   8       1107.74       1080.38        33.58 o                         
   6   5   8       9926.97       9604.53       115.56 o                         
   7   5   8      24649.55      24273.68       312.83 o                         
   8   5   8      13007.92      13063.12       211.93 o                         
   9   5   8       4597.75       4655.80       153.23 o                         
  10   5   8      10530.17      10801.08       398.73 o                         
 -11   6   8       4779.67       4572.67       168.85 o                         
 -10   6   8      12411.14      12040.15       267.62 o                         
  -9   6   8        806.11        810.26        64.27 o                         
  -8   6   8       7321.10       7329.69       125.69 o                         
  -7   6   8      19946.09      19819.32       260.41 o                         
  -6   6   8       6012.24       5878.19       110.36 o                         
  -5   6   8       4569.77       4418.22        82.72 o                         
  -4   6   8      37482.56      36894.12       457.25 o                         
  -3   6   8       8441.81       8600.87       139.66 o                         
  -2   6   8       2795.87       2802.09        58.53 o                         
  -1   6   8      49625.02      50273.30       605.17 o                         
   0   6   8      25323.13      24797.66       443.87 o                         
   1   6   8       9694.34      10122.98       133.09 o                         
   2   6   8      37008.69      37104.58       419.78 o                         
   3   6   8      33882.05      33429.30       351.56 o                         
   4   6   8       1302.33       1322.31        40.26 o                         
   5   6   8      15516.10      15227.02       168.67 o                         
   6   6   8       9731.79       9793.45       131.24 o                         
   7   6   8        298.65        408.45        46.74 o                         
   8   6   8      12535.88      12625.33       210.98 o                         
   9   6   8      10651.78      11324.80       281.98 o                         
  10   6   8         73.74         83.43        79.05 o                         
 -11   7   8       1920.96       2114.02       137.16 o                         
 -10   7   8        647.89        686.11        84.78 o                         
  -9   7   8      24120.04      24094.85       420.21 o                         
  -8   7   8      13365.00      13261.88       217.09 o                         
  -7   7   8       2224.46       2021.40        69.03 o                         
  -6   7   8       9698.56       9585.54       185.38 o                         
  -5   7   8      39096.81      38937.38       447.55 o                         
  -4   7   8         30.97         17.76        19.76 o                         
  -3   7   8      21718.26      21147.30       274.77 o                         
  -2   7   8      27400.84      27195.24       343.26 o                         
  -1   7   8       2940.06       2828.91        60.30 o                         
   0   7   8      32522.30      32780.02       438.13 o                         
   1   7   8      33162.52      33029.08       414.09 o                         
   2   7   8       6336.50       6153.72        90.32 o                         
   3   7   8       5109.81       5105.83        76.31 o                         
   4   7   8      31427.65      30992.26       332.99 o                         
   5   7   8       5565.27       5364.35        88.62 o                         
   6   7   8       1680.81       1740.48        77.27 o                         
   7   7   8      12408.08      12418.33       273.73 o                         
   8   7   8       6330.62       6256.73       159.56 o                         
   9   7   8       1037.81       1293.92       116.23 o                         
 -11   8   8       6758.35       6884.62       240.82 o                         
 -10   8   8      11736.70      11976.17       309.89 o                         
  -9   8   8        893.42        766.83       100.26 o                         
  -8   8   8      11678.08      11482.47       190.85 o                         
  -7   8   8      14895.27      14551.08       221.57 o                         
  -6   8   8       5361.88       5198.72       106.66 o                         
  -5   8   8      14209.66      14620.38       234.34 o                         
  -4   8   8      34366.95      33963.47       425.44 o                         
  -3   8   8       5205.54       5413.42        95.05 o                         
  -2   8   8        122.21        113.82        23.71 o                         
  -1   8   8      38111.51      38008.32       468.54 o                         
   0   8   8      11347.81      11203.37       163.79 o                         
   1   8   8        492.79        428.09        32.58 o                         
   2   8   8      17427.53      17389.57       240.56 o                         
   3   8   8      31018.49      30646.58       331.15 o                         
   4   8   8        207.52        227.70        28.76 o                         
   5   8   8       6177.04       6008.25       154.13 o                         
   6   8   8       6831.75       6883.51       107.97 o                         
   7   8   8       2109.61       2141.80        84.31 o                         
   8   8   8       6160.65       6134.64       193.53 o                         
   9   8   8       8299.77       9113.15       258.17 o                         
 -10   9   8       1761.99       1762.97       184.06 o                         
  -9   9   8      15950.68      16683.05       370.90 o                         
  -8   9   8       6240.52       6316.33       152.17 o                         
  -7   9   8       3580.75       3482.60        89.82 o                         
  -6   9   8       7514.59       7513.31       138.00 o                         
  -5   9   8      21211.73      21118.27       346.99 o                         
  -4   9   8       1296.16       1140.15        50.34 o                         
  -3   9   8      13733.69      13503.21       207.89 o                         
  -2   9   8      16429.71      16507.60       225.79 o                         
  -1   9   8       1856.39       1820.42        56.76 o                         
   0   9   8      19014.87      18178.65       272.08 o                         
   1   9   8      22418.42      22212.50       294.96 o                         
   2   9   8       5752.11       5734.73       103.26 o                         
   3   9   8       2132.03       1941.87        48.71 o                         
   4   9   8      17718.09      17184.31       223.71 o                         
   5   9   8       4604.29       4719.79        90.97 o                         
   6   9   8       4148.14       4185.26       103.56 o                         
   7   9   8       8752.18       8675.92       168.58 o                         
   8   9   8       5103.20       5295.06       155.68 o                         
   9   9   8        524.40        554.13       100.90 o                         
 -10  10   8       5971.08       6177.53       227.27 o                         
  -9  10   8        118.36        112.07        82.14 o                         
  -8  10   8       6165.68       6297.47       156.71 o                         
  -7  10   8       8278.57       8287.66       234.46 o                         
  -6  10   8        243.18        208.95        38.93 o                         
  -5  10   8      12781.25      12896.58       244.72 o                         
  -4  10   8      23174.99      22455.70       338.41 o                         
  -3  10   8       3391.09       3250.90        74.29 o                         
  -2  10   8       2744.37       2759.27        68.05 o                         
  -1  10   8      26986.14      27391.00       323.24 o                         
   0  10   8      12111.47      11967.55       158.93 o                         
   1  10   8        201.68        192.59        30.69 o                         
   2  10   8      13398.53      13464.75       196.90 o                         
   3  10   8      17434.04      17225.26       226.26 o                         
   4  10   8         89.27         87.51        29.47 o                         
   5  10   8       8873.61       9008.73       141.68 o                         
   6  10   8       8321.89       8297.25       127.68 o                         
   7  10   8       2390.62       2469.19       121.17 o                         
   8  10   8       6029.11       6012.67       167.93 o                         
 -10  11   8         39.35         33.15        96.03 o                         
  -9  11   8      13764.19      13543.40       338.74 o                         
  -8  11   8       1020.98       1004.56        75.21 o                         
  -7  11   8        112.12        150.01        53.19 o                         
  -6  11   8       6767.64       6625.50       159.71 o                         
  -5  11   8       6897.33       7109.78       144.68 o                         
  -4  11   8         27.98         66.16        44.56 o                         
  -3  11   8      13238.99      12907.71       191.68 o                         
  -2  11   8       6580.52       6430.90       114.45 o                         
  -1  11   8       1943.51       2062.26        57.92 o                         
   0  11   8      16807.13      16684.07       212.06 o                         
   1  11   8      12556.34      12175.75       185.29 o                         
   2  11   8        664.92        723.22        39.91 o                         
   3  11   8       3177.04       3001.38        82.83 o                         
   4  11   8      15870.88      15836.92       216.77 o                         
   5  11   8        780.11        816.91        47.94 o                         
   6  11   8       4734.69       4456.11       120.60 o                         
   7  11   8       9303.99       9358.62       470.38 o                         
   8  11   8       4753.77       4654.57       154.93 o                         
  -9  12   8        119.05         85.29        90.44 o                         
  -8  12   8        807.66        916.46        77.01 o                         
  -7  12   8       3283.68       3173.42       153.43 o                         
  -6  12   8        717.84        609.28        69.55 o                         
  -5  12   8       1145.02       1161.91        82.40 o                         
  -4  12   8       8106.71       8064.44       188.04 o                         
  -3  12   8       1053.27       1126.19        62.54 o                         
  -2  12   8        559.82        608.64        39.02 o                         
  -1  12   8      13216.82      13244.52       179.90 o                         
   0  12   8       4588.96       4552.64        84.68 o                         
   1  12   8       4518.13       4427.39        97.12 o                         
   2  12   8       7805.24       7649.14       124.18 o                         
   3  12   8       6785.45       6770.39       158.17 o                         
   4  12   8       2450.47       2629.84       111.77 o                         
   5  12   8      12751.27      13004.41       190.30 o                         
   6  12   8       2068.70       2260.21        75.75 o                         
   7  12   8        587.91        699.36        78.98 o                         
   8  12   8       7038.00       7120.94       193.81 o                         
  -9  13   8       4081.16       3863.94       195.51 o                         
  -8  13   8       1679.60       1543.87        96.81 o                         
  -7  13   8        131.86        126.84        67.50 o                         
  -6  13   8       4170.91       3871.46       140.32 o                         
  -5  13   8       4012.39       4061.27       135.67 o                         
  -4  13   8        251.14        220.31        54.35 o                         
  -3  13   8       6320.64       6276.09       139.61 o                         
  -2  13   8       4742.35       4695.80       131.77 o                         
  -1  13   8       1186.37       1155.83        50.89 o                         
   0  13   8       3294.35       3220.45        86.13 o                         
   1  13   8       7329.46       7638.89       127.59 o                         
   2  13   8         87.17         47.96        38.29 o                         
   3  13   8       2984.87       3181.16        94.05 o                         
   4  13   8      10474.13      10361.89       165.54 o                         
   5  13   8        680.99        788.05        53.09 o                         
   6  13   8       1712.48       1665.46       109.89 o                         
   7  13   8       4460.17       4727.69       159.07 o                         
  -8  14   8       3043.85       3111.30       160.18 o                         
  -7  14   8       5190.43       5305.28       168.92 o                         
  -6  14   8       1873.84       1753.41       106.57 o                         
  -5  14   8        591.57        547.49        71.37 o                         
  -4  14   8       6282.25       6192.55       168.39 o                         
  -3  14   8       1939.52       1914.38        85.27 o                         
  -2  14   8         80.82         20.86        39.12 o                         
  -1  14   8       5793.38       5773.70       115.87 o                         
   0  14   8       2564.75       2603.98        76.78 o                         
   1  14   8        386.71        358.50        41.34 o                         
   2  14   8       6046.61       5921.11       129.55 o                         
   3  14   8       5494.35       5430.44       173.26 o                         
   4  14   8        242.21        260.64        44.68 o                         
   5  14   8       6485.82       6436.31       126.06 o                         
   6  14   8       2449.66       2511.74       132.42 o                         
   7  14   8        879.90        769.31        89.04 o                         
  -8  15   8       1536.01       1455.60       102.82 o                         
  -7  15   8        442.07        410.20        75.49 o                         
  -6  15   8       4395.37       4387.13       157.87 o                         
  -5  15   8       6733.64       6777.35       188.22 o                         
  -4  15   8         51.70        102.94        48.28 o                         
  -3  15   8       3887.22       3636.55       109.13 o                         
  -2  15   8       4381.37       4008.65       112.33 o                         
  -1  15   8       6794.68       6632.21       256.89 o                         
   0  15   8       3713.30       3684.08       100.61 o                         
   1  15   8       2325.94       2224.49        88.53 o                         
   2  15   8       3608.69       3418.63       101.43 o                         
   3  15   8       1785.84       1773.24        83.32 o                         
   4  15   8       5990.75       6133.85       127.30 o                         
   5  15   8       2082.49       2067.87        81.43 o                         
   6  15   8        296.91        264.10        70.52 o                         
  -7  16   8       2521.83       2639.79       133.84 o                         
  -6  16   8        181.93        357.18        76.67 o                         
  -5  16   8         45.43         88.81        50.62 o                         
  -4  16   8       4368.51       4099.52       126.07 o                         
  -3  16   8        200.17        229.89        66.02 o                         
  -2  16   8         23.18         98.09        60.02 o                         
  -1  16   8       3630.74       3413.28       114.25 o                         
   0  16   8        663.80        688.61        65.32 o                         
   1  16   8         32.87         98.60        58.49 o                         
   2  16   8       2955.15       2765.19       110.27 o                         
   3  16   8       1233.17       1270.92        84.91 o                         
   4  16   8        514.91        553.17        56.53 o                         
   5  16   8       3076.57       3034.69       109.09 o                         
  -6  17   8       2173.06       2284.06       166.56 o                         
  -5  17   8       1091.00       1095.46        81.23 o                         
  -4  17   8          3.02        156.60        60.77 o                         
  -3  17   8        964.83        939.16        65.01 o                         
  -2  17   8       1283.23       1386.23        84.96 o                         
  -1  17   8        169.54        164.88        68.65 o                         
   0  17   8        481.52        625.24        78.95 o                         
   1  17   8       1292.28       1245.51        97.32 o                         
   2  17   8        420.10        334.70        71.04 o                         
   3  17   8        710.12        731.51        82.98 o                         
   4  17   8        630.07        707.58        85.29 o                         
  -4  18   8       2029.02       1868.00        89.30 o                         
  -3  18   8          9.82        122.44        56.68 o                         
  -2  18   8         31.54         92.37        58.18 o                         
  -1  18   8       2969.69       3111.89       117.13 o                         
   0  18   8       1064.26        924.08        91.02 o                         
   1  18   8         55.56        134.47        69.03 o                         
   2  18   8        663.68        642.41       108.54 o                         
   3  18   8        686.69        654.13        93.53 o                         
  -2  19   8        245.50        164.43        62.95 o                         
  -1  19   8          9.45         40.98        63.55 o                         
   0  19   8        372.04        531.91       121.70 o                         
   1  19   8         78.81        116.94        69.69 o                         
 -12   1   9        219.87        220.15        70.70 o                         
 -11   1   9          6.46          7.02        57.51 o                         
 -10   1   9        306.46        328.21        58.30 o                         
  -9   1   9        409.09        371.49        54.87 o                         
  -8   1   9        254.85        255.57        45.85 o                         
  -7   1   9        818.94        742.58        25.78 o                         
  -6   1   9         39.98         45.63        15.74 o                         
  -5   1   9         85.65         98.07        16.53 o                         
  -4   1   9       2597.10       2503.35        47.43 o                         
  -3   1   9       1680.63       1955.94        38.31 o                         
  -2   1   9       1097.77       1193.66        32.88 o                         
  -1   1   9        691.88        825.30        22.30 o                         
   0   1   9       1998.56       2184.50        43.41 o                         
   1   1   9       1756.68       1769.72        47.65 o                         
   2   1   9          6.36         30.17        13.61 o                         
   3   1   9        118.39         95.81        13.70 o                         
   4   1   9         84.04         99.97        13.43 o                         
   5   1   9       3017.41       2834.67        53.03 o                         
   6   1   9         55.93          7.99        20.32 o                         
   7   1   9       1997.11       2074.33        52.70 o                         
   8   1   9        871.67        926.01        58.17 o                         
   9   1   9         61.17         68.54        42.47 o                         
  10   1   9        712.08        657.47        66.94 o                         
 -12   2   9        230.78        253.15        83.03 o                         
 -11   2   9        400.83        334.35        65.60 o                         
 -10   2   9        378.36        287.09        58.45 o                         
  -9   2   9        298.81        206.24        51.23 o                         
  -8   2   9        300.05        372.74        47.71 o                         
  -7   2   9       1035.76        992.74        34.79 o                         
  -6   2   9         11.81         17.34        17.52 o                         
  -5   2   9       1123.27       1132.61        31.76 o                         
  -4   2   9        705.56        729.51        27.03 o                         
  -3   2   9         55.18        144.06        16.95 o                         
  -2   2   9       4177.26       4346.44        80.22 o                         
  -1   2   9        523.54        624.26        24.44 o                         
   0   2   9        101.90        111.00        15.71 o                         
   1   2   9       1624.34       1921.32        46.13 o                         
   2   2   9          5.67          7.40        13.19 o                         
   3   2   9       1421.69       1440.09        31.28 o                         
   4   2   9       1721.18       1718.74        31.49 o                         
   5   2   9        167.78        173.22        13.40 o                         
   6   2   9       1334.93       1345.48        42.86 o                         
   7   2   9       1621.78       1490.28        47.71 o                         
   8   2   9       3092.28       2805.02        82.92 o                         
   9   2   9        239.66        240.86        59.69 o                         
  10   2   9        510.42        601.83        81.38 o                         
 -12   3   9        421.79        442.15       113.29 o                         
 -11   3   9        406.85        371.13        67.12 o                         
 -10   3   9        252.09        191.33        55.36 o                         
  -9   3   9       3862.33       3943.70       139.87 o                         
  -8   3   9       1210.66       1289.66        69.38 o                         
  -7   3   9         34.41         27.82        19.56 o                         
  -6   3   9        296.91        324.35        24.14 o                         
  -5   3   9        407.41        375.77        25.42 o                         
  -4   3   9       2405.89       2387.12        53.52 o                         
  -3   3   9       7875.77       8738.64       116.69 o                         
  -2   3   9        328.04        302.68        23.29 o                         
  -1   3   9        115.90        106.70        21.56 o                         
   0   3   9       2749.44       2762.08        65.86 o                         
   1   3   9        172.00        206.12        17.49 o                         
   2   3   9         89.83        118.57        15.38 o                         
   3   3   9        187.11        200.45        16.27 o                         
   4   3   9         17.60         14.36        11.43 o                         
   5   3   9       1375.56       1303.54        30.20 o                         
   6   3   9       3765.48       3658.03        65.38 o                         
   7   3   9        199.69        162.44        26.30 o                         
   8   3   9        342.15        341.80        54.44 o                         
   9   3   9        103.89         63.44        49.80 o                         
  10   3   9        247.53        163.83        67.57 o                         
 -11   4   9       1550.28       1549.55       115.55 o                         
 -10   4   9        112.38         68.99        51.54 o                         
  -9   4   9       2875.60       2923.20       102.95 o                         
  -8   4   9       1594.68       1623.27        55.04 o                         
  -7   4   9       1203.91       1177.07        72.20 o                         
  -6   4   9       2318.24       2269.78        54.01 o                         
  -5   4   9       2328.62       2296.58        59.38 o                         
  -4   4   9         18.26         32.67        15.86 o                         
  -3   4   9        621.11        559.28        27.93 o                         
  -2   4   9       1992.72       2045.73        54.53 o                         
  -1   4   9      10348.14      10198.59       161.43 o                         
   0   4   9         22.58         32.25        16.77 o                         
   1   4   9        512.86        605.32        26.02 o                         
   2   4   9       5587.73       5637.16        90.40 o                         
   3   4   9         15.68         33.38        13.39 o                         
   4   4   9       2441.29       2323.56        49.57 o                         
   5   4   9         64.85         76.12        15.71 o                         
   6   4   9        185.62        187.23        25.20 o                         
   7   4   9       1167.42       1216.62        58.76 o                         
   8   4   9       3291.03       3340.74       135.02 o                         
   9   4   9        222.46        250.28        55.66 o                         
  10   4   9        804.97        945.52        95.51 o                         
 -11   5   9        486.54        373.39        80.92 o                         
 -10   5   9        642.04        636.01        67.80 o                         
  -9   5   9       1073.01        960.30        70.86 o                         
  -8   5   9       5195.24       5241.37       162.53 o                         
  -7   5   9        333.94        304.80        29.96 o                         
  -6   5   9        178.66        193.63        23.07 o                         
  -5   5   9       2118.95       2236.17        53.68 o                         
  -4   5   9       3954.15       3963.96        64.45 o                         
  -3   5   9       3525.74       3792.09        89.40 o                         
  -2   5   9        193.73        156.71        21.85 o                         
  -1   5   9       2396.07       2340.32        68.65 o                         
   0   5   9       6539.12       6436.05       114.62 o                         
   1   5   9        569.14        573.11        26.85 o                         
   2   5   9       5660.65       5740.36       105.06 o                         
   3   5   9       6595.65       6379.74        92.17 o                         
   4   5   9       1425.88       1457.47        37.03 o                         
   5   5   9       2916.67       2667.31        50.99 o                         
   6   5   9       8765.01       8733.21       119.58 o                         
   7   5   9         31.80         84.01        38.53 o                         
   8   5   9        535.42        658.40        58.50 o                         
   9   5   9       1899.21       1783.77       112.25 o                         
 -11   6   9        237.33        255.63        83.83 o                         
 -10   6   9        520.87        467.60        75.16 o                         
  -9   6   9       3758.45       3471.46       135.18 o                         
  -8   6   9       2590.80       2561.35        72.89 o                         
  -7   6   9        552.74        510.90        40.36 o                         
  -6   6   9       2094.70       1944.09        52.65 o                         
  -5   6   9       7173.44       6872.40       106.89 o                         
  -4   6   9        749.97        988.69        36.18 o                         
  -3   6   9       3247.93       3300.11        67.02 o                         
  -2   6   9       4196.94       4271.22        77.92 o                         
  -1   6   9       3845.75       3552.82        79.22 o                         
   0   6   9       5867.89       6086.70       112.33 o                         
   1   6   9       2833.95       2587.74        55.10 o                         
   2   6   9      10494.17      10745.75       119.90 o                         
   3   6   9        471.74        535.90        27.13 o                         
   4   6   9       5731.05       5369.62        70.52 o                         
   5   6   9        217.46        185.22        22.44 o                         
   6   6   9         47.65         74.34        23.69 o                         
   7   6   9       6565.19       6451.92       143.49 o                         
   8   6   9       1861.08       2032.98        85.35 o                         
   9   6   9        222.73        222.45        79.04 o                         
 -11   7   9        447.23        455.44        87.48 o                         
 -10   7   9       2104.91       2013.21       127.25 o                         
  -9   7   9       1694.48       1765.81       108.79 o                         
  -8   7   9       7778.18       7746.60       177.49 o                         
  -7   7   9       2212.53       2169.04       107.25 o                         
  -6   7   9       5018.75       5014.08       104.17 o                         
  -5   7   9       5435.40       5623.11        95.84 o                         
  -4   7   9       7318.29       7351.43       117.27 o                         
  -3   7   9       3070.12       3200.64        68.03 o                         
  -2   7   9       2764.78       2722.00        70.32 o                         
  -1   7   9       9411.38       9080.76       153.98 o                         
   0   7   9       7878.74       7904.50       124.82 o                         
   1   7   9       1747.72       1805.41        53.52 o                         
   2   7   9       2262.60       2189.93        47.67 o                         
   3   7   9      12260.94      12340.89       164.04 o                         
   4   7   9        272.75        233.52        24.77 o                         
   5   7   9        558.35        591.86        35.99 o                         
   6   7   9       7555.10       7629.90       113.94 o                         
   7   7   9        357.05        393.07        49.37 o                         
   8   7   9        642.33        754.31        64.26 o                         
   9   7   9       3632.29       3468.60       162.57 o                         
 -11   8   9        959.68        946.82       120.39 o                         
 -10   8   9         61.07        100.86        75.10 o                         
  -9   8   9       8489.17       8837.85       363.25 o                         
  -8   8   9       1985.51       2041.08        75.36 o                         
  -7   8   9        383.46        364.53        41.38 o                         
  -6   8   9       8892.20       8955.17       153.14 o                         
  -5   8   9       8695.02       8604.54       137.91 o                         
  -4   8   9        345.39        382.11        32.17 o                         
  -3   8   9       4593.12       4197.33        91.79 o                         
  -2   8   9       7474.67       7556.02       120.85 o                         
  -1   8   9       2058.21       1888.66        59.83 o                         
   0   8   9       8123.68       7627.59       124.23 o                         
   1   8   9      12570.14      12427.51       181.10 o                         
   2   8   9       8074.03       7797.99       116.90 o                         
   3   8   9        295.95        314.26        29.10 o                         
   4   8   9      10355.85      10287.14       149.24 o                         
   5   8   9       1633.06       1642.56        54.64 o                         
   6   8   9        354.06        357.50        33.54 o                         
   7   8   9       5182.46       5395.38       128.64 o                         
   8   8   9       3492.47       3696.70       129.87 o                         
   9   8   9         56.56         56.80        81.70 o                         
 -10   9   9       6886.02       6965.56       365.36 o                         
  -9   9   9       3752.24       3988.04       302.35 o                         
  -8   9   9       1997.18       2046.53        91.30 o                         
  -7   9   9       7876.32       7937.55       146.82 o                         
  -6   9   9       4012.35       4247.20        99.99 o                         
  -5   9   9         37.35         85.74        29.72 o                         
  -4   9   9      11412.07      11240.42       167.68 o                         
  -3   9   9       4149.04       4271.56        85.36 o                         
  -2   9   9          8.55         32.50        23.72 o                         
  -1   9   9       3597.25       3468.75        73.56 o                         
   0   9   9      12852.40      13066.39       191.37 o                         
   1   9   9        181.61        187.83        29.37 o                         
   2   9   9       1228.12       1220.86        60.31 o                         
   3   9   9      15131.38      14736.89       179.45 o                         
   4   9   9        172.01        154.03        30.99 o                         
   5   9   9        951.93       1056.10        50.13 o                         
   6   9   9       8429.67       8353.28       165.46 o                         
   7   9   9        764.39        927.81        68.05 o                         
   8   9   9        833.47        909.76        82.52 o                         
 -10  10   9        692.00        620.95       106.64 o                         
  -9  10   9       9311.32       9658.79       310.04 o                         
  -8  10   9       5152.00       5099.32       185.69 o                         
  -7  10   9        178.89        182.22        46.81 o                         
  -6  10   9       3350.01       3227.32        93.59 o                         
  -5  10   9      12534.87      12727.54       228.45 o                         
  -4  10   9        334.38        366.98        34.93 o                         
  -3  10   9       2133.97       1999.89        60.39 o                         
  -2  10   9      10933.59      11228.57       168.97 o                         
  -1  10   9       4009.48       3953.28        88.08 o                         
   0  10   9       4358.08       4521.69        93.27 o                         
   1  10   9       7260.06       7289.39       126.88 o                         
   2  10   9       5822.21       5551.75       140.78 o                         
   3  10   9       1509.28       1589.29        75.34 o                         
   4  10   9      11183.02      11434.27       185.35 o                         
   5  10   9       6688.63       6649.50       117.67 o                         
   6  10   9        157.88        133.85        32.79 o                         
   7  10   9       6139.29       6337.45       170.71 o                         
   8  10   9       4155.68       4072.34       178.49 o                         
 -10  11   9      10311.09      10007.47       294.65 o                         
  -9  11   9       2611.93       2935.45       163.00 o                         
  -8  11   9       1819.80       1785.37        94.58 o                         
  -7  11   9       8624.04       8579.67       189.20 o                         
  -6  11   9       7537.35       7927.01       218.33 o                         
  -5  11   9        501.19        462.26        60.97 o                         
  -4  11   9      11406.60      10754.72       191.76 o                         
  -3  11   9       6097.46       5847.93       109.99 o                         
  -2  11   9        683.02        582.28        52.77 o                         
  -1  11   9       6954.92       7134.67       112.78 o                         
   0  11   9      14538.99      14535.45       218.17 o                         
   1  11   9        487.19        396.00        38.97 o                         
   2  11   9       4873.13       4770.74        91.64 o                         
   3  11   9      27004.25      27030.29       334.58 o                         
   4  11   9         63.25         88.90        35.37 o                         
   5  11   9       6445.77       6389.24       118.35 o                         
   6  11   9       7960.25       7807.21       142.21 o                         
   7  11   9       1618.66       1532.95       111.75 o                         
   8  11   9       3558.21       3363.11       141.99 o                         
  -9  12   9       8426.57       8955.91       271.66 o                         
  -8  12   9       9641.53       9894.86       214.72 o                         
  -7  12   9         64.95          1.94        49.14 o                         
  -6  12   9       4621.49       4716.78       126.20 o                         
  -5  12   9      13957.73      14583.13       292.81 o                         
  -4  12   9        928.45        821.81        68.53 o                         
  -3  12   9       7928.69       7992.46       138.64 o                         
  -2  12   9      16238.68      16160.79       213.16 o                         
  -1  12   9       4173.95       3831.15        78.00 o                         
   0  12   9       3238.63       3310.48        85.57 o                         
   1  12   9      17571.31      17717.49       398.45 o                         
   2  12   9        929.24        924.62        49.86 o                         
   3  12   9       1045.15       1030.66        56.16 o                         
   4  12   9      22227.53      22399.21       291.11 o                         
   5  12   9       4857.16       5005.37       105.78 o                         
   6  12   9        265.83        259.55        49.73 o                         
   7  12   9      11931.96      12060.32       274.18 o                         
  -9  13   9       2961.55       2938.52       246.72 o                         
  -8  13   9       3227.97       3022.25       126.89 o                         
  -7  13   9       6167.78       6332.21       166.01 o                         
  -6  13   9       8416.17       8376.35       301.24 o                         
  -5  13   9       2364.74       2165.00       120.14 o                         
  -4  13   9      11917.52      12279.71       257.46 o                         
  -3  13   9       2277.11       2174.56        94.65 o                         
  -2  13   9        729.01        704.80        44.52 o                         
  -1  13   9      17374.41      17715.36       231.27 o                         
   0  13   9       3675.86       3774.79        94.12 o                         
   1  13   9       1086.37        923.16        50.89 o                         
   2  13   9      14431.82      13943.89       333.23 o                         
   3  13   9      12190.09      12105.73       202.44 o                         
   4  13   9        110.22        137.93        40.70 o                         
   5  13   9       8186.89       8287.96       146.77 o                         
   6  13   9       5407.08       5457.85       147.15 o                         
   7  13   9       2293.69       2117.08       121.54 o                         
  -8  14   9       6963.82       7266.00       190.21 o                         
  -7  14   9        484.32        424.01        76.51 o                         
  -6  14   9       3910.68       4135.71       290.54 o                         
  -5  14   9      17036.97      17339.30       344.05 o                         
  -4  14   9         86.26         21.88        51.54 o                         
  -3  14   9       6766.46       6722.68       163.89 o                         
  -2  14   9      10825.54      10938.20       179.64 o                         
  -1  14   9       2914.91       3096.01        92.69 o                         
   0  14   9      10257.54      10493.80       178.76 o                         
   1  14   9      11678.07      11765.01       177.81 o                         
   2  14   9       2782.13       2777.18        93.52 o                         
   3  14   9        851.41        843.59        68.25 o                         
   4  14   9      13037.08      12753.87       196.29 o                         
   5  14   9       2605.33       2699.57        86.73 o                         
   6  14   9        576.51        524.45        70.57 o                         
  -7  15   9       9333.73       9500.69       242.51 o                         
  -6  15   9       7103.93       7025.08       199.85 o                         
  -5  15   9       1452.45       1711.19       109.32 o                         
  -4  15   9      17664.45      18277.37       307.97 o                         
  -3  15   9       5208.13       5298.36       196.94 o                         
  -2  15   9         14.44         34.66        42.95 o                         
  -1  15   9      19675.08      20325.25       331.98 o                         
   0  15   9      12400.66      12812.18       192.49 o                         
   1  15   9        166.78        164.99        44.09 o                         
   2  15   9       5845.00       5575.84       129.21 o                         
   3  15   9      14853.94      14798.20       243.88 o                         
   4  15   9        951.79        993.95        62.41 o                         
   5  15   9       4558.36       4537.40       132.27 o                         
  -7  16   9        349.79        382.55        81.62 o                         
  -6  16   9       4207.05       4220.15       223.55 o                         
  -5  16   9      17822.44      18541.69       319.98 o                         
  -4  16   9        678.42        646.62        66.79 o                         
  -3  16   9       6928.12       6401.65       152.25 o                         
  -2  16   9      13800.84      14130.27       298.57 o                         
  -1  16   9       5166.58       5085.68       142.55 o                         
   0  16   9       4416.04       4161.70       111.87 o                         
   1  16   9      14472.78      14951.37       271.43 o                         
   2  16   9       5959.45       6498.76       179.46 o                         
   3  16   9        705.66        740.74        79.53 o                         
   4  16   9       8153.74       8241.71       153.99 o                         
   5  16   9       5837.51       6047.06       130.64 o                         
  -5  17   9       1111.95       1049.40        85.19 o                         
  -4  17   9      16518.41      16975.28       298.62 o                         
  -3  17   9       4230.73       4593.51       225.21 o                         
  -2  17   9        435.58        376.37        61.69 o                         
  -1  17   9      14834.20      14801.92       269.44 o                         
   0  17   9      10813.09      11061.83       259.87 o                         
   1  17   9          9.59        -26.17        58.78 o                         
   2  17   9       4373.75       4368.59       141.42 o                         
   3  17   9      13871.05      13859.02       276.43 o                         
   4  17   9        422.08        419.18        60.70 o                         
  -4  18   9        164.24        130.69        61.68 o                         
  -3  18   9       5568.84       5766.29       156.46 o                         
  -2  18   9      11539.93      12130.02       278.05 o                         
  -1  18   9       5116.54       4941.61       168.43 o                         
   0  18   9       3027.07       2885.84       139.53 o                         
   1  18   9       8431.10       8645.64       230.11 o                         
   2  18   9       2567.99       2581.65       133.94 o                         
  -1  19   9       8441.66       8558.82       280.22 o                         
 -12   0  10       1044.64       1016.15       142.79 o                         
 -11   0  10       3259.02       2795.34       220.91 o                         
 -10   0  10      17483.04      17365.21       456.90 o                         
  -9   0  10      27152.71      25912.94       602.68 o                         
  -8   0  10       7150.68       6563.95       527.46 o                         
  -7   0  10      15123.98      15110.46       278.66 o                         
  -6   0  10      26038.17      26057.21       476.56 o                         
  -5   0  10        338.16        408.87        33.86 o                         
  -4   0  10      25527.03      24641.46       352.44 o                         
  -3   0  10      29596.35      30213.29       420.96 o                         
  -2   0  10         31.02         32.30        20.92 o                         
  -1   0  10      34725.33      33509.40       977.21 o                         
   0   0  10      93277.45      93738.88      1748.40 o                         
   1   0  10      12809.73      12077.90       213.76 o                         
   2   0  10       5768.35       6010.88        94.22 o                         
   3   0  10      55999.88      55766.99       753.16 o                         
   4   0  10      11405.64      11745.60       169.59 o                         
   5   0  10       1992.11       1960.76        72.02 o                         
   6   0  10      32607.38      33627.45       486.33 o                         
   7   0  10       8096.52       8290.51       216.07 o                         
   8   0  10       2815.62       2647.60       160.38 o                         
   9   0  10      12798.22      13279.95       313.76 o                         
  10   0  10       5919.61       6014.60       457.42 o                         
 -12   1  10      11426.89      11898.84       239.76 o                         
 -11   1  10       9306.51       9468.76       199.08 o                         
 -10   1  10       2845.23       2924.13       110.88 o                         
  -9   1  10      16206.01      15652.06       316.82 o                         
  -8   1  10      20132.52      20135.05       301.30 o                         
  -7   1  10       6693.94       6632.37        88.84 o                         
  -6   1  10       2877.39       2576.57        52.27 o                         
  -5   1  10      37012.79      36793.34       388.32 o                         
  -4   1  10       2829.67       2491.33        48.99 o                         
  -3   1  10      16603.39      16913.26       177.01 o                         
  -2   1  10      47408.10      47372.85       451.82 o                         
  -1   1  10      48242.62      48384.72       530.14 o                         
   0   1  10       5294.16       5244.63        88.88 o                         
   1   1  10      31925.73      31103.83       322.67 o                         
   2   1  10      33249.82      33398.64       363.42 o                         
   3   1  10       1406.47       1367.17        49.61 o                         
   4   1  10      33216.82      33267.87       293.45 o                         
   5   1  10      10746.44      10802.24       110.21 o                         
   6   1  10         69.80         85.27        23.48 o                         
   7   1  10      10552.43      10821.68       139.39 o                         
   8   1  10      27569.64      28624.57       365.12 o                         
   9   1  10        472.44        474.94        53.79 o                         
  10   1  10       3198.10       3893.00       265.10 o                         
 -12   2  10       2614.56       2489.21       121.75 o                         
 -11   2  10       3305.30       3457.46       121.63 o                         
 -10   2  10      13423.57      13071.77       236.55 o                         
  -9   2  10      21560.88      20958.88       320.52 o                         
  -8   2  10       2810.13       2811.32        91.79 o                         
  -7   2  10      14604.44      14886.71       181.56 o                         
  -6   2  10      30376.35      30284.59       307.45 o                         
  -5   2  10        593.76        549.00        26.83 o                         
  -4   2  10      20289.16      19425.88       217.15 o                         
  -3   2  10      38037.89      39507.49       409.68 o                         
  -2   2  10       3776.93       3429.32        63.35 o                         
  -1   2  10      16448.83      15258.28       183.61 o                         
   0   2  10      62970.34      61470.59       735.81 o                         
   1   2  10        693.15        644.83        40.19 o                         
   2   2  10       8039.98       7941.57       117.26 o                         
   3   2  10      38307.66      37609.01       345.04 o                         
   4   2  10       6026.85       6053.39        75.94 o                         
   5   2  10       6320.70       6386.14       105.58 o                         
   6   2  10      14254.33      14395.88       168.10 o                         
   7   2  10       6844.56       6812.75       101.59 o                         
   8   2  10       2350.71       2364.28        94.73 o                         
   9   2  10      10854.17      10972.22       257.83 o                         
 -11   3  10      10054.64       9936.52       206.44 o                         
 -10   3  10       1993.32       1880.50        96.64 o                         
  -9   3  10      10384.39      10259.38       194.29 o                         
  -8   3  10      15342.05      15474.81       213.81 o                         
  -7   3  10        739.63        670.89        34.65 o                         
  -6   3  10       6431.64       6198.21       133.23 o                         
  -5   3  10      55896.34      55402.92       534.16 o                         
  -4   3  10      15530.53      15469.96       179.05 o                         
  -3   3  10       3874.47       3727.17        78.22 o                         
  -2   3  10      35486.90      35415.44       607.56 o                         
  -1   3  10      42657.57      42620.90       519.51 o                         
   0   3  10       6338.05       5762.92       116.80 o                         
   1   3  10      34906.55      34330.45       359.43 o                         
   2   3  10      38151.24      37712.16       393.22 o                         
   3   3  10        348.97        363.86        20.62 o                         
   4   3  10      30858.87      31117.50       310.20 o                         
   5   3  10      19730.52      19873.30       189.01 o                         
   6   3  10          8.63         56.01        23.69 o                         
   7   3  10       9723.41       9455.23       170.57 o                         
   8   3  10      17129.05      17421.39       278.06 o                         
   9   3  10        568.68        595.09        83.43 o                         
 -11   4  10        748.44        844.88        87.09 o                         
 -10   4  10      16410.31      15902.41       272.27 o                         
  -9   4  10       9009.01       9150.39       181.59 o                         
  -8   4  10       1849.77       1726.89        60.83 o                         
  -7   4  10      21912.84      21903.75       281.06 o                         
  -6   4  10      19144.51      18972.38       234.96 o                         
  -5   4  10        406.72        388.50        24.50 o                         
  -4   4  10      41871.64      41662.57       433.41 o                         
  -3   4  10      39227.90      39370.52       484.71 o                         
  -2   4  10       5130.66       5032.00        97.25 o                         
  -1   4  10      23936.28      24281.01       345.30 o                         
   0   4  10      43488.31      43923.87       589.78 o                         
   1   4  10         91.37        105.12        18.30 o                         
   2   4  10      26595.24      26223.33       404.14 o                         
   3   4  10      54971.96      54135.77       552.06 o                         
   4   4  10       5654.96       5533.72        69.95 o                         
   5   4  10      12436.03      12270.35       142.08 o                         
   6   4  10      26132.73      26261.66       278.25 o                         
   7   4  10       9964.89       9760.10       159.11 o                         
   8   4  10       1680.18       1953.49        93.72 o                         
   9   4  10      15031.71      15407.12       262.65 o                         
 -11   5  10       4962.85       4855.98       182.31 o                         
 -10   5  10       1526.67       1550.44        90.21 o                         
  -9   5  10      14341.90      14419.65       245.66 o                         
  -8   5  10      14231.33      14180.74       204.05 o                         
  -7   5  10       1351.52       1265.49        55.41 o                         
  -6   5  10      14392.68      14100.52       176.02 o                         
  -5   5  10      42576.82      43057.48       490.08 o                         
  -4   5  10       8373.81       8054.79       106.73 o                         
  -3   5  10       8648.42       8352.57       126.80 o                         
  -2   5  10      37984.45      38423.73       528.83 o                         
  -1   5  10      22350.89      21856.60       315.76 o                         
   0   5  10      13244.68      13848.90       192.33 o                         
   1   5  10      39837.42      39238.24       443.58 o                         
   2   5  10      19692.20      19161.76       198.53 o                         
   3   5  10        729.05        737.91        36.57 o                         
   4   5  10      39198.99      38516.75       386.77 o                         
   5   5  10      19578.79      19612.72       212.66 o                         
   6   5  10        117.37        154.25        31.64 o                         
   7   5  10      12743.06      13003.33       211.95 o                         
   8   5  10      26325.76      26881.41       433.32 o                         
   9   5  10         78.82        154.13        76.54 o                         
 -11   6  10       1208.29       1291.97       113.74 o                         
 -10   6  10      12928.26      12907.91       278.10 o                         
  -9   6  10       8553.59       8579.75       178.06 o                         
  -8   6  10       3798.99       3621.65        88.32 o                         
  -7   6  10      16830.33      16722.55       230.12 o                         
  -6   6  10      14999.14      14890.27       196.36 o                         
  -5   6  10        404.05        446.12        32.98 o                         
  -4   6  10      35465.53      35474.17       377.05 o                         
  -3   6  10      19051.75      18632.31       247.16 o                         
  -2   6  10        884.43        815.40        43.08 o                         
  -1   6  10      11536.06      11258.86       181.91 o                         
   0   6  10      32763.37      32060.98       449.90 o                         
   1   6  10        143.21        117.07        22.94 o                         
   2   6  10       9484.08       9481.58       118.75 o                         
   3   6  10      47487.24      47178.24       487.57 o                         
   4   6  10       9941.74       9493.02       202.33 o                         
   5   6  10       8524.36       8563.22       137.64 o                         
   6   6  10      21273.54      21447.06       397.68 o                         
   7   6  10      13375.45      14049.48       227.79 o                         
   8   6  10        361.29        402.85        53.23 o                         
   9   6  10      13556.78      14141.14       333.66 o                         
 -11   7  10       5120.81       5387.15       258.46 o                         
 -10   7  10        860.34        746.48        93.02 o                         
  -9   7  10      13370.49      13383.01       258.50 o                         
  -8   7  10      28437.52      27994.08       383.38 o                         
  -7   7  10       3214.15       3007.25        84.40 o                         
  -6   7  10       3228.16       3013.52        90.23 o                         
  -5   7  10      25886.33      26773.39       363.08 o                         
  -4   7  10       8875.08       8884.03       137.55 o                         
  -3   7  10       5902.17       5698.53        99.54 o                         
  -2   7  10      21216.15      21265.23       278.61 o                         
  -1   7  10      24421.37      23727.62       345.00 o                         
   0   7  10        752.89        716.13        39.89 o                         
   1   7  10      18398.67      18042.88       225.38 o                         
   2   7  10      13374.41      13031.78       172.67 o                         
   3   7  10       1578.30       1611.25        50.75 o                         
   4   7  10      14377.82      14234.61       173.62 o                         
   5   7  10       8972.22       8773.82       134.24 o                         
   6   7  10       1128.39       1074.24        46.08 o                         
   7   7  10      11171.74      11348.18       198.61 o                         
   8   7  10      11637.19      12249.41       213.97 o                         
   9   7  10       1268.00       1251.11       116.87 o                         
 -11   8  10        549.37        394.61       104.48 o                         
 -10   8  10       9882.79      10370.33       282.55 o                         
  -9   8  10       6340.41       6164.16       207.07 o                         
  -8   8  10        907.60        931.26        67.66 o                         
  -7   8  10      10281.73      10356.27       235.25 o                         
  -6   8  10      15178.16      15082.80       228.52 o                         
  -5   8  10        635.78        569.56        38.50 o                         
  -4   8  10      29583.54      29747.96       380.63 o                         
  -3   8  10       7297.87       7037.37       117.23 o                         
  -2   8  10       8288.57       8424.22       132.04 o                         
  -1   8  10      19691.41      19102.53       288.48 o                         
   0   8  10      14080.54      13431.88       316.96 o                         
   1   8  10       2132.91       2046.44        73.16 o                         
   2   8  10       4491.97       4314.76        80.96 o                         
   3   8  10      26982.86      26512.76       341.50 o                         
   4   8  10       6168.58       5918.08       135.58 o                         
   5   8  10       3692.46       3422.89        74.87 o                         
   6   8  10       7148.62       7424.76       120.82 o                         
   7   8  10      10248.30      10734.48       194.20 o                         
   8   8  10         91.38        164.62        60.40 o                         
 -10   9  10        430.25        445.51       101.61 o                         
  -9   9  10       4831.20       4790.32       187.58 o                         
  -8   9  10      19589.89      19381.11       291.34 o                         
  -7   9  10        383.50        395.38        46.51 o                         
  -6   9  10        876.64       1032.80        58.29 o                         
  -5   9  10      18943.42      18536.77       257.59 o                         
  -4   9  10       5487.45       5202.96        99.07 o                         
  -3   9  10       2076.26       1990.50        79.26 o                         
  -2   9  10      11839.89      11746.41       173.39 o                         
  -1   9  10      15105.15      14759.83       235.85 o                         
   0   9  10       1252.43       1161.55        53.56 o                         
   1   9  10      14925.46      14665.99       211.56 o                         
   2   9  10       8379.00       8273.99       127.07 o                         
   3   9  10        783.71        722.32        40.80 o                         
   4   9  10       9461.67       9435.98       266.30 o                         
   5   9  10       4837.30       5057.13        94.28 o                         
   6   9  10        223.36        299.05        36.68 o                         
   7   9  10       5679.52       5447.71       157.29 o                         
   8   9  10       6918.25       6939.35       183.05 o                         
 -10  10  10       5929.80       5901.83       225.10 o                         
  -9  10  10       6644.73       6763.67       226.28 o                         
  -8  10  10       1414.91       1304.46        82.58 o                         
  -7  10  10       6547.21       6219.46       130.83 o                         
  -6  10  10      10206.38      10380.32       177.22 o                         
  -5  10  10        313.18        324.28        38.30 o                         
  -4  10  10      16690.32      16411.83       231.51 o                         
  -3  10  10       8454.70       8120.71       135.34 o                         
  -2  10  10       1162.48       1157.02        56.97 o                         
  -1  10  10       6479.16       6514.57       104.59 o                         
   0  10  10      17656.41      17313.96       245.35 o                         
   1  10  10         43.21         92.15        31.34 o                         
   2  10  10       2444.19       2375.48        63.42 o                         
   3  10  10      16875.59      16745.66       225.03 o                         
   4  10  10       2406.76       2420.76        73.67 o                         
   5  10  10       4513.98       4433.36        96.22 o                         
   6  10  10       5124.79       5288.65       100.60 o                         
   7  10  10       6169.48       6371.65       220.76 o                         
   8  10  10        505.92        642.02        81.74 o                         
  -9  11  10       5069.55       5060.75       202.77 o                         
  -8  11  10       6871.17       7123.72       175.34 o                         
  -7  11  10         59.85         38.58        47.71 o                         
  -6  11  10       3251.17       3078.47        97.51 o                         
  -5  11  10      16349.20      16752.21       323.41 o                         
  -4  11  10        930.78        818.08        49.18 o                         
  -3  11  10       2973.38       2761.59        74.21 o                         
  -2  11  10      14739.67      14481.37       211.04 o                         
  -1  11  10       4239.55       4003.93        84.53 o                         
   0  11  10       1861.60       1705.64        66.60 o                         
   1  11  10      16707.34      16237.31       236.90 o                         
   2  11  10       5826.71       5864.75       115.51 o                         
   3  11  10        582.00        665.84        46.65 o                         
   4  11  10       9232.72       8886.95       145.80 o                         
   5  11  10       5264.52       5379.16       109.16 o                         
   6  11  10        805.88        796.99        56.95 o                         
   7  11  10       5309.56       5419.34       164.83 o                         
  -9  12  10       3205.16       3624.88       216.90 o                         
  -8  12  10       1369.13       1199.31        86.31 o                         
  -7  12  10       3406.00       3468.41       123.77 o                         
  -6  12  10       4717.00       4590.54       120.37 o                         
  -5  12  10       1349.35       1215.98       117.64 o                         
  -4  12  10       7023.24       7189.93       150.89 o                         
  -3  12  10       3407.74       3319.44       103.36 o                         
  -2  12  10         20.38         23.00        27.76 o                         
  -1  12  10       4172.28       4197.35       100.11 o                         
   0  12  10       7934.88       7817.85       141.66 o                         
   1  12  10         33.45          6.44        31.66 o                         
   2  12  10       1527.11       1596.19        72.32 o                         
   3  12  10       9271.47       9543.84       155.80 o                         
   4  12  10       4844.83       5058.34       106.96 o                         
   5  12  10       5700.72       5865.95       117.53 o                         
   6  12  10       2449.54       2548.63        88.78 o                         
   7  12  10       9246.31       9235.51       219.15 o                         
  -8  13  10       7141.04       7401.78       217.00 o                         
  -7  13  10         27.46         17.40        54.12 o                         
  -6  13  10        397.21        454.73       110.24 o                         
  -5  13  10       7202.92       6982.17       183.09 o                         
  -4  13  10        287.83        394.51        59.65 o                         
  -3  13  10       4322.77       4177.99       106.34 o                         
  -2  13  10       6424.79       6476.61       114.91 o                         
  -1  13  10       2797.95       2836.40       107.46 o                         
   0  13  10        304.82        337.02        45.35 o                         
   1  13  10       8016.37       7809.33       145.19 o                         
   2  13  10       1651.82       1784.51        78.53 o                         
   3  13  10        276.45        264.26        44.20 o                         
   4  13  10       4718.33       4704.88       108.60 o                         
   5  13  10       3443.40       3579.08       108.67 o                         
   6  13  10         10.76         57.23        47.95 o                         
  -8  14  10        175.59        306.23        70.91 o                         
  -7  14  10       5409.55       5390.30       189.07 o                         
  -6  14  10       4414.96       4369.10       171.70 o                         
  -5  14  10        222.66        293.76        65.38 o                         
  -4  14  10       7760.27       7580.97       190.95 o                         
  -3  14  10       5239.49       5228.67       115.87 o                         
  -2  14  10       1143.98       1100.84        55.53 o                         
  -1  14  10       4138.68       4137.12       105.54 o                         
   0  14  10       7496.44       7766.10       148.56 o                         
   1  14  10        532.17        581.09        63.09 o                         
   2  14  10       1009.47        996.65        65.59 o                         
   3  14  10       5133.67       5065.70       112.97 o                         
   4  14  10       2151.48       2319.16        84.52 o                         
   5  14  10        773.00        759.90        57.03 o                         
   6  14  10       1657.72       1480.16        97.08 o                         
  -7  15  10        366.40        389.44        78.28 o                         
  -6  15  10        273.89        383.80        73.94 o                         
  -5  15  10       7118.96       6724.02       187.29 o                         
  -4  15  10        995.29        964.49       108.41 o                         
  -3  15  10       1019.88       1001.05        89.53 o                         
  -2  15  10       4174.60       4112.89       121.37 o                         
  -1  15  10       5760.96       5726.82       128.86 o                         
   0  15  10        350.96        386.15        46.58 o                         
   1  15  10       2581.78       2356.29        93.38 o                         
   2  15  10       2673.35       2421.47       113.89 o                         
   3  15  10        171.65        219.57        51.53 o                         
   4  15  10       4610.34       4746.18       113.60 o                         
   5  15  10       1121.27       1143.59        67.90 o                         
  -6  16  10       1326.85       1123.32       174.39 o                         
  -5  16  10        233.44        335.55        63.26 o                         
  -4  16  10       2568.64       2311.55       100.89 o                         
  -3  16  10       1288.72       1125.75        95.94 o                         
  -2  16  10        142.77        154.90        70.69 o                         
  -1  16  10       2180.98       1943.41        95.70 o                         
   0  16  10       3719.40       3741.99       110.70 o                         
   1  16  10         20.95        117.49        48.77 o                         
   2  16  10        558.49        417.12        58.85 o                         
   3  16  10       2125.67       1987.87        92.41 o                         
   4  16  10        558.71        586.87        57.63 o                         
  -5  17  10       2425.00       2248.98       108.21 o                         
  -4  17  10        494.38        653.96        83.48 o                         
  -3  17  10       1642.13       1482.20       109.90 o                         
  -2  17  10        186.82        153.47        57.76 o                         
  -1  17  10       1895.66       1790.03       108.41 o                         
   0  17  10        564.79        543.15        80.27 o                         
   1  17  10        467.70        410.07        66.08 o                         
   2  17  10        733.14        780.89        78.12 o                         
   3  17  10        104.15        140.95        57.28 o                         
  -4  18  10        673.02        861.71       121.25 o                         
  -3  18  10         28.36         10.45        55.13 o                         
  -2  18  10         94.30        152.31        58.65 o                         
  -1  18  10        562.89        485.90        80.30 o                         
   0  18  10        535.69        614.31       180.33 o                         
   1  18  10        195.57        122.24        70.23 o                         
 -11   1  11          7.78          2.49        61.49 o                         
 -10   1  11         14.48         21.59        49.18 o                         
  -9   1  11          7.82         16.05        42.83 o                         
  -8   1  11          0.02         27.90        47.55 o                         
  -7   1  11        899.00        828.42        33.53 o                         
  -6   1  11         87.39        122.54        21.88 o                         
  -5   1  11        326.31        356.61        25.03 o                         
  -4   1  11        924.08        958.43        32.54 o                         
  -3   1  11          5.02          2.28        15.54 o                         
  -2   1  11       1690.96       1865.11        40.57 o                         
  -1   1  11       5732.54       6098.77        99.83 o                         
   0   1  11       1587.25       1438.76        57.73 o                         
   1   1  11        712.99        773.93        40.58 o                         
   2   1  11       2267.23       2427.05        41.38 o                         
   3   1  11       2008.90       2096.82        43.99 o                         
   4   1  11        338.69        365.81        22.10 o                         
   5   1  11        880.90        813.79        36.54 o                         
   6   1  11        858.44        810.57        38.20 o                         
   7   1  11        623.53        564.04        36.56 o                         
   8   1  11          6.53         72.96        42.10 o                         
   9   1  11        361.43        317.43        59.53 o                         
 -11   2  11        475.16        488.34        69.73 o                         
 -10   2  11        136.01        195.70        58.27 o                         
  -9   2  11       1077.51       1168.92        77.84 o                         
  -8   2  11        330.00        294.97        34.48 o                         
  -7   2  11        116.99        172.32        26.99 o                         
  -6   2  11        407.89        365.22        26.64 o                         
  -5   2  11       2543.75       2445.86        52.39 o                         
  -4   2  11        620.99        666.98        30.37 o                         
  -3   2  11          1.12        -14.63        14.63 o                         
  -2   2  11       2806.45       2895.06        55.89 o                         
  -1   2  11         51.80         35.43        14.61 o                         
   0   2  11          6.81         18.68        20.84 o                         
   1   2  11       3386.54       3522.46        67.10 o                         
   2   2  11       2910.87       2785.69        47.84 o                         
   3   2  11        299.49        308.50        26.65 o                         
   4   2  11         22.10         16.86        16.19 o                         
   5   2  11       2713.03       2753.83        67.66 o                         
   6   2  11       1119.10       1116.37        43.10 o                         
   7   2  11        171.27        155.55        33.32 o                         
   8   2  11       1343.49       1299.09        78.67 o                         
   9   2  11        269.72        251.05        59.49 o                         
 -11   3  11        212.41        208.13        62.28 o                         
 -10   3  11        113.79        100.24        56.86 o                         
  -9   3  11       1457.09       1446.82        81.93 o                         
  -8   3  11         57.36         72.68        30.64 o                         
  -7   3  11        619.11        638.61        34.97 o                         
  -6   3  11       2890.27       2809.24        82.39 o                         
  -5   3  11        481.15        480.88        28.37 o                         
  -4   3  11        182.13        244.34        23.06 o                         
  -3   3  11        824.09        912.88        36.05 o                         
  -2   3  11         26.01          2.32        17.65 o                         
  -1   3  11       1001.45        909.21        33.30 o                         
   0   3  11        521.12        459.33        31.53 o                         
   1   3  11        166.98        153.99        23.47 o                         
   2   3  11       2522.42       2585.24        46.79 o                         
   3   3  11        272.00        245.84        23.93 o                         
   4   3  11        120.03         92.92        17.12 o                         
   5   3  11         12.75         27.64        18.77 o                         
   6   3  11       1228.41       1251.98        44.76 o                         
   7   3  11        237.19        195.59        40.12 o                         
   8   3  11          7.93         46.25        48.21 o                         
   9   3  11        753.54        907.73        81.54 o                         
 -11   4  11       1795.07       1673.52        98.60 o                         
 -10   4  11         22.75         -5.87        53.57 o                         
  -9   4  11        263.97        231.70        54.85 o                         
  -8   4  11       5120.99       4882.02       101.40 o                         
  -7   4  11       2579.99       2598.77        68.21 o                         
  -6   4  11       1349.05       1316.74        46.69 o                         
  -5   4  11       6143.99       5945.08        99.21 o                         
  -4   4  11       2021.10       2054.32        49.89 o                         
  -3   4  11         13.24          8.34        20.12 o                         
  -2   4  11       3306.93       2986.71        81.94 o                         
  -1   4  11       3401.37       3415.06        71.24 o                         
   0   4  11       1946.15       2001.01        54.27 o                         
   1   4  11       1469.24       1280.26        41.90 o                         
   2   4  11       5090.33       5013.16        70.19 o                         
   3   4  11       1108.38       1071.22        36.97 o                         
   4   4  11         52.48         59.63        16.63 o                         
   5   4  11        136.95        157.70        22.97 o                         
   6   4  11        334.02        391.22        37.59 o                         
   7   4  11        177.72        157.69        43.17 o                         
   8   4  11       1156.79       1268.54        81.35 o                         
   9   4  11        128.33        252.34        59.32 o                         
 -11   5  11          0.43          6.04        90.03 o                         
 -10   5  11       1902.23       1890.59        97.60 o                         
  -9   5  11       3048.89       3022.65       109.90 o                         
  -8   5  11        640.75        510.24        42.89 o                         
  -7   5  11       4796.34       4710.97       103.80 o                         
  -6   5  11       2913.48       2901.92        64.04 o                         
  -5   5  11        610.54        557.41        30.14 o                         
  -4   5  11       6400.04       6238.33        90.44 o                         
  -3   5  11       6786.45       7016.08       123.34 o                         
  -2   5  11        880.74        831.10        44.71 o                         
  -1   5  11       1747.37       1652.53        56.06 o                         
   0   5  11       5904.14       5702.92       120.46 o                         
   1   5  11         32.00         26.51        22.08 o                         
   2   5  11        947.36        981.83        31.86 o                         
   3   5  11       4147.57       4066.27        71.92 o                         
   4   5  11       1016.86        997.95        38.50 o                         
   5   5  11        317.40        315.82        30.25 o                         
   6   5  11       1534.03       1615.12        61.30 o                         
   7   5  11       1549.39       1561.95        75.56 o                         
   8   5  11         58.62         66.04        57.33 o                         
   9   5  11       1572.90       1587.94       102.86 o                         
 -11   6  11       1173.01       1045.15       104.78 o                         
 -10   6  11        714.51        764.00        75.01 o                         
  -9   6  11       2644.53       2659.21       134.18 o                         
  -8   6  11       4020.12       3934.04        93.77 o                         
  -7   6  11       2268.83       2142.09        74.57 o                         
  -6   6  11         16.27          3.33        26.35 o                         
  -5   6  11       4040.37       4120.04        71.79 o                         
  -4   6  11       1672.02       1724.62        46.28 o                         
  -3   6  11       5623.29       5538.00        98.09 o                         
  -2   6  11       7207.26       6805.98       126.62 o                         
  -1   6  11       6831.11       6759.18       126.01 o                         
   0   6  11       1668.04       1737.85        54.03 o                         
   1   6  11       7247.36       7201.36       110.34 o                         
   2   6  11       6122.38       6075.24        95.67 o                         
   3   6  11        270.63        259.66        21.58 o                         
   4   6  11       2592.99       2556.74        72.73 o                         
   5   6  11       3594.39       3699.87        67.25 o                         
   6   6  11         50.00          5.34        32.04 o                         
   7   6  11        553.47        500.55        53.48 o                         
   8   6  11       3860.73       3735.57       129.40 o                         
   9   6  11        450.45        460.51        92.90 o                         
 -11   7  11         36.64        107.54        80.32 o                         
 -10   7  11       2891.72       2844.09       147.05 o                         
  -9   7  11       3486.91       3465.03       125.75 o                         
  -8   7  11         61.88        119.00        41.79 o                         
  -7   7  11       2016.25       1957.99        72.70 o                         
  -6   7  11       3848.73       3705.70        79.02 o                         
  -5   7  11         16.52         17.68        21.08 o                         
  -4   7  11       4406.74       4352.40        99.24 o                         
  -3   7  11      12799.58      12747.61       183.70 o                         
  -2   7  11       2458.32       2183.23        74.55 o                         
  -1   7  11       1662.25       1646.44        60.07 o                         
   0   7  11      11655.56      11145.16       167.23 o                         
   1   7  11       1356.68       1475.98        50.19 o                         
   2   7  11       2161.86       2220.90        64.12 o                         
   3   7  11       8894.45       8592.70       118.38 o                         
   4   7  11       2649.79       2634.30        57.08 o                         
   5   7  11        815.82        778.23        42.73 o                         
   6   7  11       3821.05       3976.68        93.03 o                         
   7   7  11       4337.22       4140.56       147.61 o                         
   8   7  11          0.90          8.28        47.90 o                         
 -10   8  11       2506.67       2233.65       149.29 o                         
  -9   8  11       1725.88       1556.39       128.67 o                         
  -8   8  11       3957.63       3758.81        99.31 o                         
  -7   8  11       2402.49       2535.64        83.96 o                         
  -6   8  11        770.87        819.33        44.70 o                         
  -5   8  11       7162.17       7293.40       120.09 o                         
  -4   8  11       5096.86       5131.48        97.57 o                         
  -3   8  11        721.71        690.87        39.80 o                         
  -2   8  11       5983.89       5835.34       118.48 o                         
  -1   8  11      13427.68      13141.68       214.08 o                         
   0   8  11         77.30        110.94        30.26 o                         
   1   8  11       4392.18       4476.69        85.67 o                         
   2   8  11       6320.61       6392.12       106.89 o                         
   3   8  11       2386.91       2327.76        81.94 o                         
   4   8  11       6120.06       5939.32       108.03 o                         
   5   8  11       5229.52       5448.18        97.67 o                         
   6   8  11       2234.26       2085.17        73.22 o                         
   7   8  11        407.85        311.20        53.79 o                         
   8   8  11       4647.81       4529.90       130.44 o                         
 -10   9  11       1720.37       1918.83       147.26 o                         
  -9   9  11       6481.40       6096.94       236.46 o                         
  -8   9  11         56.20         22.19        40.09 o                         
  -7   9  11       2162.29       2179.12        81.76 o                         
  -6   9  11       7290.47       7317.15       138.94 o                         
  -5   9  11       1222.65       1259.61        57.48 o                         
  -4   9  11       4133.44       3915.14        85.22 o                         
  -3   9  11      10001.66      10252.47       166.02 o                         
  -2   9  11        626.80        484.11        36.61 o                         
  -1   9  11        798.83        893.93        52.51 o                         
   0   9  11      14326.81      14455.48       211.40 o                         
   1   9  11        855.53        879.54        47.87 o                         
   2   9  11        711.02        670.78        45.33 o                         
   3   9  11       8262.08       8168.36       140.36 o                         
   4   9  11       3160.42       3143.94       100.54 o                         
   5   9  11        396.73        341.74        38.88 o                         
   6   9  11       5880.67       5838.71       119.32 o                         
   7   9  11       4631.94       4904.46       129.51 o                         
   8   9  11        461.87        498.69        76.38 o                         
 -10  10  11       4888.89       4523.20       202.77 o                         
  -9  10  11       1788.44       1577.29       131.48 o                         
  -8  10  11       2758.55       2619.83       109.99 o                         
  -7  10  11       7144.77       6827.17       140.86 o                         
  -6  10  11       1908.71       1989.25        79.15 o                         
  -5  10  11       8634.17       8930.18       151.12 o                         
  -4  10  11      10721.35      10405.75       164.96 o                         
  -3  10  11        152.96        140.01        33.30 o                         
  -2  10  11       7671.19       7685.10       130.43 o                         
  -1  10  11       7588.23       7297.65       221.36 o                         
   0  10  11        498.95        545.27        42.99 o                         
   1  10  11       8508.83       8344.11       143.54 o                         
   2  10  11       4147.33       4281.99        87.92 o                         
   3  10  11         22.48        -29.67        29.67 o                         
   4  10  11       5941.00       5868.54       135.11 o                         
   5  10  11       4535.40       4291.36       155.34 o                         
   6  10  11        159.86        135.41        48.68 o                         
   7  10  11       2514.77       2674.78       108.67 o                         
  -9  11  11       7215.49       7494.42       238.67 o                         
  -8  11  11         11.74         22.29        52.50 o                         
  -7  11  11       6107.52       5938.14       131.47 o                         
  -6  11  11      15303.67      15620.18       309.70 o                         
  -5  11  11       2300.96       2279.45        86.12 o                         
  -4  11  11       9846.95      10047.06       162.65 o                         
  -3  11  11      13648.96      13750.63       300.34 o                         
  -2  11  11       3698.27       3664.01        85.51 o                         
  -1  11  11       4685.68       4656.67       102.58 o                         
   0  11  11      11113.80      10937.84       257.77 o                         
   1  11  11       1211.70       1221.02        59.24 o                         
   2  11  11       1435.14       1476.69        59.00 o                         
   3  11  11      10812.38      10776.43       167.18 o                         
   4  11  11       3406.87       3371.58        89.23 o                         
   5  11  11       1637.61       1733.49        71.24 o                         
   6  11  11       5355.08       5763.32       141.84 o                         
   7  11  11       2997.53       2921.32       111.97 o                         
  -9  12  11       2053.99       2263.46       157.83 o                         
  -8  12  11      11673.56      12235.40       250.78 o                         
  -7  12  11       2779.15       2753.32       115.46 o                         
  -6  12  11        815.55        925.41        66.53 o                         
  -5  12  11      15483.03      16054.95       318.38 o                         
  -4  12  11       8761.26       8794.34       150.72 o                         
  -3  12  11        648.98        571.48        45.81 o                         
  -2  12  11      10588.05      10762.27       158.56 o                         
  -1  12  11      14770.92      14532.26       321.41 o                         
   0  12  11        195.89        171.23        40.13 o                         
   1  12  11      12894.43      12663.17       200.34 o                         
   2  12  11       8792.16       8567.27       201.67 o                         
   3  12  11        354.44        329.42        45.13 o                         
   4  12  11       7795.25       7730.66       138.91 o                         
   5  12  11       7578.80       7719.93       202.24 o                         
   6  12  11        375.07        412.17        67.47 o                         
   7  12  11       4467.14       4409.63       201.82 o                         
  -8  13  11        469.83        405.35        75.40 o                         
  -7  13  11       4958.25       5136.23       151.75 o                         
  -6  13  11      10670.35      10798.01       247.29 o                         
  -5  13  11        704.53        760.82        77.68 o                         
  -4  13  11      11046.10      11211.44       208.00 o                         
  -3  13  11      17485.77      17181.67       250.47 o                         
  -2  13  11       4560.14       4469.11        94.73 o                         
  -1  13  11       3004.65       3058.31        91.21 o                         
   0  13  11      18591.33      18770.48       274.30 o                         
   1  13  11       5146.67       4964.45       113.64 o                         
   2  13  11       1914.09       1817.98        80.74 o                         
   3  13  11      11863.11      11824.30       185.92 o                         
   4  13  11      10387.88      10758.23       175.46 o                         
   5  13  11       2283.89       2216.00        82.62 o                         
   6  13  11       4994.00       4938.91       136.11 o                         
  -8  14  11      10061.82      10661.53       239.56 o                         
  -7  14  11       1819.50       1915.22       109.26 o                         
  -6  14  11        960.01        983.32        88.76 o                         
  -5  14  11      12457.50      12489.63       312.36 o                         
  -4  14  11       4771.99       4782.79       151.51 o                         
  -3  14  11        261.08        263.67        45.76 o                         
  -2  14  11       9757.63      10061.24       182.94 o                         
  -1  14  11      16658.61      16924.36       268.00 o                         
   0  14  11         65.53         31.42        41.22 o                         
   1  14  11       5460.59       5464.69       142.78 o                         
   2  14  11      12252.72      12268.47       210.38 o                         
   3  14  11        976.32       1048.58        63.88 o                         
   4  14  11       5362.67       5556.22       157.49 o                         
   5  14  11       8676.34       9326.99       164.97 o                         
  -7  15  11       4560.03       4660.38       227.05 o                         
  -6  15  11       9716.40       9815.24       243.67 o                         
  -5  15  11       2678.40       2471.49       125.72 o                         
  -4  15  11       8456.96       8935.76       223.58 o                         
  -3  15  11       8516.76       8624.82       179.45 o                         
  -2  15  11       4747.98       4726.31       115.96 o                         
  -1  15  11       2523.15       2635.42        92.86 o                         
   0  15  11      17088.73      17330.36       266.22 o                         
   1  15  11       2887.43       3001.17       122.19 o                         
   2  15  11        102.03        120.81        47.86 o                         
   3  15  11      13270.36      13658.01       234.12 o                         
   4  15  11       6376.60       6646.68       138.69 o                         
   5  15  11        635.67        602.88        58.96 o                         
  -6  16  11         54.62         40.25        68.47 o                         
  -5  16  11      13448.24      13878.27       261.49 o                         
  -4  16  11       7829.90       8083.04       217.02 o                         
  -3  16  11        742.93        720.94       140.52 o                         
  -2  16  11       8597.95       8360.54       216.31 o                         
  -1  16  11      14184.77      14429.06       263.87 o                         
   0  16  11         25.01         44.47        48.43 o                         
   1  16  11      10541.59      10769.42       198.51 o                         
   2  16  11       8568.53       8733.55       176.32 o                         
   3  16  11       1918.77       1952.90        85.60 o                         
   4  16  11       5676.72       5422.38       128.86 o                         
  -5  17  11       1242.49       1093.84        83.99 o                         
  -4  17  11       5290.02       5200.09       178.10 o                         
  -3  17  11       4602.23       4724.01       164.39 o                         
  -2  17  11       1423.54       1466.92       104.35 o                         
  -1  17  11       4621.16       4307.69       136.83 o                         
   0  17  11      12268.78      12664.37       249.25 o                         
   1  17  11        669.69        744.17        94.43 o                         
   2  17  11       1124.45       1064.65        84.42 o                         
  -3  18  11        389.97        288.12        75.87 o                         
  -2  18  11       6215.98       6152.80       166.56 o                         
  -1  18  11       7322.90       7636.72       216.47 o                         
   0  18  11        120.43        139.15        71.34 o                         
 -11   0  12         19.42         78.65       102.25 o                         
 -10   0  12       8873.18       8243.96       831.54 o                         
  -9   0  12      28847.07      28387.47       653.58 o                         
  -8   0  12        832.65        881.56       104.88 o                         
  -7   0  12      11708.66      11838.02       199.10 o                         
  -6   0  12      40144.12      41679.62       584.38 o                         
  -5   0  12      11083.72      10857.91       182.34 o                         
  -4   0  12      15443.67      15635.21       241.61 o                         
  -3   0  12      55847.49      58506.36       788.93 o                         
  -2   0  12      22363.58      22770.81       325.84 o                         
  -1   0  12        294.57        323.74        63.67 o                         
   0   0  12      43198.91      42326.55       825.00 o                         
   1   0  12      18041.18      18208.96       456.12 o                         
   2   0  12       5204.12       5552.76       127.92 o                         
   3   0  12      28641.79      28864.95       365.35 o                         
   4   0  12      52451.04      53801.24       738.49 o                         
   5   0  12        614.94        675.87        34.62 o                         
   6   0  12       6065.45       5891.79       129.08 o                         
   7   0  12      23150.67      23516.51       367.52 o                         
   8   0  12       5679.07       5457.16       195.00 o                         
   9   0  12       7223.32       7207.41       271.86 o                         
 -11   1  12      13112.23      12994.02       279.31 o                         
 -10   1  12       8555.81       8433.34       207.81 o                         
  -9   1  12        743.93        722.72        75.66 o                         
  -8   1  12      26980.97      27006.25       371.91 o                         
  -7   1  12       8444.63       8524.47       118.93 o                         
  -6   1  12        345.74        365.80        26.01 o                         
  -5   1  12      33497.91      32709.50       328.68 o                         
  -4   1  12      35227.29      35500.60       352.01 o                         
  -3   1  12        280.34        336.47        22.44 o                         
  -2   1  12      13747.80      13905.18       178.70 o                         
  -1   1  12      35076.16      34852.54       435.10 o                         
   0   1  12        956.98        973.84        46.51 o                         
   1   1  12      28734.94      29212.72       415.99 o                         
   2   1  12      31398.88      31154.88       331.03 o                         
   3   1  12      24422.23      24468.02       242.87 o                         
   4   1  12      12162.17      11851.16       130.29 o                         
   5   1  12      24117.78      24112.10       238.63 o                         
   6   1  12      10181.36      10309.33       133.21 o                         
   7   1  12        126.83        184.05        34.45 o                         
   8   1  12      18956.93      19056.52       297.54 o                         
   9   1  12       5140.66       5102.49       137.53 o                         
 -11   2  12        322.05        305.61        76.63 o                         
 -10   2  12       6320.85       6335.02       161.71 o                         
  -9   2  12      21131.76      20660.24       356.63 o                         
  -8   2  12       2767.28       2511.86        78.08 o                         
  -7   2  12       9635.64       9594.50       162.36 o                         
  -6   2  12      22592.66      22622.21       256.58 o                         
  -5   2  12      13328.55      12825.06       158.56 o                         
  -4   2  12       9286.60       9025.63       110.68 o                         
  -3   2  12      17765.91      17712.47       201.35 o                         
  -2   2  12      15244.78      15434.74       190.39 o                         
  -1   2  12        270.73        208.96        26.29 o                         
   0   2  12      34870.09      33985.25       426.23 o                         
   1   2  12      10312.09      10218.20       147.33 o                         
   2   2  12        295.04        286.23        22.92 o                         
   3   2  12      25196.09      25110.60       256.77 o                         
   4   2  12      24981.32      24920.04       241.64 o                         
   5   2  12         42.08         35.73        20.87 o                         
   6   2  12       6856.83       6716.61       126.90 o                         
   7   2  12      26230.85      26349.21       309.13 o                         
   8   2  12       1509.53       1688.15        90.03 o                         
   9   2  12       6611.28       6739.34       160.31 o                         
 -11   3  12      10896.18      10708.43       221.79 o                         
 -10   3  12      14797.50      14582.83       256.41 o                         
  -9   3  12       1719.81       1704.10        88.83 o                         
  -8   3  12      25131.46      24896.56       320.54 o                         
  -7   3  12      19573.77      19534.91       234.30 o                         
  -6   3  12        822.22        820.74        36.47 o                         
  -5   3  12      20190.07      19762.96       227.03 o                         
  -4   3  12      20923.67      20950.61       253.95 o                         
  -3   3  12        434.83        406.57        34.78 o                         
  -2   3  12      13281.48      12650.40       162.80 o                         
  -1   3  12      30333.74      29607.06       339.97 o                         
   0   3  12       3673.79       3717.92        75.67 o                         
   1   3  12       6875.04       6943.71        95.77 o                         
   2   3  12      17611.89      17109.00       196.66 o                         
   3   3  12      12388.79      12170.82       139.93 o                         
   4   3  12       2144.36       2193.34        50.10 o                         
   5   3  12      23181.68      24391.54       256.58 o                         
   6   3  12       3877.96       4014.09        74.38 o                         
   7   3  12        258.03        261.90        42.78 o                         
   8   3  12      20769.92      21564.61       398.10 o                         
   9   3  12       6813.96       6950.89       169.66 o                         
 -11   4  12        476.28        471.19        73.20 o                         
 -10   4  12       6300.20       5998.30       152.70 o                         
  -9   4  12      20996.10      21296.92       329.38 o                         
  -8   4  12       1236.47       1206.83        56.99 o                         
  -7   4  12      12854.04      12722.96       167.02 o                         
  -6   4  12      25273.97      25462.66       268.55 o                         
  -5   4  12      13895.89      14352.02       186.38 o                         
  -4   4  12      15337.42      14604.20       188.04 o                         
  -3   4  12      26833.73      26522.85       344.63 o                         
  -2   4  12      11364.29      11575.62       153.49 o                         
  -1   4  12       2527.99       2385.32        61.02 o                         
   0   4  12      47068.28      46601.50       573.43 o                         
   1   4  12      15386.58      14698.77       189.68 o                         
   2   4  12        373.52        376.80        41.24 o                         
   3   4  12      20785.99      20977.44       259.56 o                         
   4   4  12      17235.71      17059.32       202.01 o                         
   5   4  12         66.42         96.73        23.89 o                         
   6   4  12      14963.58      15415.14       212.49 o                         
   7   4  12      18146.47      18896.99       285.51 o                         
   8   4  12       2121.46       2502.53       118.11 o                         
   9   4  12       7761.15       7635.56       283.76 o                         
 -11   5  12       7097.96       6915.25       220.49 o                         
 -10   5  12       9752.06      10072.83       206.48 o                         
  -9   5  12       2488.25       2409.02       101.25 o                         
  -8   5  12      16343.71      16292.69       231.72 o                         
  -7   5  12      15841.99      15969.86       268.08 o                         
  -6   5  12          2.59         21.21        27.61 o                         
  -5   5  12      22604.26      22413.64       253.64 o                         
  -4   5  12      22432.94      22266.84       270.17 o                         
  -3   5  12        239.44        294.52        30.89 o                         
  -2   5  12      23136.62      22796.74       334.23 o                         
  -1   5  12      51256.06      51380.47       629.79 o                         
   0   5  12       1486.48       1319.25        48.74 o                         
   1   5  12      16606.57      16818.07       213.87 o                         
   2   5  12      25561.34      25421.97       279.51 o                         
   3   5  12       8384.89       8265.09       121.41 o                         
   4   5  12       9879.70       9924.96       148.44 o                         
   5   5  12      14667.04      15191.57       207.96 o                         
   6   5  12       2381.51       2481.79        73.54 o                         
   7   5  12       1898.62       1731.51       107.23 o                         
   8   5  12      19100.17      19785.99       347.66 o                         
 -11   6  12        588.36        612.59        97.39 o                         
 -10   6  12       4063.31       4103.97       132.83 o                         
  -9   6  12      22877.87      23243.56       355.65 o                         
  -8   6  12        565.71        560.63        46.99 o                         
  -7   6  12       4033.75       3671.60        88.19 o                         
  -6   6  12      24304.27      24525.59       303.18 o                         
  -5   6  12       9553.24       9703.52       129.78 o                         
  -4   6  12      11409.38      11050.86       142.04 o                         
  -3   6  12      37851.01      37592.14       526.16 o                         
  -2   6  12      21275.26      21280.68       316.37 o                         
  -1   6  12        192.30        170.83        33.22 o                         
   0   6  12      26404.68      26325.30       404.14 o                         
   1   6  12       7211.57       7149.44       113.01 o                         
   2   6  12        328.76        366.56        26.73 o                         
   3   6  12      14348.33      14331.03       164.93 o                         
   4   6  12      16416.57      15788.13       321.77 o                         
   5   6  12       1283.73       1349.11        64.48 o                         
   6   6  12       7816.00       7796.66       135.05 o                         
   7   6  12      14992.21      15175.59       246.36 o                         
   8   6  12        890.32        882.58        83.64 o                         
 -11   7  12       7027.12       7499.86       488.61 o                         
 -10   7  12       6120.50       6018.08       212.71 o                         
  -9   7  12        178.36        172.28        61.71 o                         
  -8   7  12      14559.16      14081.11       225.77 o                         
  -7   7  12       7410.44       7232.37       169.31 o                         
  -6   7  12        128.83        147.68        31.47 o                         
  -5   7  12      17363.06      17491.79       217.04 o                         
  -4   7  12      26094.48      25993.18       313.47 o                         
  -3   7  12         18.26         14.24        28.54 o                         
  -2   7  12       6627.50       6469.22       126.93 o                         
  -1   7  12      48466.28      48250.31       666.17 o                         
   0   7  12       3216.52       2960.22        86.01 o                         
   1   7  12      10301.72      10123.82       146.89 o                         
   2   7  12      27215.88      27401.84       330.04 o                         
   3   7  12      13580.68      13602.95       185.85 o                         
   4   7  12       1746.98       1762.89        81.88 o                         
   5   7  12      10467.17      10445.56       171.05 o                         
   6   7  12       5000.44       4929.47       155.36 o                         
   7   7  12         63.50        122.52        46.09 o                         
   8   7  12      11371.02      11536.88       255.49 o                         
 -10   8  12       5315.02       5535.37       210.02 o                         
  -9   8  12      12016.21      12346.62       251.96 o                         
  -8   8  12       1518.25       1470.55        71.20 o                         
  -7   8  12       3131.93       2889.93        88.19 o                         
  -6   8  12      12606.42      12557.98       180.19 o                         
  -5   8  12       5850.07       6145.25       109.06 o                         
  -4   8  12       5554.05       5443.76       103.69 o                         
  -3   8  12      26080.67      26436.23       345.76 o                         
  -2   8  12      17132.27      17266.41       269.60 o                         
  -1   8  12        603.19        532.85        45.61 o                         
   0   8  12      14281.88      13739.73       202.75 o                         
   1   8  12       6052.42       5642.74        99.25 o                         
   2   8  12        270.27        243.47        31.77 o                         
   3   8  12      11809.83      11880.40       204.60 o                         
   4   8  12      15630.25      15784.25       235.66 o                         
   5   8  12         25.08         38.34        31.50 o                         
   6   8  12       5344.44       5409.75       114.04 o                         
   7   8  12      12043.33      11881.92       214.32 o                         
   8   8  12       2542.43       2605.26       110.86 o                         
 -10   9  12       4726.49       4974.49       223.46 o                         
  -9   9  12        199.52        141.76        84.13 o                         
  -8   9  12      11858.94      11803.41       244.51 o                         
  -7   9  12       6440.84       6190.86       171.05 o                         
  -6   9  12          8.08         -7.35        29.95 o                         
  -5   9  12       8593.51       8468.07       170.65 o                         
  -4   9  12      12028.99      11595.42       178.02 o                         
  -3   9  12       2615.79       2618.26        71.92 o                         
  -2   9  12       3088.61       3017.37        87.78 o                         
  -1   9  12      28896.86      28624.79       431.77 o                         
   0   9  12         54.70         92.70        38.81 o                         
   1   9  12       5610.64       5782.84       111.00 o                         
   2   9  12      15160.40      15532.51       209.04 o                         
   3   9  12       7408.33       7492.54       124.26 o                         
   4   9  12       3511.87       3319.18        83.69 o                         
   5   9  12       5591.27       5832.10       106.13 o                         
   6   9  12       5507.14       5571.16       137.29 o                         
   7   9  12        544.72        541.96        63.28 o                         
 -10  10  12       1486.12       1580.55       141.95 o                         
  -9  10  12      11652.05      12032.40       309.86 o                         
  -8  10  12         38.62         74.80        50.20 o                         
  -7  10  12       2460.70       2545.96        92.92 o                         
  -6  10  12       9380.36       9338.69       150.87 o                         
  -5  10  12       6196.14       6131.36       131.83 o                         
  -4  10  12       6499.59       6597.35       160.89 o                         
  -3  10  12       9505.04       9015.61       149.05 o                         
  -2  10  12       5397.12       5403.76       122.42 o                         
  -1  10  12       1009.23        952.36        54.08 o                         
   0  10  12      19234.46      19494.87       275.67 o                         
   1  10  12       3800.13       4117.32        95.79 o                         
   2  10  12         75.77         50.49        31.91 o                         
   3  10  12      11167.24      11324.79       213.04 o                         
   4  10  12      11291.05      11393.42       177.13 o                         
   5  10  12        697.94        728.65        49.47 o                         
   6  10  12       5810.91       5954.76       145.60 o                         
   7  10  12       9486.64       9609.85       194.25 o                         
  -9  11  12        498.32        428.58       111.43 o                         
  -8  11  12       9790.21       9776.41       211.82 o                         
  -7  11  12       4763.76       4654.33       118.75 o                         
  -6  11  12       1045.92       1027.23        65.33 o                         
  -5  11  12      10124.75       9979.62       189.15 o                         
  -4  11  12       5062.39       5211.28       108.90 o                         
  -3  11  12        944.73        918.93        52.76 o                         
  -2  11  12      12328.39      12161.89       213.06 o                         
  -1  11  12      11941.98      12365.26       196.33 o                         
   0  11  12       3142.24       2929.26        85.21 o                         
   1  11  12      10569.78      10294.20       185.38 o                         
   2  11  12      10985.93      10894.61       164.51 o                         
   3  11  12       4738.85       4677.54       103.01 o                         
   4  11  12       3216.37       3059.20        85.89 o                         
   5  11  12       7812.37       7716.28       153.63 o                         
   6  11  12       2184.74       2158.41       101.13 o                         
   7  11  12        171.60        184.75        60.28 o                         
  -9  12  12       5056.41       5069.05       208.54 o                         
  -8  12  12         30.36         24.74        57.02 o                         
  -7  12  12       1763.36       1819.03        99.51 o                         
  -6  12  12       8363.73       8453.66       190.20 o                         
  -5  12  12       3778.58       3854.84       112.34 o                         
  -4  12  12       2889.71       2809.58        82.96 o                         
  -3  12  12       7400.76       7172.74       206.58 o                         
  -2  12  12       6638.78       6702.01       156.66 o                         
  -1  12  12       1063.90       1154.08        83.13 o                         
   0  12  12      13690.84      14078.50       219.34 o                         
   1  12  12       3346.00       3463.68        94.13 o                         
   2  12  12         12.12          0.13        41.47 o                         
   3  12  12      10532.16      10691.28       205.92 o                         
   4  12  12       8272.94       8069.45       151.35 o                         
   5  12  12          8.09         48.51        41.23 o                         
   6  12  12       1586.93       1497.96        88.78 o                         
  -8  13  12       4295.92       4163.14       143.28 o                         
  -7  13  12       1751.30       1710.84       100.42 o                         
  -6  13  12        899.15        960.82        72.40 o                         
  -5  13  12       5005.76       4958.87       209.63 o                         
  -4  13  12       5474.33       5500.59       134.26 o                         
  -3  13  12        442.41        472.44        46.36 o                         
  -2  13  12       1597.63       1608.46        65.86 o                         
  -1  13  12       7848.50       7706.48       156.85 o                         
   0  13  12        364.67        382.20        47.26 o                         
   1  13  12       3942.12       3669.79        99.09 o                         
   2  13  12       7041.46       6921.19       131.90 o                         
   3  13  12       2009.17       1853.26        76.34 o                         
   4  13  12       1029.82       1039.26        64.03 o                         
   5  13  12       4185.15       4136.35       128.77 o                         
   6  13  12        785.98        949.65       103.54 o                         
  -7  14  12        839.43        878.44       112.16 o                         
  -6  14  12       5157.87       5235.37       164.77 o                         
  -5  14  12       3052.38       3053.02       276.77 o                         
  -4  14  12       1320.69       1347.37        76.92 o                         
  -3  14  12       3337.45       3146.76       128.38 o                         
  -2  14  12       6214.69       5843.75       128.66 o                         
  -1  14  12          9.89         48.96        43.86 o                         
   0  14  12       3819.31       3889.37       106.41 o                         
   1  14  12       1613.83       1481.66       111.23 o                         
   2  14  12         14.25         23.22        47.01 o                         
   3  14  12       3643.49       3643.55       101.48 o                         
   4  14  12       2680.38       2618.65        91.43 o                         
   5  14  12          5.68        106.94        45.54 o                         
  -7  15  12       1062.92       1013.34        91.04 o                         
  -6  15  12        124.77        152.24        67.95 o                         
  -5  15  12       4165.77       4426.67       156.13 o                         
  -4  15  12       3636.48       3658.68       121.32 o                         
  -3  15  12         23.87         24.27        51.56 o                         
  -2  15  12       1472.30       1327.54        74.67 o                         
  -1  15  12       3473.23       3242.33       101.78 o                         
   0  15  12         42.76        119.43        48.13 o                         
   1  15  12       1295.84       1272.84        76.03 o                         
   2  15  12       2000.20       1928.05        91.37 o                         
   3  15  12       1806.73       1719.03        79.79 o                         
   4  15  12       1796.47       1672.92        81.43 o                         
  -5  16  12        628.53        524.73        69.53 o                         
  -4  16  12       1107.70       1166.21        99.97 o                         
  -3  16  12       1454.02       1465.07       110.76 o                         
  -2  16  12       1370.09       1331.76        86.17 o                         
  -1  16  12         88.02        151.44        51.97 o                         
   0  16  12       4341.03       4229.11       122.66 o                         
   1  16  12        942.04        901.68        70.15 o                         
   2  16  12         29.95         20.53        49.12 o                         
   3  16  12       2056.15       2075.78        88.98 o                         
  -4  17  12       1457.51       1434.30       110.02 o                         
  -3  17  12          9.65         58.63        65.60 o                         
  -2  17  12        240.10         82.51        69.73 o                         
  -1  17  12       2927.92       2974.65       120.85 o                         
   0  17  12        408.37        476.58        61.99 o                         
   1  17  12        207.94         96.48        55.01 o                         
   2  17  12        633.65        595.47        86.81 o                         
 -11   1  13         24.73        -16.10        64.49 o                         
 -10   1  13         21.41         70.24        67.24 o                         
  -9   1  13        351.30        265.69        67.24 o                         
  -8   1  13         93.42        109.05        31.06 o                         
  -7   1  13        501.49        457.63        35.04 o                         
  -6   1  13       2189.24       2080.16        49.32 o                         
  -5   1  13        170.90        167.24        22.65 o                         
  -4   1  13        809.54        904.22        34.39 o                         
  -3   1  13       1970.36       1803.45        41.57 o                         
  -2   1  13       1915.51       1943.31        43.38 o                         
  -1   1  13        136.37        217.51        27.72 o                         
   0   1  13        773.58        799.33        68.31 o                         
   1   1  13        453.55        503.54        39.88 o                         
   2   1  13        160.97        177.12        19.64 o                         
   3   1  13        997.88       1014.03        35.51 o                         
   4   1  13         42.12          8.91        21.78 o                         
   5   1  13        243.97        212.83        28.14 o                         
   6   1  13         10.50         -1.81        25.55 o                         
   7   1  13         12.90         14.77        35.18 o                         
   8   1  13         40.40        -63.82        63.82 o                         
 -11   2  13          9.07         -9.89        66.12 o                         
 -10   2  13        602.91        527.72        77.96 o                         
  -9   2  13          0.59        -34.40        54.52 o                         
  -8   2  13        533.28        498.14        48.43 o                         
  -7   2  13        450.46        424.78        36.54 o                         
  -6   2  13        432.75        480.50        32.23 o                         
  -5   2  13        838.52        781.60        37.15 o                         
  -4   2  13        496.08        475.84        27.86 o                         
  -3   2  13        449.93        458.85        28.16 o                         
  -2   2  13       3828.95       3785.56        68.24 o                         
  -1   2  13       3307.22       3332.75        77.08 o                         
   0   2  13        523.31        523.62        35.74 o                         
   1   2  13        718.96        574.16        38.70 o                         
   2   2  13       1283.05       1211.57        38.13 o                         
   3   2  13        369.44        365.28        24.97 o                         
   4   2  13         61.80        102.14        25.74 o                         
   5   2  13       2566.75       2663.91        58.90 o                         
   6   2  13         12.07         26.43        26.44 o                         
   7   2  13          5.86        110.27        41.82 o                         
   8   2  13        292.36        278.85        71.67 o                         
 -11   3  13        567.50        561.34       101.66 o                         
 -10   3  13         36.31        -15.86        63.19 o                         
  -9   3  13         29.68         25.50        58.66 o                         
  -8   3  13        751.00        812.51        66.37 o                         
  -7   3  13       1294.95       1137.58        77.85 o                         
  -6   3  13         31.54         21.64        23.07 o                         
  -5   3  13       3188.10       2898.28        60.86 o                         
  -4   3  13       2226.56       2179.16        51.68 o                         
  -3   3  13        316.76        265.38        24.91 o                         
  -2   3  13       3477.74       3617.95        68.01 o                         
  -1   3  13       1088.04       1002.93        34.36 o                         
   0   3  13        155.19        140.84        27.88 o                         
   1   3  13        636.69        671.80        37.51 o                         
   2   3  13        237.87        302.51        25.66 o                         
   3   3  13       1022.83        976.58        35.54 o                         
   4   3  13       1530.74       1477.89        48.34 o                         
   5   3  13          8.29         -6.93        22.94 o                         
   6   3  13        977.72        925.00        50.71 o                         
   7   3  13        760.41        652.18        58.11 o                         
   8   3  13        478.24        445.30        77.68 o                         
 -11   4  13        907.02       1055.35        86.77 o                         
 -10   4  13        458.56        526.07        75.00 o                         
  -9   4  13         98.79         33.28        55.05 o                         
  -8   4  13        875.52        908.89        52.91 o                         
  -7   4  13        228.18        210.83        30.46 o                         
  -6   4  13        251.42        287.61        28.47 o                         
  -5   4  13        103.22        110.93        26.08 o                         
  -4   4  13        668.01        600.15        41.81 o                         
  -3   4  13       1761.47       1701.82        50.06 o                         
  -2   4  13         21.08         20.90        21.85 o                         
  -1   4  13       2251.59       2188.65        52.65 o                         
   0   4  13       1656.58       1693.47        57.78 o                         
   1   4  13         58.17         74.98        25.19 o                         
   2   4  13       3076.90       3036.55        56.52 o                         
   3   4  13       4764.14       4584.75        71.41 o                         
   4   4  13        667.18        698.62        45.29 o                         
   5   4  13       2806.58       2885.37        84.53 o                         
   6   4  13       2074.09       2066.27        69.67 o                         
   7   4  13         57.55         20.84        43.31 o                         
   8   4  13       1781.20       1720.19       115.59 o                         
 -11   5  13        255.51        179.94        66.40 o                         
 -10   5  13        379.44        238.12        65.07 o                         
  -9   5  13       2080.13       1998.46       107.35 o                         
  -8   5  13        890.00        809.03        52.65 o                         
  -7   5  13        717.21        624.67        38.63 o                         
  -6   5  13       1832.25       1738.39        58.62 o                         
  -5   5  13       3373.30       3287.39        73.42 o                         
  -4   5  13        368.68        392.19        37.39 o                         
  -3   5  13       1528.22       1499.39        54.45 o                         
  -2   5  13       5233.58       5057.94       146.45 o                         
  -1   5  13       3503.62       3378.03        76.84 o                         
   0   5  13       1139.38       1044.22        55.68 o                         
   1   5  13       1514.28       1595.50        70.12 o                         
   2   5  13         83.07         98.43        26.55 o                         
   3   5  13       3276.45       3310.06        61.09 o                         
   4   5  13       3178.94       3105.09        69.98 o                         
   5   5  13         73.74         88.15        28.50 o                         
   6   5  13       1902.08       1863.93        67.95 o                         
   7   5  13       3117.27       3078.09       102.16 o                         
   8   5  13       1701.35       1688.68       126.10 o                         
 -11   6  13       1800.01       1846.93       144.05 o                         
 -10   6  13       1421.27       1338.71        91.30 o                         
  -9   6  13        192.13        225.64        56.87 o                         
  -8   6  13       3593.86       3477.04        98.41 o                         
  -7   6  13       3290.91       3251.57        77.31 o                         
  -6   6  13         33.47         42.40        29.17 o                         
  -5   6  13        959.41       1010.99        41.66 o                         
  -4   6  13      10814.10      11135.52       155.98 o                         
  -3   6  13         22.74         40.69        31.98 o                         
  -2   6  13         44.95         46.45        31.53 o                         
  -1   6  13       5094.58       5016.57        99.83 o                         
   0   6  13        551.40        599.29        42.00 o                         
   1   6  13       5063.56       5175.60        93.90 o                         
   2   6  13       3615.91       3508.61        66.08 o                         
   3   6  13       8089.00       7759.38       152.77 o                         
   4   6  13        878.74        810.90        43.44 o                         
   5   6  13       2880.32       2744.36        69.77 o                         
   6   6  13       1090.09       1010.97        56.15 o                         
   7   6  13         38.59         68.71        47.18 o                         
   8   6  13       2465.98       2286.39       132.89 o                         
 -10   7  13        480.44        460.10        98.61 o                         
  -9   7  13       4787.68       4623.42       147.54 o                         
  -8   7  13       1073.82       1001.30        72.06 o                         
  -7   7  13        769.65        810.60        46.81 o                         
  -6   7  13       6827.19       6608.04       115.75 o                         
  -5   7  13       4432.84       4287.33        93.40 o                         
  -4   7  13         46.38         30.43        27.77 o                         
  -3   7  13       6288.46       6202.00       125.42 o                         
  -2   7  13       2492.67       2516.92        78.21 o                         
  -1   7  13       1216.75       1233.18        88.08 o                         
   0   7  13       5317.60       5081.16        92.87 o                         
   1   7  13       4492.56       4641.91        88.84 o                         
   2   7  13        102.93        124.40        30.85 o                         
   3   7  13       2184.04       2242.70        65.90 o                         
   4   7  13       7789.76       7647.33       118.53 o                         
   5   7  13         20.29         41.29        41.55 o                         
   6   7  13        659.47        695.22        52.77 o                         
   7   7  13       4836.80       4509.58       124.52 o                         
   8   7  13        862.72        970.12       102.83 o                         
 -10   8  13       4562.37       4329.40       192.52 o                         
  -9   8  13         24.96         -8.98        57.31 o                         
  -8   8  13       5143.22       5206.23       122.90 o                         
  -7   8  13       8612.43       8716.38       163.89 o                         
  -6   8  13       4200.64       4078.09        89.48 o                         
  -5   8  13       2678.88       2749.65        66.33 o                         
  -4   8  13       7753.89       7758.66       133.11 o                         
  -3   8  13       3967.49       4121.64       100.02 o                         
  -2   8  13       1590.04       1540.27        67.76 o                         
  -1   8  13       9175.02       9045.94       166.33 o                         
   0   8  13       5813.59       5970.17       106.90 o                         
   1   8  13       1360.22       1383.33        56.12 o                         
   2   8  13       4337.02       4168.63       106.46 o                         
   3   8  13      11368.47      11221.23       165.56 o                         
   4   8  13         37.01         73.20        30.50 o                         
   5   8  13       2422.14       2359.61        71.54 o                         
   6   8  13       3288.66       3054.69       107.11 o                         
   7   8  13        618.21        794.57        69.17 o                         
 -10   9  13        173.73        142.50        92.49 o                         
  -9   9  13       7829.76       7776.15       236.06 o                         
  -8   9  13       1252.53       1253.84        71.79 o                         
  -7   9  13        297.88        309.38        48.31 o                         
  -6   9  13       5519.95       5487.78       107.77 o                         
  -5   9  13       6703.69       6517.97       116.26 o                         
  -4   9  13        109.21        140.88        33.27 o                         
  -3   9  13       9329.04       9387.42       173.17 o                         
  -2   9  13       5853.20       5850.13       191.32 o                         
  -1   9  13       2538.41       2281.98        80.87 o                         
   0   9  13      14093.49      14245.25       214.52 o                         
   1   9  13       8261.51       8188.31       133.34 o                         
   2   9  13       3949.45       3696.45        84.97 o                         
   3   9  13       2741.38       2731.11        74.52 o                         
   4   9  13      11707.43      11716.29       205.86 o                         
   5   9  13       1300.40       1282.52        59.51 o                         
   6   9  13        382.93        301.57        57.98 o                         
   7   9  13       6991.50       6987.81       160.86 o                         
  -9  10  13         20.48         69.95        82.14 o                         
  -8  10  13       3789.70       3715.62       116.99 o                         
  -7  10  13       4786.00       4725.07       120.49 o                         
  -6  10  13        749.59        737.50        56.28 o                         
  -5  10  13       1692.62       1706.45        70.21 o                         
  -4  10  13       6080.64       6117.91       118.32 o                         
  -3  10  13        101.51         62.46        36.12 o                         
  -2  10  13       1136.36       1192.02        65.87 o                         
  -1  10  13      13764.65      13571.85       208.81 o                         
   0  10  13       5187.66       5173.50       129.33 o                         
   1  10  13       1436.62       1354.06        60.94 o                         
   2  10  13       7702.94       7674.51       130.28 o                         
   3  10  13       6592.99       6557.05       136.29 o                         
   4  10  13       1275.93       1298.98        63.34 o                         
   5  10  13       7849.25       7791.18       139.72 o                         
   6  10  13       2641.79       2745.62       115.79 o                         
   7  10  13        111.25        198.01        59.47 o                         
  -9  11  13       9253.50       9334.66       339.27 o                         
  -8  11  13       2255.23       2495.50       236.63 o                         
  -7  11  13        314.34        279.10        51.37 o                         
  -6  11  13       4123.14       4036.30        95.90 o                         
  -5  11  13       1757.32       1737.62       106.29 o                         
  -4  11  13       1876.15       1907.82        71.77 o                         
  -3  11  13      12422.26      12184.16       304.46 o                         
  -2  11  13       5673.18       6019.86       178.94 o                         
  -1  11  13         70.47         70.14        37.26 o                         
   0  11  13      13083.45      12947.73       204.89 o                         
   1  11  13       6038.18       6029.28       114.08 o                         
   2  11  13        368.25        310.38        45.28 o                         
   3  11  13       7054.91       6997.00       168.52 o                         
   4  11  13       8572.73       8888.15       153.74 o                         
   5  11  13         46.44         73.85        38.93 o                         
   6  11  13       3863.68       3778.35       120.10 o                         
  -8  12  13       7360.11       7503.86       286.60 o                         
  -7  12  13       5187.27       5434.71       137.64 o                         
  -6  12  13        645.33        593.23        79.08 o                         
  -5  12  13       9757.44       9811.14       192.34 o                         
  -4  12  13      13847.62      14138.04       231.66 o                         
  -3  12  13        159.94        180.43        40.39 o                         
  -2  12  13       1496.43       1534.75        72.35 o                         
  -1  12  13      20361.97      20682.86       297.87 o                         
   0  12  13       2459.10       2308.51        88.97 o                         
   1  12  13       2409.39       2421.03        84.46 o                         
   2  12  13      11327.26      11858.15       203.18 o                         
   3  12  13       5958.44       6237.77       126.74 o                         
   4  12  13        534.55        516.80        74.72 o                         
   5  12  13       6981.69       6929.07       135.97 o                         
   6  12  13       2016.37       2010.45       143.53 o                         
  -8  13  13       2285.00       2407.37       157.80 o                         
  -7  13  13       1097.71        932.69        82.70 o                         
  -6  13  13       6466.52       6833.68       160.47 o                         
  -5  13  13       7038.15       7274.54       213.07 o                         
  -4  13  13       1776.93       1738.91        84.56 o                         
  -3  13  13      10280.87      10308.41       247.61 o                         
  -2  13  13       9161.02       9588.18       170.70 o                         
  -1  13  13         17.03         61.53        60.73 o                         
   0  13  13      11707.76      11819.37       199.49 o                         
   1  13  13       7861.74       8225.88       181.56 o                         
   2  13  13        893.19        969.07        68.06 o                         
   3  13  13       4164.43       4218.75       138.88 o                         
   4  13  13      10968.91      11328.61       188.94 o                         
   5  13  13        572.86        658.00        69.23 o                         
  -7  14  13       8654.99       8628.71       210.11 o                         
  -6  14  13        906.79        862.46        88.27 o                         
  -5  14  13       4251.01       4239.99       147.40 o                         
  -4  14  13      17799.25      18421.27       307.63 o                         
  -3  14  13        837.80        748.55        67.84 o                         
  -2  14  13        728.75        695.11        66.39 o                         
  -1  14  13      13825.26      14003.72       228.24 o                         
   0  14  13       2480.43       2431.67        92.45 o                         
   1  14  13       2083.82       2007.63       149.25 o                         
   2  14  13       8963.07       9261.89       163.91 o                         
   3  14  13       6902.58       7036.96       210.72 o                         
   4  14  13         97.09         12.03        46.22 o                         
  -6  15  13       8161.05       8517.11       226.12 o                         
  -5  15  13      11965.18      11888.47       337.96 o                         
  -4  15  13        315.43        216.29        57.84 o                         
  -3  15  13       5512.04       5739.52       132.33 o                         
  -2  15  13       9993.30      10553.65       190.61 o                         
  -1  15  13        196.54        154.26        49.51 o                         
   0  15  13       7397.70       7380.64       177.08 o                         
   1  15  13       6231.14       6588.18       165.27 o                         
   2  15  13        858.22        808.41        68.21 o                         
   3  15  13       3221.05       3156.01       103.16 o                         
  -5  16  13       3331.36       3537.10       204.03 o                         
  -4  16  13      11059.43      11056.41       266.19 o                         
  -3  16  13        445.79        329.43        67.90 o                         
  -2  16  13        474.77        379.87        58.09 o                         
  -1  16  13      13188.80      13197.90       293.07 o                         
   0  16  13       2370.24       2356.04       112.25 o                         
   1  16  13       1857.93       1824.92        95.71 o                         
   2  16  13       8800.38       8880.37       168.14 o                         
  -3  17  13       7824.01       8049.91       222.49 o                         
  -2  17  13       8934.45       9003.48       203.19 o                         
  -1  17  13        477.79        535.88        92.28 o                         
   0  17  13       9185.26       9350.74       187.18 o                         
 -11   0  14       4027.28       4089.10       231.23 o                         
 -10   0  14        429.36        342.15       104.15 o                         
  -9   0  14      28253.59      27426.34       912.11 o                         
  -8   0  14      19624.46      19183.66       357.49 o                         
  -7   0  14         17.57         35.84        33.34 o                         
  -6   0  14      16872.00      16855.89       268.74 o                         
  -5   0  14      47104.94      47166.01       656.85 o                         
  -4   0  14        143.19        172.36        35.28 o                         
  -3   0  14      23187.03      22929.84       337.00 o                         
  -2   0  14      25860.98      25090.23       424.53 o                         
  -1   0  14      15558.16      15207.01       321.14 o                         
   0   0  14      22053.05      21854.79       462.84 o                         
   1   0  14      30830.09      31279.70       637.31 o                         
   2   0  14       8359.61       8220.16       175.89 o                         
   3   0  14        419.40        417.91        49.18 o                         
   4   0  14      28112.11      29138.93       494.71 o                         
   5   0  14       1226.47       1314.01        77.80 o                         
   6   0  14        686.29        708.96        65.53 o                         
   7   0  14      15806.44      16353.77       747.08 o                         
   8   0  14      15240.02      15202.44       574.37 o                         
 -11   1  14       5598.08       5445.17       177.46 o                         
 -10   1  14      17019.75      17037.11       327.19 o                         
  -9   1  14       2195.08       2039.28       110.99 o                         
  -8   1  14      15636.39      15855.61       199.46 o                         
  -7   1  14      26516.88      26438.26       301.59 o                         
  -6   1  14      13857.67      14001.88       163.92 o                         
  -5   1  14       5614.06       5614.75        84.27 o                         
  -4   1  14      43405.36      43119.91       424.79 o                         
  -3   1  14      17559.23      17698.63       204.84 o                         
  -2   1  14        172.66        203.04        27.86 o                         
  -1   1  14      40817.85      40040.98       501.35 o                         
   0   1  14      20900.33      20585.65       310.98 o                         
   1   1  14         69.43         92.04        31.33 o                         
   2   1  14      12215.11      11946.41       163.73 o                         
   3   1  14      30453.96      29722.43       353.60 o                         
   4   1  14        107.83         63.64        41.07 o                         
   5   1  14      11064.69      11422.91       165.03 o                         
   6   1  14      11565.95      11653.37       204.03 o                         
   7   1  14       3543.31       3809.07       143.31 o                         
   8   1  14       8379.34       8209.00       278.64 o                         
 -11   2  14       4758.10       4889.28       168.56 o                         
 -10   2  14         86.21        163.87        68.49 o                         
  -9   2  14      15266.71      15221.38       294.38 o                         
  -8   2  14      12112.16      11855.96       178.10 o                         
  -7   2  14          3.14        -26.26        26.26 o                         
  -6   2  14       8793.36       8849.71       116.49 o                         
  -5   2  14      31820.53      31209.33       319.80 o                         
  -4   2  14         19.33         59.25        22.14 o                         
  -3   2  14      16049.80      15744.66       186.42 o                         
  -2   2  14      35503.73      34896.59       399.16 o                         
  -1   2  14       8654.03       8313.61       135.29 o                         
   0   2  14      16073.08      15720.44       222.03 o                         
   1   2  14      25385.04      25283.56       334.56 o                         
   2   2  14       6073.64       5889.09        99.35 o                         
   3   2  14       8577.13       8618.74       131.43 o                         
   4   2  14      26470.17      27012.09       327.81 o                         
   5   2  14       3468.81       3460.22        79.27 o                         
   6   2  14       2341.17       2320.29       101.85 o                         
   7   2  14      19153.55      18951.02       317.58 o                         
   8   2  14      10213.16       9703.08       417.21 o                         
 -11   3  14       2356.20       2285.16       130.25 o                         
 -10   3  14      13450.95      13307.97       279.76 o                         
  -9   3  14       2533.96       2248.75       115.60 o                         
  -8   3  14       4482.54       4345.41       121.42 o                         
  -7   3  14      14664.24      14367.71       200.13 o                         
  -6   3  14       7748.71       7601.56       112.27 o                         
  -5   3  14       2205.40       2051.95        51.77 o                         
  -4   3  14      45492.93      45441.22       477.72 o                         
  -3   3  14       7908.38       7638.96       107.52 o                         
  -2   3  14         53.09         51.18        20.83 o                         
  -1   3  14      50790.43      50071.77       617.93 o                         
   0   3  14      18419.47      18066.93       249.77 o                         
   1   3  14       6414.14       6309.22       104.68 o                         
   2   3  14      19263.54      19262.98       242.54 o                         
   3   3  14      33000.90      33255.62       391.70 o                         
   4   3  14        929.42        850.30        45.62 o                         
   5   3  14      14871.25      15119.35       210.90 o                         
   6   3  14      14207.94      14094.37       219.04 o                         
   7   3  14       2535.42       2496.06       103.61 o                         
   8   3  14       6537.55       6530.18       199.88 o                         
 -11   4  14       3546.03       3662.96       150.78 o                         
 -10   4  14         68.19         62.29        67.04 o                         
  -9   4  14      17849.18      18073.93       333.12 o                         
  -8   4  14       6056.33       6050.87       131.88 o                         
  -7   4  14        310.67        251.51        36.19 o                         
  -6   4  14      12945.59      12941.86       166.80 o                         
  -5   4  14      24457.20      24684.66       300.10 o                         
  -4   4  14        815.38        925.76        41.32 o                         
  -3   4  14      28445.57      29010.50       342.95 o                         
  -2   4  14      31290.86      31098.61       363.04 o                         
  -1   4  14      11315.13      11406.04       153.81 o                         
   0   4  14      25688.64      26133.84       368.62 o                         
   1   4  14      15617.96      15269.99       194.61 o                         
   2   4  14       6643.23       6369.53        89.63 o                         
   3   4  14       9983.69       9867.27       162.32 o                         
   4   4  14      25974.90      26581.00       329.26 o                         
   5   4  14       4129.85       4170.08        87.52 o                         
   6   4  14       1231.30       1224.68        65.59 o                         
   7   4  14      12580.47      12183.21       267.43 o                         
   8   4  14       6283.50       6270.50       193.02 o                         
 -11   5  14       4663.59       4829.90       200.75 o                         
 -10   5  14      11223.56      11205.00       221.07 o                         
  -9   5  14       1754.76       1781.30        94.89 o                         
  -8   5  14      11270.03      10920.94       221.61 o                         
  -7   5  14      11778.26      11832.07       188.31 o                         
  -6   5  14       5247.00       5391.83       112.07 o                         
  -5   5  14       7716.85       7544.23       119.99 o                         
  -4   5  14      22866.68      22895.10       281.43 o                         
  -3   5  14       1509.98       1405.61        50.38 o                         
  -2   5  14       2824.59       2961.24        66.54 o                         
  -1   5  14      32988.52      33091.77       425.75 o                         
   0   5  14       6747.54       6788.98       160.45 o                         
   1   5  14       3336.17       3268.54        80.39 o                         
   2   5  14      23883.88      24493.41       257.50 o                         
   3   5  14      22639.95      22971.81       265.28 o                         
   4   5  14          6.20         16.85        28.95 o                         
   5   5  14      11460.71      11426.23       248.19 o                         
   6   5  14       9699.54       9800.94       173.45 o                         
   7   5  14       1487.19       1316.94        87.53 o                         
   8   5  14       8287.92       8632.56       233.49 o                         
 -10   6  14        163.66        144.35        65.70 o                         
  -9   6  14      15911.83      16600.55       309.66 o                         
  -8   6  14       8544.97       8631.87       163.27 o                         
  -7   6  14        191.83        185.35        35.84 o                         
  -6   6  14      10969.09      10480.11       187.18 o                         
  -5   6  14      20952.81      20954.09       263.48 o                         
  -4   6  14        690.84        746.96        42.43 o                         
  -3   6  14      13015.18      13287.07       196.62 o                         
  -2   6  14      24526.62      24704.32       330.66 o                         
  -1   6  14       2190.76       2085.98        64.73 o                         
   0   6  14      16538.15      16485.51       236.35 o                         
   1   6  14      18539.94      18675.38       240.83 o                         
   2   6  14       6071.97       5808.83       101.52 o                         
   3   6  14       2201.76       2083.30        60.84 o                         
   4   6  14      19315.81      19622.04       237.61 o                         
   5   6  14       2485.80       2446.08        71.19 o                         
   6   6  14        754.15        805.50        59.93 o                         
   7   6  14      11768.37      11923.92       235.79 o                         
 -10   7  14      13477.14      13972.92       283.76 o                         
  -9   7  14       2546.31       2614.78       121.83 o                         
  -8   7  14      10178.80       9843.31       179.83 o                         
  -7   7  14      18279.58      18072.86       243.15 o                         
  -6   7  14      16140.12      16275.32       240.58 o                         
  -5   7  14       1009.40       1002.60        49.31 o                         
  -4   7  14      22055.06      21825.76       299.58 o                         
  -3   7  14       4618.21       4443.12       106.63 o                         
  -2   7  14        194.15        169.67        37.77 o                         
  -1   7  14      18181.16      17981.69       255.76 o                         
   0   7  14      17056.61      16711.10       221.70 o                         
   1   7  14        488.67        446.21        45.14 o                         
   2   7  14      11761.06      11738.07       169.92 o                         
   3   7  14      29176.48      29142.00       330.18 o                         
   4   7  14       2433.96       2421.35        67.66 o                         
   5   7  14       6027.48       5882.54       106.80 o                         
   6   7  14       6286.81       6330.33       158.94 o                         
   7   7  14       3690.13       3497.99       165.78 o                         
 -10   8  14        241.64        256.45        87.46 o                         
  -9   8  14      11372.65      12135.92       251.10 o                         
  -8   8  14       9342.26       9284.74       176.00 o                         
  -7   8  14          4.62         64.61        33.98 o                         
  -6   8  14      10334.98      10274.33       178.81 o                         
  -5   8  14      17602.12      17586.10       214.69 o                         
  -4   8  14       2759.13       2554.68       111.22 o                         
  -3   8  14      10232.45      10326.12       209.70 o                         
  -2   8  14      17146.98      17323.81       277.37 o                         
  -1   8  14      10883.38      10803.46       227.35 o                         
   0   8  14      11518.96      11587.50       169.56 o                         
   1   8  14      13652.34      13266.51       187.55 o                         
   2   8  14      13220.56      13561.71       191.75 o                         
   3   8  14        951.52        946.35        52.59 o                         
   4   8  14      16111.88      16092.93       228.27 o                         
   5   8  14       4594.12       4602.75       106.23 o                         
   6   8  14        112.49         92.91        55.10 o                         
   7   8  14       9848.45      10435.08       221.54 o                         
  -9   9  14       1201.12       1160.51       118.88 o                         
  -8   9  14       5583.19       5735.89       134.40 o                         
  -7   9  14      10131.83      10043.08       182.80 o                         
  -6   9  14       9225.77       9133.14       149.63 o                         
  -5   9  14        548.13        574.02        46.80 o                         
  -4   9  14      12641.86      12802.13       219.97 o                         
  -3   9  14       3527.52       3445.13        95.42 o                         
  -2   9  14         76.61         59.85        39.02 o                         
  -1   9  14      14233.40      14066.19       237.77 o                         
   0   9  14       8049.86       8255.36       136.47 o                         
   1   9  14       1403.84       1267.46        57.60 o                         
   2   9  14      12742.09      12390.64       182.49 o                         
   3   9  14      13039.46      12929.78       221.05 o                         
   4   9  14          4.37         43.40        35.08 o                         
   5   9  14       6031.93       6216.72       115.67 o                         
   6   9  14       6461.65       6616.00       169.28 o                         
   7   9  14       1120.03       1229.31       168.93 o                         
  -9  10  14       6898.27       6812.02       229.80 o                         
  -8  10  14       2855.05       2793.08       110.66 o                         
  -7  10  14        338.46        269.19        51.41 o                         
  -6  10  14       5961.10       6098.71       118.56 o                         
  -5  10  14      11823.20      11953.57       181.11 o                         
  -4  10  14        120.94        134.24        41.64 o                         
  -3  10  14       4271.91       4210.99       110.14 o                         
  -2  10  14      14164.12      14603.13       248.19 o                         
  -1  10  14       2792.19       2700.27        81.64 o                         
   0  10  14       4323.94       3984.06        92.53 o                         
   1  10  14       5191.08       5111.61       103.98 o                         
   2  10  14        836.62        813.01        52.31 o
[truncated: 125,632 more chars]
